# Supplementary material for: Artificial cell membrane binding thrombin constructs drive in situ fibrin hydrogel formation
Source: Nat Commun. 2019 Apr 23;10:1887. doi: 10.1038/s41467-019-09763-0 (PMC6478844; doi:10.1038/s41467-019-09763-0)
Supplement: Supplementary file 8 — Source Data [file 41467_2019_9763_MOESM8_ESM.xlsx]

## Sheet: Figure 2B
Zeta Potential (ca. pH7; n=3) of thrombin as a function of cationization times (0-120 minutes). Data reported as means ± s.d.
	Cationisation Time (minutes)
Zeta Potential (mV)	0	5	10	20	30	45	60	75	90	120
Replicate 1	-13.3	-8.72	-11.5	-11.2	-9.58	-3.88	-0.861	4.13	4.51	6.13
Replicate 2	-13.4	-10.6	-12.9	-10.5	-8.41	-4.22	-0.541	4.42	4.71	5.93
Replicate 3	-14.9	-9.3	-13.7	-11.2	-8.91	-4.35	-1.47	3.81	4.96	5.46
Average (mean)	-13.8667	-9.54	-12.7	-10.9667	-8.96667	-4.15	-0.957333	4.12	4.72667	5.84
Standard Deviation	0.896289	0.962705	1.11355	0.404145	0.587055	0.242693	0.471933	0.305123	0.225462	0.343948

## Sheet: Figure 3D
MTS cell metabolic activity assay (n=8) of hMSCs after labelling with [sc_thrombin][ox890] compared to unlabelled controls. Data reported as means ± s.d.
		[sc_thrombin][ox890] (nM)			[sc_thrombin][ox890] (µM)
Absorbance (a.u) 490 nm	Untreated	257	515	772	1	2.6	5.2	7.7	9.3
Replicate 1	0.759	0.703	0.69	0.697	0.677	0.7	0.715	0.715	0.576
Replicate 2	0.757	0.692	0.698	0.704	0.717	0.706	0.714	0.714	0.652
Replicate 3	0.748	0.719	0.69	0.706	0.724	0.715	0.666	0.666	0.656
Replicate 4	0.759	0.718	0.712	0.712	0.718	0.71	0.677	0.677	0.679
Replicate 5	0.72	0.692	0.735	0.717	0.713	0.701	0.684	0.684	0.653
Replicate 6	0.715	0.7	0.698	0.717	0.715	0.677	0.683	0.683	0.656
Replicate 7	0.73	0.686	0.708	0.692	0.728	0.669	0.668	0.668	0.638
Replicate 8	0.657	0.64	0.636	0.641	0.625	0.665	0.665	0.665	0.554
Average (mean)	0.730625	0.69375	0.695875	0.69825	0.702125	0.692875	0.684	0.684	0.633
Standard Deviation	0.0346119	0.0248006	0.0282865	0.0247949	0.0348156	0.0195334	0.0201849	0.0201849	0.0438341
% Untreated	100	94.953	95.2438	95.5689	96.0992	94.8332	93.6185	93.6185	86.6382
% Standard Deviation	4.7373	3.39444	3.87155	3.39365	4.76518	2.67352	2.76268	2.76268	5.99954

## Sheet: Figure 5A
Cell metabolic activity and differentiation potential of hMSCs within in situ formed fibrin hydrogel constructs. A. MTS cell metabolic activity assay (n³4) of hMSCs at various intervals after fibrin construct formation. Data reported as the mean ratio of product:reactant ± s.d.
	Day 1		Day 2		Day 5		Day 6		Day 9		Day 13		Day 14		Day 16		Day 19		Day 21		Day 22
Absorbance (a.u)	Abs 490	Abs 387	Abs 490	Abs 387	Abs 490	Abs 387	Abs 490	Abs 387	Abs 490	Abs 387	Abs 490	Abs 387	Abs 490	Abs 387	Abs 490	Abs 387	Abs 490	Abs 387	Abs 490	Abs 387	Abs 490	Abs 387
Replicate 1	0.193565	0.92866	0.186964	1.02089	0.180472	0.886713	0.213904	0.975672			0.371201	0.903218	0.303954	0.90589	0.27767	0.693359	0.461484	0.878275	0.406415	0.843509	0.425933	0.629198
Replicate 2	0.207263	0.783423	0.195145	1.02133	0.253599	1.00439	0.204435	0.908126	0.327629	0.935062	0.307095	0.934332	0.33536	0.882131	0.391796	0.762325	0.521218	0.960832	0.450968	0.727102	0.508801	0.796605
Replicate 3	0.194066	0.763817	0.208936	1.05709	0.222422	1.0051	0.20352	0.940739	0.387398	0.989812	0.376842	0.905377	0.292224	0.940759	0.311805	0.702181	0.474028	0.886947	0.382396	0.781787	0.376017	0.773835
Replicate 4	0.262429	0.839188	0.18982	1.00954	0.274391	1.03546	0.239383	0.991885	0.281059	1.00107	0.384644	0.874785	0.356127	0.843765	0.46978	0.782149	0.456617	0.836791	0.557162	0.719058	0.505762	0.786016
	Day 1		Day 2		Day 5		Day 6		Day 9		Day 13		Day 14		Day 16		Day 19		Day 21		Day 22
Ratio (Abs 490 / Abs 387)
Replicate 1	0.208435		0.183138		0.20353		0.219238				0.410976		0.335531		0.400471		0.525444		0.481814		0.676946
Replicate 2	0.26456		0.19107		0.25249		0.225117		0.350382		0.328678		0.38017		0.513949		0.542465		0.620227		0.638711
Replicate 3	0.254074		0.197651		0.221293		0.216341		0.391386		0.416227		0.310626		0.444051		0.534449		0.489131		0.485914
Replicate 4	0.312718		0.188026		0.264995		0.241341		0.280758		0.439701		0.42207		0.600628		0.545676		0.77485		0.64345
Average (mean)	0.259947		0.189971		0.235577		0.225509		0.340842		0.398895		0.362099		0.489775		0.537008		0.591505		0.611255
Standard Deviation	0.0427943		0.00607378		0.0281812		0.0111682		0.0559278		0.0484489		0.0492555		0.0874424		0.00904056		0.137784		0.0852762

## Sheet: Figure 5B
Relative expression (n≥ 8) of PPAR-γ in [sc_thrombin][ox890] coated hMSCs within catalysed fibrin, cultured in standard or adipogenic medium for 14 days. Data reported as means ± s.e.m.
	Condition	Multipotent		Adipogenic
	Gene	GAPDH (Housekeeping)	PPAR-γ (Target)	GAPDH (Housekeeping)	PPAR-γ (Target)
CT	Replicate 1	21.3708	31.7244	21.7849	29.4838
	Replicate 2	20.7189	30.8978	21.9843	29.2348
	Replicate 3	21.2178	31.5679	22.7272	29.795
	Replicate 4	23.475	32.0935	23.7627	29.4326
	Replicate 5	21.869	31.8015	22.8588	29.8747
	Replicate 6	22.2829	31.2896	24.0755	30.0909
	Replicate 7	23.9061	32.6204	22.2791	29.6774
	Replicate 8	23.1299	32.8763	24.0995	30.6368
	Replicate 9		33.5253	22.9047	30.1943
	Replicate 10		32.7919		29.8041
	Replicate 11		32.5539		29.7997
	Replicate 12		32.0288		29.6855
	Replicate 13		32.3904		29.6669
	Replicate 14		32.5195		28.9771
	Replicate 15		31.6422		29.1844
	Replicate 16		32.4792		29.123
	Replicate 17		31.838
	Replicate 18		32.7237

## Sheet: Figure 5C
Relative expression (n=12) of SOX9 in [sc_thrombin][ox890] coated hMSCs within catalysed fibrin, cultured in chondrogenic or osteogenic medium for 7 days. Data reported as means ± s.e.m.
	Condition	Chondrogenic		Osteogenic
	Gene	GAPDH (Housekeeping)	SOX9 (Target)	GAPDH (Housekeeping)	SOX9 (Target)
CT	Replicate 1	25.1766	29.1817	27.7365	31.2762
	Replicate 2	23.6534	29.6817	27.8235	30.8504
	Replicate 3	24.2353	29.1076	25.5294	31.5936
	Replicate 4	24.2482	29.3908	25.7001	31.6331
	Replicate 5	25.991	30.5738	24.9001	31.9122
	Replicate 6	25.8991	30.7982	24.8367	32.39
	Replicate 7	26.973	30.9856	24.7683	32.2003
	Replicate 8	26.0676	31.1297	23.8018	32.2016
	Replicate 9	23.141	29.4477	23.7215	30.8293
	Replicate 10	24.5218		23.6584
	Replicate 11	24.289		23.5477
	Replicate 12	25.0015		23.5979

## Sheet: Figure 6C
Compressive modulus (n=4) of fibrin gels containing [sc_thrombin][ox890] coated hMSCs cultured for 23 days in undifferentiated, adipogenic or osteogenic media, [sc_thrombin][ox890] coated hMSCs cultured for 1 day in undifferentiated media and native thrombin (200 nM) catalysed (no hMSCs) after 1 day.
Raw Distance & Load Data from which compressive moduli were calculated
Blank						Day 1 No hMSC								Day 1 hMSC								Day 23 hMSC								Day 23 Adipo								Day 23 Osteo
A		B		C		A		B		C		D		A		B		C		D		A		B		C		D		A		B		C		D		A		B		C		D
Distance	Load	Distance	Load	Distance	Load	Distance	Load	Distance	Load	Distance	Load	Distance	Load	Distance	Load	Distance	Load	Distance	Load	Distance	Load	Distance	Load	Distance	Load	Distance	Load	Distance	Load	Distance	Load	Distance	Load	Distance	Load	Distance	Load	Distance	Load	Distance	Load	Distance	Load	Distance	Load
0	0	0	0	0	0	0	0	0	0	0	-0.01	0	0	0	-0.01	0	-0.01	0	-0.01	-0.001	-0.01	0	0	0	0	-0.003	0	0	0	-0.003	0	-0.004	0	-0.001	0	-0.003	0.01	0	0	0	0	0	0	0	0
0	0	0	0	0	0	0	0	0	0	0	-0.01	0	-0.01	0	-0.01	0	-0.01	0	-0.01	-0.001	-0.01	0	0	0	0	-0.006	0	-0.001	0	-0.007	0	-0.006	0	-0.003	0	-0.006	0.01	0	0	0	0	0	0	0	0
0	0	0	0	0	0	0	0	0	0	0	0	0	-0.01	0	-0.01	0	-0.01	0	-0.01	-0.001	-0.01	0	0	0	0	-0.008	0	-0.002	0	-0.011	0	-0.007	0.01	-0.004	0	-0.009	0.01	-0.001	0	0	0	0	-0.01	0	0
0	0	0	0	0	0	0	0	0	0	0	-0.01	0	-0.01	0	-0.01	0	-0.01	0	-0.01	-0.001	-0.01	0	0	0	0	-0.01	0	-0.003	0	-0.013	0	-0.008	0	-0.005	0	-0.014	0.01	-0.004	0	0	0	0	0	-0.001	0
0	0	0	0	0	0	0	0	0	0	0	0	0	-0.01	-0.001	-0.01	0	-0.01	0	-0.01	-0.001	-0.01	-0.001	0	0	0	-0.011	0	-0.005	0	-0.017	0	-0.01	0	-0.006	0	-0.017	0.01	-0.007	0	0	0	0	0.01	-0.002	0
0	0	0	0	0	0	0	0	0	0	-0.001	-0.01	0	0	-0.002	-0.01	-0.001	-0.01	0	-0.01	-0.001	-0.01	-0.003	0	0	0	-0.013	0	-0.007	0	-0.021	0	-0.012	0	-0.006	0.01	-0.021	0.01	-0.009	0	0	0	0	0	-0.005	0
0	0	0	0	0	0	0	-0.001	0	-0.001	-0.001	-0.01	0	-0.01	-0.002	-0.01	-0.002	-0.01	0	-0.01	-0.002	-0.01	-0.005	0	0	-0.01	-0.015	0	-0.01	0	-0.022	0	-0.014	0	-0.007	0	-0.023	0	-0.013	0	0	0.01	-0.001	0	-0.008	0
0	0	-0.001	0	0	0	0	-0.001	0	-0.003	-0.002	0	-0.001	0	-0.002	-0.01	-0.002	-0.01	-0.001	-0.01	-0.004	-0.01	-0.008	0	-0.001	0	-0.017	0	-0.013	0	-0.025	0	-0.018	0	-0.008	0	-0.024	0	-0.014	0	0	0	-0.002	0	-0.012	0
0	0	-0.001	0	0	0	0	-0.001	0	-0.004	-0.002	-0.01	-0.002	-0.01	-0.002	-0.01	-0.003	-0.01	-0.002	-0.01	-0.006	-0.01	-0.01	0	-0.002	0	-0.019	0	-0.017	0	-0.026	0	-0.023	0	-0.008	0.01	-0.026	0.01	-0.016	0	0	0	-0.004	0	-0.016	0
0	0	-0.003	0	0	0	0	-0.001	0	-0.004	-0.003	0	-0.003	0	-0.003	-0.01	-0.004	-0.01	-0.003	-0.01	-0.007	-0.01	-0.013	0	-0.003	-0.01	-0.022	-0.03	-0.019	0	-0.028	0	-0.027	0	-0.009	0	-0.028	0.01	-0.019	0	-0.002	0	-0.006	0	-0.018	0
0	0	-0.005	0	0	0	0	-0.002	0	-0.004	-0.003	-0.01	-0.004	0	-0.004	-0.01	-0.005	-0.01	-0.004	-0.01	-0.008	-0.01	-0.014	0	-0.004	0	-0.026	-0.01	-0.021	0	-0.03	0	-0.03	0	-0.009	0.01	-0.03	0	-0.02	0.01	-0.003	0	-0.008	0	-0.021	0
0	0	-0.006	0	0	0	0	-0.003	0	-0.005	-0.004	0	-0.005	-0.01	-0.004	-0.01	-0.006	-0.01	-0.006	-0.01	-0.01	-0.01	-0.017	0	-0.007	0	-0.03	0	-0.023	0	-0.031	0	-0.035	0	-0.01	0	-0.033	0.01	-0.022	0	-0.005	0	-0.01	0	-0.023	0
0	0	-0.007	0	0	0	0	-0.005	0	-0.005	-0.005	0	-0.005	0	-0.005	-0.01	-0.007	-0.01	-0.007	-0.01	-0.011	-0.01	-0.019	0	-0.01	0.01	-0.033	0	-0.024	0	-0.033	0	-0.038	0	-0.011	0	-0.037	0.01	-0.023	0	-0.008	0	-0.011	0	-0.025	0
0	0	-0.007	0	0	0	0	-0.007	0	-0.005	-0.005	-0.01	-0.006	-0.01	-0.006	-0.01	-0.008	-0.01	-0.008	-0.01	-0.012	-0.01	-0.021	0	-0.014	0.02	-0.035	0	-0.026	0	-0.034	0.01	-0.04	0	-0.012	0	-0.041	0.01	-0.024	0	-0.01	0	-0.013	0	-0.026	0
0	0	-0.008	0	0	0	0	-0.009	0	-0.006	-0.006	0	-0.007	0	-0.007	-0.01	-0.009	-0.01	-0.009	-0.01	-0.013	-0.01	-0.023	0	-0.016	0	-0.037	0	-0.027	0	-0.035	0	-0.042	0	-0.014	0	-0.045	0.01	-0.025	0	-0.011	0	-0.014	0	-0.028	0
0	0	-0.009	0	0	0	0	-0.01	0	-0.006	-0.007	-0.01	-0.007	-0.01	-0.008	-0.01	-0.01	-0.01	-0.01	-0.01	-0.014	-0.01	-0.024	0	-0.018	0	-0.04	0	-0.028	0	-0.038	0.01	-0.043	0	-0.016	0	-0.049	0	-0.027	0	-0.013	0	-0.017	0	-0.03	0
0	0	-0.009	0	0	0	0	-0.011	0	-0.006	-0.008	0	-0.007	0	-0.009	-0.01	-0.011	-0.01	-0.011	-0.01	-0.015	-0.01	-0.026	0	-0.021	0	-0.042	0	-0.029	0	-0.04	0	-0.045	0	-0.018	0	-0.052	0.01	-0.028	0	-0.014	0	-0.02	0.01	-0.031	0
-0.001	0	-0.01	0	-0.001	0	0	-0.012	0	-0.007	-0.009	-0.01	-0.008	0	-0.01	-0.01	-0.012	-0.01	-0.012	-0.01	-0.016	-0.01	-0.027	0	-0.022	0	-0.044	0	-0.03	0	-0.044	0	-0.047	0	-0.021	0	-0.057	0.01	-0.03	0	-0.015	0	-0.024	0.01	-0.034	0
-0.001	0	-0.011	0	-0.001	0	0	-0.013	0	-0.007	-0.01	-0.01	-0.008	-0.01	-0.01	-0.01	-0.013	-0.01	-0.012	-0.01	-0.017	-0.01	-0.028	0	-0.024	0	-0.046	0	-0.031	0	-0.047	0	-0.052	0	-0.023	0.01	-0.059	0.01	-0.031	0	-0.016	0	-0.028	0	-0.037	0
-0.002	0	-0.013	0	-0.002	0	0	-0.013	0	-0.008	-0.01	0	-0.009	0	-0.012	-0.01	-0.013	-0.01	-0.014	-0.01	-0.018	-0.01	-0.03	0	-0.025	0	-0.047	0	-0.033	0	-0.049	0	-0.059	0	-0.026	0.01	-0.061	0	-0.033	0	-0.017	0	-0.03	0	-0.043	0
-0.003	0	-0.014	0	-0.003	0	0	-0.014	0	-0.008	-0.012	-0.01	-0.01	-0.01	-0.012	-0.01	-0.014	-0.01	-0.015	-0.01	-0.019	-0.01	-0.031	0	-0.026	0	-0.049	0	-0.034	0	-0.052	0	-0.063	0	-0.028	0	-0.062	0	-0.037	0	-0.019	0	-0.034	0	-0.047	0
-0.004	0	-0.015	0	-0.004	0	0	-0.015	0	-0.009	-0.013	0	-0.01	-0.01	-0.013	-0.01	-0.014	-0.01	-0.016	-0.01	-0.02	-0.01	-0.034	0	-0.028	0	-0.05	0	-0.036	0	-0.056	0	-0.066	0	-0.03	0	-0.064	0.01	-0.039	0	-0.021	0	-0.036	0	-0.05	0
-0.005	0	-0.016	0	-0.005	0	0	-0.016	0	-0.01	-0.013	-0.01	-0.01	-0.01	-0.015	-0.01	-0.015	-0.01	-0.018	-0.01	-0.021	-0.01	-0.036	0	-0.028	0	-0.053	0	-0.04	0	-0.057	0	-0.07	0	-0.031	0	-0.066	0.01	-0.042	0	-0.022	0	-0.039	0	-0.054	0
-0.005	0	-0.017	-0.01	-0.005	0	0	-0.017	0	-0.01	-0.014	0	-0.011	0	-0.016	-0.01	-0.015	-0.01	-0.019	-0.01	-0.022	-0.01	-0.039	0	-0.029	0	-0.056	0	-0.042	0	-0.06	0	-0.072	0	-0.033	0.01	-0.069	0.01	-0.045	0	-0.024	0	-0.041	0.01	-0.057	0
-0.006	0	-0.017	-0.05	-0.006	0	0	-0.018	0	-0.011	-0.015	0	-0.011	0	-0.017	-0.01	-0.016	-0.01	-0.02	-0.01	-0.023	-0.01	-0.043	0	-0.031	0	-0.061	0	-0.045	0	-0.063	0	-0.075	0.01	-0.035	0.01	-0.073	0.01	-0.047	0	-0.027	0	-0.043	0	-0.059	0
-0.007	0	-0.018	-0.12	-0.007	0	0	-0.02	0	-0.012	-0.016	-0.01	-0.012	-0.01	-0.018	-0.01	-0.016	-0.01	-0.021	-0.01	-0.023	-0.01	-0.045	0	-0.032	0	-0.065	0	-0.047	0	-0.064	0	-0.077	0	-0.036	0	-0.076	0.01	-0.05	0	-0.029	0	-0.044	0	-0.061	0
-0.008	0	-0.019	-0.21	-0.008	0	0	-0.021	0	-0.013	-0.016	0	-0.012	0	-0.019	-0.01	-0.017	-0.01	-0.022	-0.01	-0.024	-0.01	-0.049	0	-0.034	0	-0.069	0	-0.049	0	-0.066	0	-0.079	0	-0.038	0	-0.081	0.01	-0.052	0	-0.032	0	-0.045	0	-0.062	0
-0.009	0	-0.02	-0.31	-0.009	0	0	-0.022	0	-0.014	-0.018	-0.01	-0.013	-0.01	-0.02	-0.01	-0.017	-0.01	-0.022	-0.01	-0.025	-0.01	-0.052	0	-0.036	0	-0.071	0	-0.052	0	-0.066	0	-0.081	0.01	-0.039	0.01	-0.084	0.01	-0.053	0	-0.034	0	-0.047	0	-0.064	0
-0.01	-0.05	-0.021	-0.41	-0.01	-0.05	0	-0.023	0	-0.015	-0.018	0	-0.014	0	-0.021	-0.01	-0.018	-0.01	-0.023	-0.01	-0.025	-0.01	-0.053	0	-0.038	0	-0.074	0	-0.054	0	-0.068	0.01	-0.084	0	-0.04	0	-0.088	0.01	-0.055	0	-0.036	0	-0.048	0.01	-0.065	0
-0.011	-0.15	-0.022	-0.51	-0.011	-0.15	0	-0.024	0	-0.016	-0.019	0	-0.014	-0.01	-0.022	-0.01	-0.018	-0.01	-0.024	-0.01	-0.025	-0.01	-0.056	0	-0.042	0	-0.076	0	-0.057	0	-0.069	0	-0.088	0	-0.041	0	-0.091	0.01	-0.057	0	-0.038	0	-0.05	0.01	-0.068	-0.02
-0.012	-0.24	-0.023	-0.61	-0.012	-0.24	0	-0.024	0	-0.017	-0.02	-0.01	-0.015	-0.01	-0.024	-0.01	-0.018	-0.01	-0.025	-0.01	-0.026	-0.01	-0.057	0	-0.044	0	-0.079	0	-0.06	0	-0.071	0	-0.092	0.01	-0.042	0	-0.094	0.01	-0.058	0	-0.041	0	-0.051	0.01	-0.07	0
-0.013	-0.33	-0.023	-0.7	-0.013	-0.33	0	-0.025	0	-0.019	-0.021	0	-0.016	0	-0.025	-0.01	-0.019	-0.01	-0.025	-0.01	-0.026	-0.01	-0.059	0	-0.046	0	-0.08	0	-0.061	0	-0.073	0	-0.095	0.01	-0.043	0	-0.096	0	-0.059	0	-0.042	0	-0.054	0	-0.075	0
-0.014	-0.43	-0.024	-0.78	-0.014	-0.43	0	-0.026	0	-0.02	-0.023	-0.01	-0.017	-0.01	-0.026	-0.01	-0.02	-0.01	-0.026	-0.01	-0.027	-0.01	-0.061	0	-0.05	0	-0.082	0	-0.063	0	-0.076	0	-0.099	0	-0.044	0.01	-0.097	0	-0.061	0	-0.045	0	-0.057	0	-0.078	0
-0.015	-0.54	-0.024	-0.86	-0.015	-0.54	0	-0.026	0	-0.021	-0.024	0	-0.018	0	-0.027	-0.01	-0.02	-0.01	-0.026	-0.01	-0.027	-0.01	-0.062	0	-0.052	0	-0.083	0	-0.064	0	-0.078	0	-0.103	0	-0.045	0	-0.099	0.01	-0.061	0	-0.046	0	-0.06	0	-0.082	0
-0.016	-0.65	-0.025	-0.93	-0.016	-0.65	0	-0.026	0	-0.022	-0.025	0	-0.019	-0.01	-0.028	-0.01	-0.021	-0.01	-0.027	-0.01	-0.028	-0.01	-0.063	0	-0.056	0	-0.085	0	-0.065	0	-0.082	0	-0.106	0	-0.046	0	-0.101	0.01	-0.063	0	-0.048	0	-0.063	0	-0.087	0
-0.017	-0.76	-0.025	-0.99	-0.017	-0.76	0	-0.027	0	-0.023	-0.026	-0.01	-0.02	0	-0.028	-0.01	-0.021	-0.01	-0.027	-0.01	-0.028	-0.01	-0.064	0	-0.058	0	-0.087	0	-0.066	0	-0.083	0	-0.109	0	-0.047	0	-0.103	0.01	-0.064	0	-0.049	0	-0.067	0	-0.09	0
-0.017	-0.86	-0.026	-1.06	-0.017	-0.86	0	-0.027	0	-0.024	-0.026	0	-0.022	-0.01	-0.028	-0.01	-0.022	-0.01	-0.028	-0.01	-0.029	-0.01	-0.066	0	-0.059	0	-0.089	0	-0.067	0	-0.087	0	-0.112	0	-0.048	0.01	-0.106	0.01	-0.065	0	-0.05	0	-0.07	0	-0.094	0
-0.018	-0.94	-0.026	-1.12	-0.018	-0.94	0	-0.028	0	-0.025	-0.027	-0.01	-0.023	-0.01	-0.029	-0.01	-0.023	-0.01	-0.028	-0.01	-0.029	-0.01	-0.068	0	-0.061	0	-0.092	0	-0.069	0	-0.09	0	-0.114	0	-0.049	0.01	-0.112	0.01	-0.068	0	-0.051	0	-0.073	0	-0.095	0
-0.018	-1.01	-0.027	-1.19	-0.018	-1.01	0	-0.029	0	-0.026	-0.028	0	-0.024	0	-0.03	-0.01	-0.024	-0.01	-0.029	-0.01	-0.03	-0.01	-0.071	0	-0.062	-0.01	-0.095	0	-0.07	0	-0.092	0	-0.116	0	-0.051	0	-0.116	0.01	-0.07	0	-0.052	0	-0.076	0	-0.097	0
-0.019	-1.09	-0.027	-1.27	-0.019	-1.09	0	-0.029	0	-0.026	-0.028	-0.01	-0.026	-0.01	-0.03	-0.01	-0.025	-0.01	-0.029	-0.01	-0.03	-0.01	-0.074	0	-0.063	0	-0.099	0	-0.072	0	-0.095	0	-0.117	0	-0.054	0	-0.12	0.01	-0.073	0	-0.053	0	-0.078	0	-0.099	0
-0.019	-1.16	-0.028	-1.34	-0.019	-1.16	0	-0.03	0	-0.027	-0.028	0	-0.028	0	-0.03	-0.01	-0.026	-0.01	-0.03	-0.01	-0.031	-0.01	-0.076	0	-0.064	0	-0.102	0	-0.074	0	-0.097	0	-0.121	0	-0.056	0.01	-0.123	0	-0.076	0	-0.054	0	-0.079	0	-0.1	0
-0.02	-1.24	-0.028	-1.41	-0.02	-1.24	0	-0.03	0	-0.028	-0.029	0	-0.029	-0.01	-0.031	-0.01	-0.027	-0.01	-0.03	-0.01	-0.032	-0.01	-0.08	0	-0.065	0	-0.106	0	-0.078	0	-0.099	0	-0.126	0	-0.058	0.01	-0.126	0.01	-0.079	0	-0.056	0	-0.081	0	-0.103	0
-0.021	-1.31	-0.029	-1.49	-0.021	-1.31	0	-0.03	0	-0.029	-0.029	-0.01	-0.03	0	-0.031	-0.01	-0.028	-0.01	-0.03	-0.01	-0.033	-0.01	-0.083	0	-0.066	0	-0.108	0	-0.08	0	-0.1	0	-0.131	0	-0.06	0	-0.128	0.01	-0.081	0	-0.057	0	-0.082	0.01	-0.106	0
-0.021	-1.37	-0.029	-1.57	-0.021	-1.37	0	-0.031	0.01	-0.03	-0.029	0	-0.031	-0.01	-0.032	-0.01	-0.03	-0.01	-0.031	-0.01	-0.033	-0.01	-0.085	0	-0.068	0	-0.111	0	-0.083	0	-0.101	0	-0.135	0	-0.062	0	-0.13	0	-0.085	0	-0.061	0	-0.083	0	-0.109	0
-0.021	-1.44	-0.03	-1.66	-0.021	-1.44	0	-0.031	0	-0.031	-0.03	0	-0.032	-0.01	-0.032	-0.01	-0.031	-0.01	-0.032	-0.01	-0.034	-0.01	-0.089	0	-0.069	0	-0.114	0	-0.085	0	-0.103	0	-0.138	0.01	-0.064	0.01	-0.132	0.01	-0.086	0	-0.064	0	-0.085	0.01	-0.113	0.01
-0.022	-1.51	-0.03	-1.75	-0.022	-1.51	0	-0.032	0	-0.032	-0.031	-0.01	-0.033	0	-0.033	-0.01	-0.033	-0.01	-0.032	-0.01	-0.035	-0.01	-0.09	0	-0.072	0	-0.116	0	-0.088	0	-0.104	0	-0.141	0.01	-0.066	0.01	-0.134	0	-0.088	0	-0.066	0	-0.086	0.01	-0.117	0
-0.022	-1.6	-0.031	-1.86	-0.022	-1.6	0	-0.033	0	-0.033	-0.031	0	-0.034	-0.01	-0.033	-0.01	-0.034	-0.01	-0.033	-0.01	-0.036	-0.01	-0.092	0	-0.075	0	-0.117	0	-0.091	0	-0.106	0	-0.144	0	-0.068	0	-0.136	0.01	-0.09	0	-0.068	0	-0.089	0	-0.123	0
-0.023	-1.68	-0.031	-1.98	-0.023	-1.68	0	-0.033	0	-0.033	-0.031	-0.01	-0.035	0	-0.034	-0.01	-0.035	-0.01	-0.034	-0.01	-0.037	-0.01	-0.094	0	-0.078	0	-0.119	0	-0.093	0	-0.108	0	-0.147	0	-0.07	0	-0.139	0.01	-0.092	0	-0.071	0	-0.093	0	-0.125	0
-0.023	-1.76	-0.032	-2.1	-0.023	-1.76	0	-0.034	0	-0.034	-0.032	0	-0.036	-0.01	-0.034	-0.01	-0.036	-0.01	-0.034	-0.01	-0.038	-0.01	-0.096	0	-0.08	0	-0.121	0	-0.094	0	-0.111	0	-0.148	0	-0.072	0.01	-0.142	0.01	-0.094	0	-0.073	0	-0.096	0	-0.128	0
-0.024	-1.85	-0.033	-2.24	-0.024	-1.85	0	-0.035	0	-0.035	-0.032	-0.01	-0.037	0	-0.035	-0.01	-0.037	-0.01	-0.035	-0.01	-0.039	-0.01	-0.097	0	-0.082	0	-0.123	0	-0.097	0	-0.113	0	-0.15	0.01	-0.074	0	-0.147	0.01	-0.095	0	-0.075	0	-0.1	0	-0.13	0
-0.024	-1.94	-0.034	-2.4	-0.024	-1.94	0	-0.036	0	-0.036	-0.033	0	-0.038	-0.01	-0.035	-0.01	-0.038	-0.01	-0.035	-0.01	-0.041	-0.01	-0.099	0	-0.087	0	-0.126	0	-0.097	0.01	-0.117	0	-0.152	0.01	-0.075	0	-0.151	0.01	-0.096	0	-0.077	0	-0.104	0.01	-0.132	0
-0.025	-2.04	-0.035	-2.59	-0.025	-2.04	0	-0.037	0	-0.036	-0.033	0	-0.039	-0.01	-0.036	-0.01	-0.039	-0.01	-0.036	-0.01	-0.042	-0.01	-0.1	0	-0.089	0	-0.129	0	-0.099	0.01	-0.12	0	-0.155	0	-0.076	0	-0.155	0.01	-0.097	0	-0.078	0	-0.107	0	-0.133	0
-0.025	-2.14	-0.036	-2.82	-0.025	-2.14	0	-0.038	0	-0.036	-0.034	-0.01	-0.04	0	-0.036	-0.01	-0.041	-0.01	-0.037	-0.01	-0.043	-0.01	-0.102	0	-0.09	0	-0.133	0	-0.1	0	-0.122	0	-0.16	-0.01	-0.077	0	-0.159	0.01	-0.098	0	-0.08	0	-0.11	0	-0.135	0
-0.026	-2.26	-0.037	-3.11	-0.026	-2.26	0	-0.039	0	-0.037	-0.035	0	-0.04	-0.01	-0.038	-0.01	-0.042	-0.01	-0.039	-0.01	-0.044	-0.01	-0.104	0	-0.093	0	-0.137	0	-0.101	0	-0.125	0	-0.165	0.01	-0.078	0	-0.162	0.01	-0.099	0	-0.081	0	-0.112	0	-0.137	0.01
-0.026	-2.39	-0.038	-3.42	-0.026	-2.39	0	-0.041	0	-0.037	-0.035	-0.01	-0.041	0	-0.038	-0.01	-0.043	-0.01	-0.039	-0.01	-0.046	-0.01	-0.108	0	-0.094	0	-0.14	0	-0.102	0	-0.127	0	-0.171	0	-0.079	0	-0.164	0.01	-0.1	0	-0.082	0	-0.114	0	-0.139	0
-0.027	-2.53	-0.04	-3.71	-0.027	-2.53	0	-0.042	0	-0.037	-0.036	-0.01	-0.041	-0.01	-0.039	-0.01	-0.044	-0.01	-0.041	-0.01	-0.046	-0.01	-0.11	0	-0.096	0	-0.143	0	-0.103	0.01	-0.13	0	-0.174	0	-0.08	0	-0.166	0	-0.103	0	-0.084	0	-0.115	0	-0.141	0
-0.028	-2.69	-0.041	-3.97	-0.028	-2.69	0	-0.043	0	-0.038	-0.037	0	-0.042	0	-0.041	-0.01	-0.046	-0.01	-0.042	-0.01	-0.047	-0.01	-0.113	0	-0.097	0	-0.146	0	-0.104	0	-0.132	0	-0.177	0	-0.081	0	-0.168	0	-0.105	0.01	-0.085	0	-0.116	0	-0.146	0
-0.029	-2.86	-0.042	-4.17	-0.029	-2.86	0	-0.045	0	-0.038	-0.038	0	-0.042	-0.01	-0.043	-0.01	-0.047	-0.01	-0.044	-0.01	-0.048	-0.01	-0.116	0	-0.098	0	-0.148	0	-0.106	0	-0.133	0	-0.18	0	-0.082	0	-0.169	0	-0.11	0.01	-0.086	0	-0.117	0	-0.15	0
-0.03	-3.08	-0.043	-4.37	-0.03	-3.08	0	-0.046	0	-0.039	-0.038	0	-0.043	-0.01	-0.044	-0.01	-0.048	-0.01	-0.045	-0.01	-0.049	-0.01	-0.119	0	-0.099	0	-0.15	0	-0.109	0	-0.135	0	-0.182	0	-0.084	0	-0.172	0.01	-0.112	0.01	-0.087	0	-0.118	0.02	-0.155	0
-0.031	-3.33	-0.044	-4.59	-0.031	-3.33	0	-0.047	0	-0.039	-0.039	-0.01	-0.043	0	-0.045	-0.01	-0.048	-0.01	-0.046	-0.01	-0.051	-0.01	-0.122	0	-0.1	0	-0.152	0	-0.113	0	-0.137	0	-0.184	0	-0.085	0.01	-0.174	0.01	-0.115	0	-0.089	0	-0.119	0.01	-0.159	0
-0.032	-3.63	-0.045	-4.84	-0.032	-3.63	0	-0.048	0	-0.04	-0.04	0	-0.043	-0.01	-0.046	-0.01	-0.049	-0.01	-0.047	-0.01	-0.052	-0.01	-0.124	0	-0.101	0	-0.153	0	-0.116	0	-0.138	0	-0.186	0	-0.087	0	-0.178	0.01	-0.118	0	-0.09	0	-0.121	0	-0.161	0
-0.033	-3.95	-0.045	-5.1	-0.033	-3.95	0	-0.049	0	-0.04	-0.041	-0.01	-0.044	0	-0.048	-0.01	-0.049	-0.01	-0.048	-0.01	-0.053	-0.01	-0.127	0	-0.103	0	-0.155	0	-0.118	0	-0.139	0	-0.189	0	-0.089	0.01	-0.181	0.01	-0.12	0	-0.092	0	-0.123	0.01	-0.165	0
-0.035	-4.23	-0.047	-5.39	-0.035	-4.23	0	-0.05	0	-0.041	-0.043	-0.01	-0.044	-0.01	-0.049	-0.01	-0.05	-0.01	-0.049	-0.01	-0.055	-0.01	-0.128	0	-0.104	0	-0.156	0	-0.122	0	-0.141	0	-0.191	0	-0.091	0	-0.184	0	-0.122	0	-0.094	0	-0.124	0.01	-0.167	0
-0.036	-4.48	-0.048	-5.67	-0.036	-4.48	0	-0.052	0	-0.041	-0.045	0	-0.045	0	-0.05	-0.01	-0.05	-0.01	-0.05	-0.01	-0.056	-0.01	-0.13	0	-0.107	0	-0.158	0	-0.123	0	-0.143	0	-0.195	0	-0.094	0	-0.187	0.01	-0.124	0.01	-0.096	0	-0.128	0	-0.169	0
-0.036	-4.67	-0.049	-5.94	-0.036	-4.67	0	-0.053	0	-0.042	-0.047	-0.01	-0.045	-0.01	-0.051	-0.01	-0.051	-0.01	-0.051	-0.01	-0.057	-0.01	-0.131	0	-0.109	0	-0.16	0	-0.125	0	-0.145	0	-0.199	0	-0.096	0	-0.19	0.01	-0.126	0	-0.099	0	-0.132	0	-0.17	0
-0.037	-4.86	-0.05	-6.18	-0.037	-4.86	0	-0.054	0	-0.043	-0.049	0	-0.046	-0.01	-0.051	-0.01	-0.051	-0.01	-0.053	-0.01	-0.058	-0.01	-0.132	0	-0.113	0	-0.164	0	-0.128	0	-0.148	0	-0.204	0	-0.099	0	-0.197	0	-0.127	0	-0.101	0	-0.135	0	-0.172	0
-0.038	-5.06	-0.051	-6.4	-0.038	-5.06	0	-0.055	0	-0.044	-0.05	-0.01	-0.046	0	-0.053	-0.01	-0.051	-0.01	-0.054	-0.01	-0.059	-0.01	-0.134	0	-0.116	0	-0.167	0	-0.129	0	-0.151	0	-0.209	0	-0.1	0.01	-0.199	0.01	-0.129	0	-0.105	0	-0.139	0	-0.174	0
-0.039	-5.29	-0.052	-6.56	-0.039	-5.29	0	-0.056	0	-0.045	-0.051	-0.01	-0.046	-0.01	-0.053	-0.01	-0.052	-0.01	-0.055	-0.01	-0.059	-0.01	-0.135	0	-0.119	0	-0.171	0	-0.13	0	-0.155	0	-0.213	0	-0.102	0	-0.201	0	-0.13	0.01	-0.107	0	-0.143	0.01	-0.176	0
-0.04	-5.53	-0.052	-6.68	-0.04	-5.53	0	-0.057	0	-0.046	-0.052	0	-0.047	0	-0.054	-0.01	-0.053	-0.01	-0.057	-0.01	-0.06	-0.01	-0.136	0	-0.122	0	-0.175	0	-0.132	0	-0.157	0	-0.216	0	-0.103	0	-0.202	0.01	-0.13	0	-0.109	0	-0.146	0.01	-0.181	0.01
-0.041	-5.78	-0.052	-6.81	-0.041	-5.78	0	-0.058	0	-0.047	-0.054	-0.01	-0.048	-0.01	-0.055	-0.01	-0.053	-0.01	-0.058	-0.01	-0.06	-0.01	-0.138	0	-0.124	0	-0.178	0	-0.133	0	-0.161	0	-0.218	0	-0.105	0	-0.204	0	-0.132	0	-0.111	0	-0.148	0	-0.184	0
-0.042	-6.03	-0.053	-6.95	-0.042	-6.03	0	-0.059	0	-0.048	-0.054	-0.01	-0.048	0	-0.056	-0.01	-0.054	-0.01	-0.058	-0.01	-0.061	-0.01	-0.139	0	-0.126	0	-0.181	0	-0.135	0	-0.163	0	-0.22	0	-0.107	0	-0.206	0	-0.133	0	-0.114	0	-0.15	0.01	-0.189	0
-0.043	-6.28	-0.054	-7.15	-0.043	-6.28	0	-0.059	0	-0.049	-0.056	0	-0.049	-0.01	-0.057	-0.01	-0.054	-0.01	-0.059	-0.01	-0.061	-0.01	-0.142	0	-0.128	0	-0.183	0	-0.136	0	-0.166	0	-0.222	0	-0.109	0	-0.208	0	-0.134	0.01	-0.115	0	-0.151	0	-0.193	0
-0.044	-6.53	-0.055	-7.37	-0.044	-6.53	0	-0.06	0	-0.05	-0.057	-0.01	-0.05	-0.01	-0.058	-0.01	-0.055	-0.01	-0.06	-0.01	-0.061	-0.01	-0.146	0	-0.129	0	-0.186	0	-0.137	0.01	-0.168	0	-0.225	0	-0.11	0	-0.215	0.01	-0.135	0	-0.118	0	-0.153	0	-0.196	0
-0.045	-6.77	-0.056	-7.58	-0.045	-6.77	0	-0.06	0	-0.052	-0.058	0	-0.051	0	-0.06	-0.01	-0.056	-0.01	-0.061	-0.01	-0.062	-0.01	-0.148	0	-0.13	0	-0.188	0	-0.139	0	-0.17	0	-0.227	0	-0.111	0	-0.219	0.01	-0.136	0.01	-0.119	0	-0.154	0	-0.2	0
-0.046	-7.01	-0.057	-7.82	-0.046	-7.01	0	-0.061	0	-0.053	-0.059	-0.01	-0.052	-0.01	-0.061	-0.01	-0.056	-0.01	-0.061	-0.01	-0.062	-0.01	-0.151	0	-0.132	0	-0.189	0	-0.14	0	-0.171	0.01	-0.232	0	-0.112	0	-0.223	0.01	-0.138	0	-0.12	0	-0.156	0	-0.202	0
-0.047	-7.18	-0.058	-8.11	-0.047	-7.18	0	-0.061	0	-0.054	-0.061	0	-0.053	0	-0.062	-0.01	-0.057	-0.01	-0.062	-0.01	-0.063	-0.01	-0.154	0	-0.133	0	-0.191	0	-0.141	0	-0.172	0	-0.237	0	-0.113	0.01	-0.226	0.01	-0.14	0	-0.121	0	-0.158	0	-0.203	0
-0.047	-7.32	-0.059	-8.33	-0.047	-7.32	0	-0.062	0	-0.056	-0.061	-0.01	-0.054	-0.01	-0.063	-0.01	-0.058	-0.01	-0.062	-0.01	-0.063	-0.01	-0.157	0	-0.134	0	-0.192	0	-0.144	0	-0.174	0	-0.241	0	-0.114	0	-0.23	0	-0.143	0	-0.122	0	-0.159	0	-0.205	0
-0.048	-7.47	-0.059	-8.5	-0.048	-7.47	0	-0.062	0	-0.057	-0.062	-0.01	-0.056	0	-0.063	-0.01	-0.058	-0.01	-0.063	-0.01	-0.064	-0.01	-0.16	0	-0.135	0	-0.194	0	-0.147	0	-0.175	0	-0.245	0	-0.115	0	-0.233	0.01	-0.147	0	-0.123	0	-0.162	0.01	-0.206	0
-0.049	-7.64	-0.06	-8.63	-0.049	-7.64	0	-0.062	0	-0.058	-0.063	0	-0.057	-0.01	-0.064	-0.01	-0.059	-0.01	-0.063	-0.01	-0.064	-0.01	-0.161	0	-0.136	0	-0.197	0	-0.151	0	-0.177	0.01	-0.249	0.01	-0.116	0	-0.235	0.01	-0.149	0	-0.124	0	-0.167	0.01	-0.208	0
-0.049	-7.84	-0.06	-8.76	-0.049	-7.84	0	-0.063	0	-0.059	-0.064	0	-0.058	-0.01	-0.064	-0.01	-0.059	-0.01	-0.063	-0.01	-0.065	-0.01	-0.164	0	-0.138	0	-0.2	0	-0.154	0	-0.179	0	-0.251	0	-0.117	0	-0.237	0.01	-0.151	0	-0.125	0	-0.171	0	-0.209	0
-0.05	-8.04	-0.061	-8.89	-0.05	-8.04	0	-0.063	0	-0.06	-0.064	0	-0.059	0	-0.065	-0.01	-0.06	-0.01	-0.064	-0.01	-0.066	-0.01	-0.165	0	-0.139	0	-0.204	0	-0.156	0	-0.181	0	-0.254	0	-0.119	0.01	-0.239	0	-0.155	0	-0.127	0	-0.174	0.01	-0.212	0
-0.051	-8.27	-0.061	-9.01	-0.051	-8.27	0	-0.063	0	-0.062	-0.064	-0.01	-0.06	-0.01	-0.066	-0.01	-0.061	-0.01	-0.064	-0.01	-0.066	-0.01	-0.167	0	-0.141	0	-0.208	0	-0.16	0	-0.183	0	-0.255	0	-0.12	0	-0.241	0	-0.157	0	-0.129	0	-0.177	0.01	-0.214	0
-0.052	-8.54	-0.062	-9.14	-0.052	-8.54	0	-0.064	0	-0.063	-0.065	0	-0.062	0	-0.066	-0.01	-0.062	-0.01	-0.065	-0.01	-0.067	-0.01	-0.169	0	-0.144	0.02	-0.211	0	-0.162	0	-0.186	0	-0.257	0	-0.122	0	-0.242	0	-0.159	0	-0.131	0	-0.179	0.01	-0.219	0
-0.053	-8.8	-0.062	-9.25	-0.053	-8.8	0	-0.064	0	-0.064	-0.065	0	-0.063	-0.01	-0.066	-0.01	-0.063	-0.01	-0.065	-0.01	-0.067	-0.01	-0.17	0	-0.147	0.06	-0.215	0	-0.163	0	-0.189	0	-0.26	0	-0.124	0	-0.245	0	-0.161	0	-0.134	0	-0.181	0	-0.222	0
-0.054	-8.99	-0.063	-9.37	-0.054	-8.99	0	-0.064	0	-0.066	-0.066	0	-0.064	0	-0.067	-0.01	-0.064	-0.01	-0.066	-0.01	-0.068	-0.01	-0.172	0	-0.151	0.01	-0.217	0	-0.166	0	-0.191	0	-0.263	0	-0.126	0	-0.249	0	-0.162	0	-0.136	0	-0.183	0	-0.226	0
-0.054	-9.14	-0.063	-9.49	-0.054	-9.14	0	-0.065	0	-0.067	-0.066	0	-0.065	0	-0.067	-0.01	-0.065	-0.01	-0.067	-0.01	-0.069	-0.01	-0.172	0	-0.154	0	-0.219	0	-0.168	0	-0.193	0	-0.267	0	-0.129	0	-0.253	0	-0.164	0	-0.138	0	-0.185	0	-0.23	0
-0.055	-9.26	-0.064	-9.62	-0.055	-9.26	0	-0.066	0	-0.067	-0.067	-0.01	-0.066	-0.01	-0.068	-0.01	-0.066	-0.01	-0.067	-0.01	-0.07	-0.01	-0.174	0	-0.157	0	-0.221	0	-0.169	0	-0.197	0	-0.273	0	-0.132	0	-0.256	0.01	-0.166	0	-0.139	0	-0.187	0	-0.233	0
-0.056	-9.38	-0.064	-9.75	-0.056	-9.38	0	-0.066	0	-0.069	-0.067	0	-0.067	0	-0.068	-0.01	-0.067	-0.01	-0.068	-0.01	-0.07	-0.01	-0.177	0	-0.16	0	-0.223	0	-0.17	0	-0.199	0	-0.278	0	-0.135	0	-0.26	0	-0.167	0	-0.141	0	-0.188	0	-0.237	0.01
-0.056	-9.51	-0.065	-9.88	-0.056	-9.51	0	-0.066	0	-0.069	-0.068	-0.01	-0.068	-0.01	-0.069	-0.01	-0.068	-0.01	-0.068	-0.01	-0.071	-0.01	-0.18	0	-0.162	0	-0.224	0	-0.17	0	-0.202	0	-0.281	0	-0.137	0	-0.263	0	-0.168	0	-0.142	0	-0.19	0	-0.239	0.01
-0.056	-9.63	-0.065	-10.02	-0.056	-9.63	0	-0.067	0	-0.07	-0.068	0	-0.069	0	-0.069	-0.01	-0.069	-0.01	-0.069	-0.01	-0.072	-0.01	-0.184	0	-0.164	0	-0.225	0	-0.172	0	-0.203	0	-0.284	0.01	-0.139	0	-0.267	0	-0.169	0	-0.146	0	-0.192	0	-0.24	0.01
-0.057	-9.75	-0.066	-10.19	-0.057	-9.75	0	-0.068	0	-0.07	-0.069	0	-0.07	-0.01	-0.07	-0.01	-0.07	-0.01	-0.069	-0.01	-0.072	-0.01	-0.186	0	-0.166	0	-0.227	0	-0.173	0	-0.205	0	-0.287	0	-0.141	0	-0.27	0.01	-0.17	0.01	-0.148	0	-0.193	0	-0.242	0
-0.057	-9.87	-0.067	-10.35	-0.057	-9.87	0	-0.069	0	-0.071	-0.069	-0.01	-0.071	0	-0.071	-0.01	-0.071	-0.01	-0.07	-0.01	-0.074	-0.01	-0.189	0	-0.167	0.01	-0.228	0	-0.174	0	-0.207	0.01	-0.289	0.01	-0.143	0	-0.272	0.01	-0.172	0	-0.15	0	-0.195	0	-0.243	0
-0.058	-9.99	-0.067	-10.52	-0.058	-9.99	0	-0.07	0	-0.072	-0.07	0	-0.073	-0.01	-0.071	-0.01	-0.072	-0.01	-0.071	-0.01	-0.075	-0.01	-0.193	0	-0.168	0	-0.23	0	-0.176	0	-0.208	0	-0.291	0	-0.144	0	-0.274	0.01	-0.174	0	-0.152	0	-0.199	0	-0.245	0
-0.058	-10.12	-0.068	-10.72	-0.058	-10.12	0	-0.07	0	-0.072	-0.07	-0.01	-0.074	-0.01	-0.071	-0.01	-0.073	-0.01	-0.072	-0.01	-0.076	-0.01	-0.194	0	-0.169	0	-0.232	0	-0.177	0	-0.209	0	-0.293	0.01	-0.146	0	-0.275	0.01	-0.176	0	-0.153	0	-0.203	0	-0.247	0
-0.059	-10.25	-0.069	-10.93	-0.059	-10.25	0	-0.072	0	-0.072	-0.071	0	-0.074	0	-0.072	-0.01	-0.074	-0.01	-0.072	-0.01	-0.077	-0.01	-0.196	0	-0.17	0	-0.234	0	-0.179	0	-0.211	0	-0.296	0	-0.147	0	-0.278	0.01	-0.179	0	-0.154	0	-0.207	0	-0.251	0
-0.059	-10.39	-0.07	-11.17	-0.059	-10.39	0	-0.073	0	-0.072	-0.072	0	-0.075	-0.01	-0.073	-0.01	-0.076	-0.01	-0.073	-0.01	-0.078	-0.01	-0.198	0	-0.172	0	-0.238	0	-0.183	0	-0.212	0	-0.3	0	-0.148	0	-0.28	0.01	-0.182	0	-0.156	0	-0.211	0	-0.257	0
-0.06	-10.52	-0.071	-11.43	-0.06	-10.52	0	-0.075	0	-0.073	-0.072	-0.01	-0.076	0	-0.074	-0.01	-0.077	-0.01	-0.074	-0.01	-0.079	-0.01	-0.2	0	-0.172	0.01	-0.241	0	-0.186	0	-0.215	0	-0.304	0.01	-0.149	0	-0.284	0	-0.185	0	-0.157	0	-0.214	0	-0.261	0
-0.06	-10.68	-0.072	-11.72	-0.06	-10.68	0	-0.076	0	-0.074	-0.073	0	-0.077	-0.01	-0.074	-0.01	-0.079	-0.01	-0.075	-0.01	-0.081	-0.01	-0.202	0	-0.174	0	-0.246	0	-0.188	0	-0.219	0.01	-0.309	0	-0.15	0	-0.288	0	-0.188	0	-0.158	0	-0.217	0.01	-0.266	0
-0.061	-10.84	-0.073	-12.02	-0.061	-10.84	0	-0.077	0	-0.074	-0.074	-0.01	-0.077	0	-0.075	-0.01	-0.08	-0.01	-0.076	-0.01	-0.082	-0.01	-0.203	0	-0.176	0	-0.25	0	-0.19	0	-0.222	0	-0.313	0	-0.151	0	-0.292	0.01	-0.19	0	-0.159	0	-0.218	0	-0.269	0
-0.062	-11.01	-0.074	-12.3	-0.062	-11.01	0	-0.079	0	-0.075	-0.074	0	-0.078	-0.01	-0.076	-0.01	-0.081	-0.01	-0.077	-0.01	-0.082	-0.01	-0.205	0	-0.178	0	-0.252	0	-0.192	0	-0.225	0.01	-0.317	0	-0.152	0	-0.295	0.01	-0.192	0.01	-0.16	0	-0.221	0	-0.272	0
-0.063	-11.19	-0.075	-12.56	-0.063	-11.19	0	-0.079	0	-0.075	-0.075	0	-0.078	-0.01	-0.077	-0.01	-0.082	-0.01	-0.078	-0.01	-0.084	-0.01	-0.205	0	-0.181	0	-0.255	0	-0.195	0	-0.227	0	-0.32	0.01	-0.153	0	-0.297	0.01	-0.194	0	-0.162	0	-0.223	0	-0.274	0
-0.063	-11.38	-0.076	-12.78	-0.063	-11.38	0	-0.08	0	-0.076	-0.076	-0.01	-0.079	0	-0.078	-0.01	-0.082	-0.01	-0.08	-0.01	-0.085	-0.01	-0.207	0	-0.184	0	-0.258	0	-0.197	0	-0.23	0	-0.323	0	-0.154	0	-0.301	0	-0.196	0	-0.164	0	-0.224	0.01	-0.275	0
-0.064	-11.59	-0.077	-12.98	-0.064	-11.59	0	-0.082	0	-0.076	-0.077	0	-0.079	-0.01	-0.079	-0.01	-0.083	-0.01	-0.081	-0.01	-0.086	-0.01	-0.208	0	-0.185	0	-0.26	0	-0.199	0	-0.233	0	-0.325	0.01	-0.155	0	-0.304	0	-0.198	0	-0.167	0	-0.226	0	-0.276	0
-0.065	-11.82	-0.078	-13.19	-0.065	-11.82	0	-0.083	0	-0.077	-0.078	-0.01	-0.079	0	-0.08	-0.01	-0.084	-0.01	-0.081	-0.01	-0.088	-0.01	-0.21	0	-0.188	0	-0.261	0	-0.202	0	-0.235	0	-0.327	0	-0.157	0	-0.307	0.01	-0.2	0	-0.17	0	-0.227	0	-0.278	0
-0.066	-12.09	-0.079	-13.44	-0.066	-12.09	0	-0.083	0	-0.077	-0.079	0	-0.08	-0.01	-0.081	-0.01	-0.084	-0.01	-0.083	-0.01	-0.089	-0.01	-0.212	0	-0.189	0	-0.262	0	-0.203	0	-0.237	0	-0.329	0	-0.158	0	-0.308	0.01	-0.201	0	-0.173	0	-0.229	0	-0.28	0
-0.067	-12.4	-0.08	-13.77	-0.067	-12.4	0	-0.085	0	-0.078	-0.081	-0.01	-0.08	0	-0.082	-0.01	-0.085	-0.01	-0.083	-0.01	-0.09	-0.01	-0.214	0	-0.192	0	-0.264	0	-0.204	0	-0.24	0	-0.33	0.01	-0.161	0	-0.311	0	-0.202	0	-0.175	0	-0.231	0	-0.281	0
-0.068	-12.72	-0.081	-14.11	-0.068	-12.72	0	-0.086	0	-0.079	-0.082	0	-0.081	-0.01	-0.084	-0.01	-0.086	-0.01	-0.085	-0.01	-0.091	-0.01	-0.218	0	-0.195	0	-0.265	0	-0.205	0	-0.241	0	-0.333	0	-0.163	0	-0.313	0.01	-0.203	0	-0.178	0	-0.234	0	-0.283	0
-0.069	-13	-0.082	-14.46	-0.069	-13	0	-0.087	0	-0.079	-0.084	0	-0.081	-0.01	-0.085	-0.01	-0.086	-0.01	-0.086	-0.01	-0.092	-0.01	-0.221	0	-0.197	0	-0.267	0	-0.206	0	-0.243	0	-0.336	0	-0.166	0	-0.314	0	-0.205	0	-0.18	0	-0.237	0	-0.287	0
-0.07	-13.24	-0.083	-14.81	-0.07	-13.24	0	-0.088	0	-0.08	-0.085	-0.01	-0.082	0	-0.086	-0.01	-0.087	-0.01	-0.086	-0.01	-0.093	-0.01	-0.223	0	-0.199	0	-0.271	0	-0.208	0	-0.244	0	-0.341	0.01	-0.169	0	-0.318	0.01	-0.205	0	-0.182	0	-0.24	0	-0.292	0
-0.071	-13.46	-0.085	-15.09	-0.071	-13.46	0	-0.089	0	-0.081	-0.086	0	-0.082	-0.01	-0.086	-0.01	-0.087	-0.01	-0.088	-0.01	-0.094	-0.01	-0.227	0	-0.201	0	-0.276	0	-0.209	0	-0.245	0	-0.345	0.01	-0.171	0	-0.322	0.01	-0.207	0	-0.183	0	-0.243	0	-0.295	0
-0.072	-13.67	-0.086	-15.31	-0.072	-13.67	0	-0.09	0	-0.082	-0.087	-0.01	-0.083	0	-0.087	-0.01	-0.087	-0.01	-0.089	-0.01	-0.095	-0.01	-0.23	0	-0.202	0	-0.28	0	-0.21	0	-0.247	0	-0.349	0	-0.173	0	-0.328	0	-0.209	0	-0.185	0	-0.246	0	-0.299	0
-0.073	-13.87	-0.086	-15.48	-0.073	-13.87	0	-0.092	0	-0.083	-0.087	0	-0.083	-0.01	-0.089	-0.01	-0.088	-0.01	-0.091	-0.01	-0.095	-0.01	-0.232	0	-0.204	0	-0.284	0	-0.212	0	-0.248	0	-0.353	0	-0.176	0	-0.331	0.01	-0.211	0	-0.186	0	-0.25	0	-0.304	0
-0.073	-14.08	-0.087	-15.6	-0.073	-14.08	0	-0.092	0	-0.084	-0.088	0	-0.084	0	-0.09	-0.01	-0.088	-0.01	-0.092	-0.01	-0.096	-0.01	-0.235	0	-0.204	0	-0.286	0	-0.214	0	-0.25	0	-0.357	0.01	-0.178	0	-0.335	0	-0.214	0	-0.189	0	-0.252	0	-0.307	0
-0.074	-14.32	-0.087	-15.7	-0.074	-14.32	0	-0.093	0	-0.085	-0.089	-0.01	-0.085	-0.01	-0.091	-0.01	-0.089	-0.01	-0.093	-0.01	-0.096	-0.01	-0.237	0	-0.206	0	-0.289	0	-0.219	0	-0.253	0	-0.36	0	-0.18	0	-0.338	0.01	-0.217	0	-0.19	0	-0.255	0	-0.309	0
-0.076	-14.56	-0.088	-15.83	-0.076	-14.56	0	-0.095	0	-0.086	-0.09	0	-0.086	-0.01	-0.092	-0.01	-0.089	-0.01	-0.094	-0.01	-0.097	-0.01	-0.239	0	-0.207	0.01	-0.291	0	-0.222	0	-0.255	0	-0.362	0.01	-0.181	0	-0.341	0	-0.219	0	-0.191	0	-0.257	0	-0.311	0
-0.076	-14.82	-0.088	-16	-0.076	-14.82	0	-0.095	0	-0.087	-0.091	-0.01	-0.087	0	-0.093	-0.01	-0.09	-0.01	-0.095	-0.01	-0.097	-0.01	-0.24	0	-0.208	0	-0.293	0	-0.224	0	-0.258	0	-0.364	0	-0.182	0	-0.343	0	-0.222	0	-0.191	0	-0.259	0	-0.313	0
-0.077	-15.11	-0.089	-16.18	-0.077	-15.11	0	-0.096	0	-0.089	-0.092	-0.01	-0.088	-0.01	-0.094	-0.01	-0.091	-0.01	-0.095	-0.01	-0.097	-0.01	-0.241	0	-0.211	0	-0.295	0.01	-0.227	0	-0.26	0	-0.365	0	-0.183	0	-0.344	0	-0.225	0	-0.193	0	-0.26	0	-0.314	0
-0.078	-15.41	-0.09	-16.39	-0.078	-15.41	0	-0.096	0	-0.09	-0.093	0	-0.089	0	-0.095	-0.01	-0.092	-0.01	-0.096	-0.01	-0.098	-0.01	-0.242	0	-0.212	0	-0.296	0	-0.229	0	-0.264	0	-0.368	0.01	-0.184	0	-0.346	0.01	-0.228	0	-0.194	0	-0.262	0	-0.316	0
-0.08	-15.69	-0.09	-16.58	-0.08	-15.69	0	-0.097	0	-0.091	-0.094	-0.01	-0.09	-0.01	-0.096	-0.01	-0.092	-0.01	-0.097	-0.01	-0.098	-0.01	-0.243	0	-0.216	0	-0.297	0	-0.231	0	-0.267	0	-0.372	0	-0.185	0	-0.348	0.01	-0.23	0	-0.195	0	-0.263	0	-0.318	0
-0.08	-15.94	-0.091	-16.76	-0.08	-15.94	0	-0.098	0	-0.092	-0.095	0	-0.091	0	-0.097	-0.01	-0.093	-0.01	-0.097	-0.01	-0.099	-0.01	-0.245	0	-0.221	0	-0.299	0	-0.234	0	-0.269	0.01	-0.378	0	-0.186	0	-0.351	0	-0.232	0	-0.197	0	-0.264	0	-0.323	0
-0.081	-16.15	-0.092	-16.98	-0.081	-16.15	0	-0.098	0	-0.093	-0.096	-0.01	-0.092	-0.01	-0.098	-0.01	-0.093	-0.01	-0.098	-0.01	-0.099	-0.01	-0.246	0	-0.223	0	-0.3	0	-0.235	0	-0.271	0	-0.384	0	-0.187	-0.03	-0.353	0	-0.235	0	-0.198	0	-0.267	0	-0.327	0
-0.082	-16.28	-0.093	-17.25	-0.082	-16.28	0	-0.098	0	-0.095	-0.097	0	-0.093	-0.01	-0.099	-0.01	-0.094	-0.01	-0.098	-0.01	-0.1	-0.01	-0.25	0	-0.226	-0.01	-0.301	0	-0.238	0	-0.274	0	-0.388	0.01	-0.188	0.01	-0.357	0.01	-0.236	0	-0.2	0	-0.27	0	-0.332	0
-0.082	-16.38	-0.094	-17.5	-0.082	-16.38	0	-0.099	0	-0.096	-0.097	-0.01	-0.094	0	-0.099	-0.01	-0.094	-0.01	-0.099	-0.01	-0.1	-0.01	-0.255	0	-0.228	0.01	-0.304	0	-0.239	0	-0.275	0	-0.391	0	-0.189	0.01	-0.362	0	-0.237	0	-0.202	0	-0.273	0	-0.334	0
-0.083	-16.48	-0.095	-17.68	-0.083	-16.48	0	-0.099	0	-0.097	-0.098	-0.01	-0.095	-0.01	-0.1	-0.01	-0.095	-0.01	-0.099	-0.01	-0.101	-0.01	-0.258	0	-0.23	0.01	-0.308	0	-0.24	0	-0.277	0	-0.393	0	-0.191	0	-0.366	0.01	-0.238	0	-0.206	0	-0.277	0	-0.337	0
-0.083	-16.6	-0.095	-17.82	-0.083	-16.6	0	-0.099	0	-0.099	-0.099	0	-0.096	0	-0.1	-0.01	-0.097	-0.01	-0.1	-0.01	-0.102	-0.01	-0.261	0	-0.233	0	-0.313	0	-0.241	0	-0.279	0	-0.396	0.01	-0.193	0	-0.37	0	-0.24	0	-0.208	0	-0.28	0	-0.341	0
-0.084	-16.76	-0.096	-17.97	-0.084	-16.76	0	-0.1	0	-0.1	-0.1	-0.01	-0.098	-0.01	-0.101	-0.01	-0.097	-0.01	-0.1	-0.01	-0.103	-0.01	-0.264	0	-0.234	0	-0.316	0	-0.242	0	-0.28	0	-0.398	0	-0.195	0	-0.373	0.01	-0.24	0	-0.21	0	-0.283	0	-0.343	0
-0.085	-16.99	-0.096	-18.1	-0.085	-16.99	0	-0.1	0	-0.102	-0.1	0	-0.099	0	-0.101	-0.01	-0.099	-0.01	-0.1	-0.01	-0.103	-0.01	-0.266	0	-0.236	0	-0.319	0.01	-0.243	0	-0.281	0	-0.399	0.01	-0.197	0	-0.376	0.01	-0.242	0	-0.212	0	-0.285	0	-0.346	0
-0.085	-17.24	-0.097	-18.25	-0.085	-17.24	0	-0.101	0	-0.103	-0.1	-0.01	-0.1	-0.01	-0.102	-0.01	-0.1	-0.01	-0.101	-0.01	-0.104	-0.01	-0.268	0	-0.238	0	-0.323	0	-0.245	0	-0.282	0	-0.401	0.01	-0.2	0	-0.378	0.01	-0.244	0.01	-0.214	0	-0.288	0	-0.347	0
-0.087	-17.5	-0.097	-18.38	-0.087	-17.5	0	-0.101	0	-0.103	-0.101	-0.01	-0.102	-0.01	-0.102	-0.01	-0.102	-0.01	-0.101	-0.01	-0.104	-0.01	-0.269	0	-0.239	0	-0.326	0	-0.246	0	-0.285	0	-0.403	0	-0.202	0	-0.38	0.01	-0.245	0.01	-0.216	0	-0.29	0.01	-0.349	0
-0.088	-17.83	-0.098	-18.53	-0.088	-17.83	0	-0.102	0	-0.104	-0.102	0	-0.103	0	-0.102	-0.01	-0.103	-0.01	-0.102	-0.01	-0.105	-0.01	-0.271	0	-0.24	0.01	-0.328	0	-0.248	0	-0.287	0	-0.406	0.01	-0.205	0	-0.382	0	-0.249	0	-0.219	0	-0.292	0	-0.351	0
-0.089	-18.12	-0.098	-18.69	-0.089	-18.12	0	-0.102	0	-0.105	-0.102	-0.01	-0.104	-0.01	-0.103	-0.01	-0.104	-0.01	-0.103	-0.01	-0.106	-0.01	-0.273	0	-0.241	0.01	-0.329	0	-0.251	0	-0.289	0	-0.41	0	-0.207	0	-0.384	0	-0.252	0	-0.221	0	-0.294	0	-0.352	0
-0.09	-18.3	-0.099	-18.84	-0.09	-18.3	0	-0.102	0	-0.106	-0.102	0	-0.105	0	-0.104	-0.01	-0.105	-0.01	-0.104	-0.01	-0.107	-0.01	-0.274	0	-0.242	0	-0.331	0	-0.254	0	-0.293	0	-0.414	0	-0.209	0	-0.387	0.01	-0.254	0	-0.222	0	-0.295	0	-0.356	0
-0.09	-18.44	-0.1	-18.99	-0.09	-18.44	0	-0.103	0	-0.106	-0.103	-0.01	-0.106	-0.01	-0.104	-0.01	-0.106	-0.01	-0.104	-0.01	-0.108	-0.01	-0.276	0	-0.244	0	-0.333	0	-0.257	0	-0.296	0	-0.418	0.01	-0.211	0	-0.391	0	-0.256	0	-0.223	0	-0.297	0	-0.36	0
-0.091	-18.59	-0.1	-19.14	-0.091	-18.59	0	-0.104	0	-0.107	-0.104	-0.01	-0.107	0	-0.104	-0.01	-0.107	-0.01	-0.105	-0.01	-0.109	-0.01	-0.276	0	-0.245	0	-0.334	0	-0.259	0	-0.299	0	-0.424	0	-0.213	0	-0.395	0.01	-0.259	0	-0.225	0	-0.298	0	-0.365	0
-0.091	-18.73	-0.101	-19.31	-0.091	-18.73	0	-0.105	0	-0.107	-0.104	0	-0.108	-0.01	-0.105	-0.01	-0.108	-0.01	-0.105	-0.01	-0.11	-0.01	-0.278	0	-0.247	0	-0.336	0	-0.261	0	-0.302	0	-0.427	0.01	-0.214	0	-0.398	0	-0.261	0	-0.226	0	-0.3	0	-0.37	0
-0.092	-18.86	-0.101	-19.51	-0.092	-18.86	0	-0.106	0	-0.108	-0.105	-0.01	-0.109	-0.01	-0.105	-0.01	-0.109	-0.01	-0.106	-0.01	-0.112	-0.01	-0.279	0	-0.25	0.01	-0.338	0	-0.264	0.01	-0.303	0	-0.43	0	-0.216	0	-0.403	0	-0.264	0	-0.227	0	-0.302	0	-0.372	0
-0.092	-19.01	-0.102	-19.71	-0.092	-19.01	0	-0.107	0	-0.108	-0.105	0	-0.11	0	-0.106	-0.01	-0.11	-0.01	-0.107	-0.01	-0.113	-0.01	-0.28	0	-0.253	0	-0.34	0	-0.266	-0.01	-0.306	0	-0.432	0	-0.217	0	-0.406	0	-0.266	0.01	-0.228	0	-0.306	0	-0.377	0
-0.093	-19.15	-0.103	-19.92	-0.093	-19.15	0	-0.108	0	-0.108	-0.105	-0.01	-0.111	-0.01	-0.107	-0.01	-0.111	-0.01	-0.108	-0.01	-0.114	-0.01	-0.282	0	-0.255	0	-0.344	0	-0.268	0	-0.308	0	-0.434	0.01	-0.218	0	-0.41	0.01	-0.269	0.01	-0.229	0	-0.31	0	-0.379	0
-0.093	-19.3	-0.104	-20.15	-0.093	-19.3	0	-0.109	0	-0.109	-0.107	-0.01	-0.112	0	-0.107	-0.01	-0.112	-0.01	-0.109	-0.01	-0.115	-0.01	-0.283	0	-0.257	0	-0.349	0	-0.27	0	-0.309	0	-0.437	0.01	-0.219	0	-0.412	0.01	-0.271	0	-0.231	0	-0.313	0	-0.382	0
-0.094	-19.46	-0.105	-20.41	-0.094	-19.46	0	-0.11	0	-0.109	-0.107	-0.01	-0.112	-0.01	-0.108	-0.01	-0.113	-0.01	-0.109	-0.01	-0.116	-0.01	-0.287	0	-0.259	0	-0.352	0	-0.272	0	-0.311	0	-0.439	0	-0.22	0	-0.414	0	-0.272	0	-0.232	0	-0.316	0	-0.383	0
-0.094	-19.62	-0.106	-20.67	-0.094	-19.62	0	-0.112	0	-0.11	-0.108	-0.01	-0.113	0	-0.109	-0.01	-0.114	-0.01	-0.111	-0.01	-0.117	-0.01	-0.29	0	-0.262	0	-0.355	0	-0.273	0.01	-0.313	0	-0.442	0.01	-0.221	0	-0.416	0	-0.273	0	-0.234	0	-0.319	0	-0.385	0
-0.095	-19.77	-0.107	-20.96	-0.095	-19.77	0	-0.113	0	-0.11	-0.109	0	-0.113	-0.01	-0.11	-0.01	-0.115	-0.01	-0.112	-0.01	-0.118	-0.01	-0.293	0	-0.265	0	-0.357	0	-0.275	0	-0.314	0	-0.447	0.01	-0.222	0	-0.418	0.01	-0.274	0	-0.236	0	-0.321	0	-0.387	0
-0.096	-19.95	-0.108	-21.28	-0.096	-19.95	0	-0.114	0	-0.111	-0.11	-0.01	-0.114	-0.01	-0.111	-0.01	-0.116	-0.01	-0.114	-0.01	-0.119	-0.01	-0.297	0	-0.267	0	-0.36	0	-0.276	0	-0.316	0	-0.453	0	-0.223	0	-0.42	0.01	-0.275	0	-0.239	0	-0.323	0	-0.389	0
-0.096	-20.13	-0.109	-21.6	-0.096	-20.13	0	-0.115	0	-0.112	-0.111	0	-0.114	0	-0.112	-0.01	-0.117	-0.01	-0.115	-0.01	-0.12	-0.01	-0.299	0	-0.269	0	-0.363	0	-0.277	0	-0.317	0	-0.456	0	-0.224	0	-0.422	0	-0.277	0	-0.241	0	-0.326	0.01	-0.392	0
-0.097	-20.33	-0.11	-21.92	-0.097	-20.33	0	-0.116	0	-0.112	-0.112	-0.01	-0.114	-0.01	-0.113	-0.01	-0.117	-0.01	-0.116	-0.01	-0.121	-0.01	-0.302	0	-0.27	0	-0.365	0	-0.278	0	-0.319	0	-0.46	0.01	-0.226	0	-0.426	0	-0.278	0	-0.243	0	-0.327	0	-0.396	0
-0.098	-20.56	-0.111	-22.23	-0.098	-20.56	0	-0.118	0	-0.112	-0.113	-0.01	-0.115	0	-0.114	-0.01	-0.118	-0.01	-0.117	-0.01	-0.122	-0.01	-0.304	0	-0.272	0	-0.366	0	-0.279	0	-0.321	0	-0.463	0	-0.228	0.01	-0.429	0.01	-0.28	0	-0.246	0	-0.329	0.01	-0.399	0
-0.099	-20.79	-0.112	-22.46	-0.099	-20.79	0	-0.119	0	-0.113	-0.114	0	-0.115	-0.01	-0.115	-0.01	-0.119	-0.01	-0.118	-0.01	-0.123	-0.01	-0.306	0	-0.273	0	-0.368	0	-0.281	0	-0.323	0	-0.466	0	-0.229	0	-0.434	0.01	-0.283	0	-0.249	0	-0.331	0	-0.403	0
-0.1	-21.03	-0.113	-22.7	-0.1	-21.03	0	-0.12	0	-0.114	-0.116	-0.01	-0.116	0	-0.117	-0.01	-0.12	-0.01	-0.119	-0.01	-0.125	-0.01	-0.309	0	-0.275	0	-0.37	0	-0.283	0.01	-0.326	0	-0.468	0	-0.232	0	-0.439	0.01	-0.285	0	-0.25	0	-0.332	0	-0.406	0
-0.101	-21.28	-0.114	-22.96	-0.101	-21.28	0	-0.121	0	-0.115	-0.117	0	-0.116	-0.01	-0.118	-0.01	-0.12	-0.01	-0.119	-0.01	-0.125	-0.01	-0.31	0	-0.276	0	-0.372	0	-0.285	0	-0.331	0	-0.47	0.01	-0.234	0	-0.442	0	-0.287	0	-0.252	0	-0.333	0.01	-0.411	0
-0.102	-21.56	-0.115	-23.26	-0.102	-21.56	0	-0.122	0	-0.115	-0.119	-0.01	-0.117	-0.01	-0.119	-0.01	-0.12	-0.01	-0.12	-0.01	-0.126	-0.01	-0.311	0	-0.277	0	-0.374	0	-0.287	0.01	-0.333	0	-0.472	0	-0.236	0	-0.446	0	-0.29	0	-0.253	0	-0.335	0	-0.414	0
-0.103	-21.87	-0.116	-23.61	-0.103	-21.87	0	-0.123	0	-0.116	-0.12	-0.01	-0.117	0	-0.12	-0.01	-0.121	-0.01	-0.122	-0.01	-0.127	-0.01	-0.313	0	-0.279	0	-0.377	0	-0.29	0	-0.337	0	-0.474	0	-0.239	0	-0.448	0.01	-0.292	0	-0.255	0	-0.338	0	-0.417	0
-0.104	-22.2	-0.118	-23.99	-0.104	-22.2	0	-0.124	0	-0.116	-0.122	0	-0.118	-0.01	-0.121	-0.01	-0.121	-0.01	-0.123	-0.01	-0.128	-0.01	-0.314	0	-0.28	0	-0.381	0	-0.294	0	-0.34	0	-0.478	0	-0.241	0	-0.45	0.01	-0.294	0	-0.256	0	-0.341	0	-0.418	0
-0.105	-22.54	-0.119	-24.34	-0.105	-22.54	0	-0.125	0	-0.117	-0.123	-0.01	-0.118	0	-0.122	-0.01	-0.122	-0.01	-0.124	-0.01	-0.129	-0.01	-0.316	0	-0.281	0	-0.385	0	-0.297	0	-0.342	0	-0.483	0	-0.243	0	-0.452	0	-0.297	0	-0.259	0	-0.345	0	-0.42	0
-0.106	-22.86	-0.12	-24.61	-0.106	-22.86	0	-0.127	0	-0.118	-0.124	0	-0.119	-0.01	-0.123	-0.01	-0.122	-0.01	-0.125	-0.01	-0.13	-0.01	-0.317	0	-0.284	0	-0.39	0	-0.299	0	-0.344	0	-0.488	0.01	-0.245	0	-0.454	0	-0.299	0	-0.26	0	-0.349	0	-0.422	0
-0.107	-23.09	-0.121	-24.81	-0.107	-23.09	0	-0.128	0	-0.119	-0.125	-0.01	-0.119	0	-0.124	-0.01	-0.122	-0.01	-0.126	-0.01	-0.13	-0.01	-0.319	0	-0.286	0	-0.393	0.01	-0.301	0	-0.346	0	-0.493	0	-0.247	0	-0.456	0	-0.301	0	-0.262	0	-0.353	0	-0.424	0
-0.108	-23.33	-0.122	-24.99	-0.108	-23.33	0	-0.129	0	-0.12	-0.126	-0.01	-0.12	-0.01	-0.125	-0.01	-0.123	-0.01	-0.127	-0.01	-0.131	-0.01	-0.322	0	-0.291	0	-0.396	0	-0.302	0.01	-0.348	0	-0.497	0.01	-0.249	0	-0.459	0.01	-0.304	0	-0.263	0	-0.355	0	-0.426	0
-0.109	-23.58	-0.122	-25.15	-0.109	-23.58	0	-0.13	0	-0.121	-0.127	0	-0.121	-0.01	-0.125	-0.01	-0.124	-0.01	-0.128	-0.01	-0.131	-0.01	-0.326	0	-0.293	0	-0.398	0	-0.304	0	-0.35	0	-0.5	0.01	-0.251	0	-0.462	0	-0.306	0	-0.264	0	-0.358	0	-0.429	0
-0.11	-23.88	-0.123	-25.26	-0.11	-23.88	0	-0.131	0	-0.122	-0.128	-0.01	-0.122	0	-0.126	-0.01	-0.124	-0.01	-0.129	-0.01	-0.131	-0.01	-0.329	0	-0.295	0	-0.401	0	-0.306	0	-0.35	0	-0.502	0	-0.253	0	-0.466	0	-0.307	0	-0.265	0	-0.36	0	-0.433	0
-0.111	-24.2	-0.123	-25.37	-0.111	-24.2	0.01	-0.132	0	-0.123	-0.129	0	-0.123	-0.01	-0.127	-0.01	-0.125	-0.01	-0.129	-0.01	-0.132	-0.01	-0.331	0	-0.298	0	-0.402	0	-0.307	0	-0.352	0	-0.504	0.01	-0.254	0	-0.47	0	-0.308	0	-0.266	0	-0.362	0	-0.438	0
-0.113	-24.55	-0.124	-25.51	-0.113	-24.55	0	-0.132	0	-0.125	-0.13	-0.01	-0.123	0	-0.128	-0.01	-0.125	-0.01	-0.13	-0.01	-0.132	-0.01	-0.334	0	-0.3	0	-0.404	0	-0.31	0	-0.354	0	-0.507	0	-0.255	0	-0.474	0	-0.309	0	-0.267	0	-0.364	0	-0.441	0
-0.114	-24.88	-0.124	-25.69	-0.114	-24.88	0	-0.132	0	-0.125	-0.131	0	-0.125	-0.01	-0.129	-0.01	-0.126	-0.01	-0.131	-0.01	-0.132	-0.01	-0.336	0	-0.302	0	-0.405	0	-0.311	0	-0.355	0	-0.509	0	-0.256	0	-0.478	0	-0.31	0	-0.269	0	-0.365	0	-0.445	0
-0.115	-25.14	-0.125	-25.91	-0.115	-25.14	0	-0.133	0	-0.126	-0.132	-0.01	-0.125	0	-0.13	-0.01	-0.127	-0.01	-0.132	-0.01	-0.133	-0.01	-0.339	0	-0.303	0	-0.407	0	-0.312	0	-0.357	0	-0.512	0.01	-0.257	0	-0.481	0	-0.311	0	-0.271	0	-0.367	0	-0.448	0.01
-0.115	-25.34	-0.126	-26.15	-0.115	-25.34	0	-0.133	0	-0.128	-0.133	-0.01	-0.126	-0.01	-0.131	-0.01	-0.128	-0.01	-0.132	-0.01	-0.133	-0.01	-0.341	0	-0.305	0	-0.409	0	-0.313	0	-0.359	0	-0.516	0	-0.258	0	-0.484	0	-0.313	0	-0.273	0	-0.368	0	-0.45	0
-0.116	-25.53	-0.127	-26.38	-0.116	-25.53	0	-0.134	0	-0.129	-0.134	0	-0.128	-0.01	-0.132	-0.01	-0.129	-0.01	-0.133	-0.01	-0.134	-0.01	-0.342	0	-0.307	0	-0.411	0	-0.314	0	-0.362	0	-0.521	0	-0.259	0	-0.486	0	-0.314	0	-0.277	0	-0.37	0	-0.453	0
-0.117	-25.71	-0.128	-26.61	-0.117	-25.71	0	-0.134	0	-0.13	-0.135	-0.01	-0.129	0	-0.133	-0.01	-0.13	-0.01	-0.133	-0.01	-0.135	-0.01	-0.344	0	-0.308	0	-0.414	0	-0.315	0	-0.366	0	-0.523	0	-0.26	0	-0.488	0	-0.316	0	-0.28	0	-0.372	0	-0.454	0.01
-0.118	-25.84	-0.128	-26.93	-0.118	-25.84	0	-0.135	0	-0.131	-0.135	0	-0.13	-0.01	-0.133	-0.01	-0.132	-0.01	-0.133	-0.01	-0.135	-0.01	-0.346	0	-0.309	0	-0.418	0	-0.318	0	-0.368	0	-0.528	0	-0.261	0	-0.49	0	-0.318	0	-0.283	0	-0.374	0	-0.456	0.01
-0.118	-25.96	-0.13	-27.19	-0.118	-25.96	0	-0.135	0	-0.132	-0.136	-0.01	-0.131	0	-0.134	-0.01	-0.133	-0.01	-0.134	-0.01	-0.136	-0.01	-0.347	0	-0.311	0	-0.421	0	-0.319	0	-0.372	0	-0.532	0	-0.263	0	-0.491	0	-0.323	0	-0.285	0	-0.377	0	-0.457	0.01
-0.118	-26.09	-0.13	-27.36	-0.118	-26.09	0	-0.136	0	-0.133	-0.136	-0.01	-0.132	-0.01	-0.135	-0.01	-0.134	-0.01	-0.134	-0.01	-0.137	-0.01	-0.349	0	-0.312	0	-0.424	0	-0.322	0	-0.375	0	-0.537	0.01	-0.265	0	-0.493	0	-0.325	0	-0.287	0	-0.38	0	-0.46	0
-0.119	-26.25	-0.131	-27.52	-0.119	-26.25	0	-0.136	0	-0.134	-0.137	0	-0.133	0	-0.135	-0.01	-0.135	-0.01	-0.135	-0.01	-0.138	-0.01	-0.35	0	-0.313	0	-0.428	0	-0.324	0	-0.377	0	-0.539	0	-0.267	0	-0.495	0	-0.328	0	-0.288	0	-0.383	0	-0.462	0
-0.12	-26.44	-0.131	-27.68	-0.12	-26.44	0.01	-0.136	0	-0.135	-0.137	-0.01	-0.134	-0.01	-0.136	-0.01	-0.137	-0.01	-0.135	-0.01	-0.139	-0.01	-0.352	0	-0.314	0	-0.431	0	-0.328	0	-0.379	0	-0.541	0.01	-0.269	0	-0.499	0	-0.331	0	-0.291	0	-0.384	0	-0.466	0
-0.121	-26.65	-0.132	-27.82	-0.121	-26.65	0	-0.137	0	-0.137	-0.138	0	-0.135	-0.01	-0.136	-0.01	-0.138	-0.01	-0.136	-0.01	-0.139	-0.01	-0.353	0	-0.316	0	-0.434	0	-0.332	0	-0.381	0	-0.543	0.01	-0.272	0	-0.503	0	-0.332	0	-0.293	0	-0.387	0	-0.471	0
-0.121	-26.86	-0.133	-27.96	-0.121	-26.86	0	-0.138	0	-0.138	-0.138	0	-0.137	0	-0.137	-0.01	-0.139	-0.01	-0.137	-0.01	-0.14	-0.01	-0.356	0	-0.319	0	-0.436	0	-0.335	0	-0.383	0	-0.545	0.01	-0.274	0	-0.507	0	-0.334	0	-0.294	0	-0.391	0	-0.475	0
-0.122	-27.06	-0.133	-28.1	-0.122	-27.06	0	-0.138	0	-0.139	-0.139	-0.01	-0.138	-0.01	-0.137	-0.01	-0.14	-0.01	-0.137	-0.01	-0.141	-0.01	-0.36	0	-0.321	0	-0.439	0	-0.336	0	-0.385	0	-0.548	0	-0.276	0	-0.511	0.01	-0.337	0	-0.295	0	-0.394	0	-0.479	0
-0.123	-27.33	-0.134	-28.24	-0.123	-27.33	0	-0.139	0	-0.14	-0.139	0	-0.139	0	-0.137	-0.01	-0.141	-0.01	-0.137	-0.01	-0.143	-0.01	-0.363	0.01	-0.324	0	-0.44	0	-0.339	0	-0.386	0	-0.551	0.01	-0.279	0	-0.514	0	-0.338	0	-0.297	0	-0.397	0	-0.481	0
-0.124	-27.64	-0.134	-28.39	-0.124	-27.64	0	-0.139	0	-0.141	-0.14	-0.01	-0.141	-0.01	-0.138	-0.01	-0.143	-0.01	-0.138	-0.01	-0.144	-0.01	-0.366	0	-0.329	0	-0.442	0	-0.341	0	-0.388	0	-0.556	0	-0.281	0	-0.518	0	-0.34	0	-0.298	0	-0.398	0	-0.484	0
-0.125	-27.87	-0.135	-28.55	-0.125	-27.87	0	-0.14	0	-0.141	-0.14	0	-0.142	0	-0.138	-0.01	-0.144	-0.01	-0.139	-0.01	-0.145	-0.01	-0.369	0	-0.331	0	-0.443	0	-0.343	0	-0.389	0	-0.561	0.01	-0.283	0	-0.521	0	-0.342	0	-0.299	0	-0.4	0	-0.487	0
-0.125	-28.04	-0.135	-28.71	-0.125	-28.04	0	-0.141	0	-0.142	-0.141	-0.01	-0.143	-0.01	-0.139	-0.01	-0.145	-0.01	-0.14	-0.01	-0.146	-0.01	-0.372	0	-0.334	0	-0.445	0	-0.345	0	-0.39	0	-0.565	0	-0.285	0	-0.523	0	-0.343	0	-0.3	0	-0.401	0	-0.488	0
-0.126	-28.21	-0.136	-28.88	-0.126	-28.21	0	-0.141	0	-0.143	-0.141	0	-0.144	-0.01	-0.14	-0.01	-0.146	-0.01	-0.141	-0.01	-0.148	-0.01	-0.375	0	-0.336	0	-0.447	0	-0.346	0	-0.393	0	-0.569	0.01	-0.286	0	-0.524	0	-0.344	0	-0.301	0	-0.403	0	-0.491	0
-0.127	-28.35	-0.136	-29.06	-0.127	-28.35	0	-0.142	0	-0.143	-0.142	0	-0.145	0	-0.14	-0.01	-0.148	-0.01	-0.142	-0.01	-0.149	-0.01	-0.377	0	-0.338	0	-0.451	0	-0.347	0	-0.396	0	-0.572	0	-0.288	0	-0.526	0	-0.345	0	-0.302	0	-0.404	0	-0.492	0
-0.127	-28.49	-0.137	-29.24	-0.127	-28.49	0	-0.143	0	-0.144	-0.143	-0.01	-0.146	-0.01	-0.14	-0.01	-0.149	-0.01	-0.143	-0.01	-0.15	-0.01	-0.379	0.01	-0.34	0	-0.455	0	-0.348	0	-0.398	0	-0.575	0.01	-0.289	0	-0.528	0	-0.346	0	-0.304	0	-0.406	0	-0.494	0
-0.128	-28.64	-0.138	-29.44	-0.128	-28.64	0	-0.144	0	-0.144	-0.143	0	-0.146	0	-0.141	-0.01	-0.15	-0.01	-0.144	-0.01	-0.151	-0.01	-0.381	0.01	-0.342	0	-0.458	0	-0.349	0	-0.402	0	-0.576	0.01	-0.291	0	-0.531	0	-0.348	0	-0.306	0	-0.408	0	-0.496	0
-0.128	-28.78	-0.139	-29.67	-0.128	-28.78	0	-0.145	0	-0.145	-0.144	-0.01	-0.147	-0.01	-0.142	-0.01	-0.151	-0.01	-0.145	-0.01	-0.153	-0.01	-0.382	0	-0.343	0	-0.461	0	-0.351	0	-0.404	0	-0.578	0.01	-0.292	0	-0.536	0	-0.349	0	-0.308	0	-0.412	0	-0.499	0
-0.129	-28.94	-0.139	-29.9	-0.129	-28.94	0	-0.146	0	-0.145	-0.145	0	-0.148	-0.01	-0.143	-0.01	-0.152	-0.01	-0.146	-0.01	-0.154	-0.01	-0.384	0	-0.345	0	-0.464	0	-0.352	0	-0.408	0	-0.58	0	-0.292	0	-0.54	0	-0.351	0	-0.31	0	-0.418	0	-0.504	0
-0.129	-29.1	-0.14	-30.16	-0.129	-29.1	0	-0.147	0	-0.146	-0.145	0	-0.148	0	-0.143	-0.01	-0.153	-0.01	-0.148	-0.01	-0.155	-0.01	-0.385	0	-0.346	0	-0.467	0	-0.354	0	-0.411	0	-0.583	0.01	-0.293	0	-0.545	0	-0.354	0	-0.313	0	-0.42	0	-0.509	0
-0.13	-29.26	-0.141	-30.45	-0.13	-29.26	0	-0.148	0	-0.146	-0.146	-0.01	-0.148	-0.01	-0.144	-0.01	-0.154	-0.01	-0.149	-0.01	-0.156	-0.01	-0.387	0	-0.347	0	-0.47	0	-0.356	0	-0.413	0	-0.587	0	-0.294	0	-0.548	0	-0.357	0	-0.315	0	-0.423	0	-0.514	0
-0.13	-29.41	-0.142	-30.76	-0.13	-29.41	0	-0.15	0	-0.146	-0.147	0	-0.149	0	-0.145	-0.01	-0.155	-0.01	-0.15	-0.01	-0.157	-0.01	-0.388	0	-0.348	0	-0.472	0	-0.358	0.01	-0.415	0	-0.592	0.01	-0.295	0	-0.553	0	-0.36	0	-0.317	0	-0.426	0	-0.517	0
-0.131	-29.58	-0.143	-31.11	-0.131	-29.58	0	-0.151	0	-0.147	-0.149	-0.01	-0.149	-0.01	-0.146	-0.01	-0.155	-0.01	-0.151	-0.01	-0.158	-0.01	-0.391	0	-0.35	0	-0.473	0	-0.362	0.01	-0.417	0	-0.597	0	-0.296	0	-0.555	0	-0.363	0	-0.321	0	-0.429	0	-0.52	0
-0.132	-29.76	-0.145	-31.49	-0.132	-29.76	0	-0.152	0	-0.148	-0.15	0	-0.149	0	-0.147	-0.01	-0.156	-0.01	-0.153	-0.01	-0.16	-0.01	-0.394	0	-0.352	0	-0.475	0	-0.364	0	-0.418	0	-0.601	0.01	-0.297	0	-0.557	0	-0.365	-0.01	-0.323	0	-0.431	0	-0.523	0
-0.132	-29.95	-0.146	-31.9	-0.132	-29.95	0	-0.153	0	-0.148	-0.151	0	-0.15	-0.01	-0.148	-0.01	-0.156	-0.01	-0.154	-0.01	-0.161	-0.01	-0.396	0	-0.353	0	-0.476	0	-0.366	0	-0.42	0	-0.604	0.01	-0.298	0	-0.558	0	-0.368	0.01	-0.325	0	-0.433	0	-0.524	0
-0.133	-30.19	-0.147	-32.31	-0.133	-30.19	0	-0.154	0	-0.149	-0.152	-0.01	-0.15	0	-0.149	-0.01	-0.157	-0.01	-0.155	-0.01	-0.162	-0.01	-0.399	0	-0.355	0	-0.478	0	-0.37	0	-0.421	0	-0.606	0.01	-0.3	0	-0.56	0	-0.371	0	-0.327	0	-0.435	0	-0.526	0
-0.134	-30.46	-0.148	-32.6	-0.134	-30.46	0	-0.155	0	-0.149	-0.153	0	-0.151	-0.01	-0.15	-0.01	-0.157	-0.01	-0.156	-0.01	-0.163	-0.01	-0.401	0	-0.358	0	-0.48	0	-0.372	0	-0.423	0	-0.609	0.01	-0.301	0	-0.561	0	-0.373	0	-0.329	0	-0.436	0	-0.528	0
-0.135	-30.74	-0.149	-32.86	-0.135	-30.74	0	-0.156	0	-0.15	-0.155	-0.01	-0.151	-0.01	-0.152	-0.01	-0.158	-0.01	-0.158	-0.01	-0.164	-0.01	-0.405	0	-0.361	0	-0.482	0	-0.374	0	-0.424	0	-0.611	0.01	-0.303	0	-0.563	0	-0.374	0	-0.33	0	-0.437	0	-0.529	0
-0.136	-31.03	-0.15	-33.15	-0.136	-31.03	0	-0.158	0	-0.151	-0.156	0	-0.152	0	-0.153	-0.01	-0.158	-0.01	-0.159	-0.01	-0.164	-0.01	-0.408	0	-0.364	0	-0.485	0	-0.377	0	-0.425	0	-0.613	0.01	-0.306	0	-0.565	0	-0.377	0	-0.332	0	-0.439	0	-0.531	0
-0.137	-31.36	-0.151	-33.48	-0.137	-31.36	0	-0.158	0	-0.151	-0.157	0	-0.152	-0.01	-0.154	-0.01	-0.159	-0.01	-0.16	-0.01	-0.165	-0.01	-0.41	0	-0.366	0	-0.489	0	-0.379	0	-0.427	0	-0.616	0	-0.309	0	-0.568	0	-0.378	0	-0.333	0	-0.44	0	-0.534	0
-0.138	-31.72	-0.153	-33.85	-0.138	-31.72	0	-0.159	0	-0.152	-0.158	0	-0.153	0	-0.156	-0.01	-0.159	-0.01	-0.161	-0.01	-0.166	-0.01	-0.412	0	-0.368	0	-0.493	0	-0.381	0	-0.43	0	-0.619	0.01	-0.311	0	-0.573	0	-0.379	0	-0.335	0	-0.443	0	-0.538	0
-0.139	-32.1	-0.154	-34.2	-0.139	-32.1	0	-0.161	0	-0.153	-0.159	-0.01	-0.153	-0.01	-0.157	-0.01	-0.16	-0.01	-0.163	-0.01	-0.166	-0.01	-0.414	0	-0.372	0	-0.496	0.01	-0.382	0	-0.433	0	-0.623	0	-0.313	0	-0.576	0	-0.38	0	-0.336	0	-0.445	0	-0.541	0
-0.141	-32.48	-0.155	-34.55	-0.141	-32.48	0	-0.162	0	-0.154	-0.16	-0.01	-0.154	0	-0.158	-0.01	-0.16	-0.01	-0.164	-0.01	-0.167	-0.01	-0.416	0	-0.374	0	-0.499	0	-0.383	0	-0.436	0	-0.629	0.01	-0.315	0	-0.58	0.01	-0.381	0	-0.337	0	-0.449	0	-0.543	0
-0.142	-32.87	-0.156	-34.85	-0.142	-32.87	0	-0.164	0	-0.155	-0.161	0	-0.155	-0.01	-0.16	-0.01	-0.161	-0.01	-0.164	-0.01	-0.167	-0.01	-0.418	0	-0.377	0	-0.502	0	-0.384	0	-0.439	0	-0.634	0.01	-0.317	0	-0.583	0	-0.383	0	-0.338	0	-0.452	0	-0.547	0
-0.143	-33.16	-0.156	-35.09	-0.143	-33.16	0	-0.165	0	-0.155	-0.162	-0.01	-0.155	-0.01	-0.16	-0.01	-0.161	-0.01	-0.165	-0.01	-0.168	-0.01	-0.419	0	-0.378	0	-0.505	0	-0.386	0	-0.441	0	-0.637	0	-0.319	0	-0.588	0	-0.384	0	-0.34	0	-0.454	0	-0.55	0
-0.144	-33.4	-0.157	-35.33	-0.144	-33.4	0	-0.166	0	-0.156	-0.163	0	-0.156	0	-0.161	-0.01	-0.162	-0.01	-0.166	-0.01	-0.168	-0.01	-0.42	0	-0.379	0	-0.507	0	-0.387	0	-0.445	0	-0.641	0.01	-0.321	0	-0.591	0	-0.386	0	-0.342	0	-0.457	0	-0.555	0
-0.145	-33.68	-0.158	-35.58	-0.145	-33.68	0	-0.167	0	-0.158	-0.165	0	-0.156	-0.01	-0.163	-0.01	-0.163	-0.01	-0.166	-0.01	-0.169	-0.01	-0.422	0	-0.381	0	-0.509	0	-0.389	0	-0.447	0	-0.643	0	-0.324	0	-0.593	0	-0.389	0	-0.344	0	-0.46	0	-0.557	0
-0.146	-33.98	-0.159	-35.78	-0.146	-33.98	0	-0.168	0	-0.159	-0.166	-0.01	-0.157	0	-0.163	-0.01	-0.163	-0.01	-0.168	-0.01	-0.169	-0.01	-0.423	0	-0.382	0	-0.51	0.01	-0.391	0	-0.45	0	-0.646	0.01	-0.325	0	-0.595	0	-0.391	0	-0.346	0	-0.464	0	-0.559	0
-0.147	-34.27	-0.159	-35.98	-0.147	-34.27	0	-0.168	0	-0.161	-0.167	-0.01	-0.158	-0.01	-0.164	-0.01	-0.164	-0.01	-0.168	-0.01	-0.17	-0.01	-0.425	0	-0.383	0	-0.512	0	-0.393	0	-0.452	0	-0.648	0.01	-0.327	0	-0.597	0	-0.393	0	-0.349	0	-0.466	0	-0.561	0
-0.147	-34.53	-0.16	-36.22	-0.147	-34.53	0	-0.168	0	-0.162	-0.168	-0.01	-0.159	0	-0.165	-0.01	-0.164	-0.01	-0.169	-0.01	-0.17	-0.01	-0.427	0	-0.385	0	-0.513	0	-0.396	0	-0.453	0	-0.649	0	-0.328	0	-0.599	0	-0.396	0	-0.352	0	-0.468	0	-0.563	0
-0.149	-34.84	-0.161	-36.5	-0.149	-34.84	0	-0.168	0	-0.164	-0.169	0	-0.16	-0.01	-0.166	-0.01	-0.165	-0.01	-0.169	-0.01	-0.171	-0.01	-0.431	0	-0.386	0	-0.515	0.01	-0.399	0	-0.455	0	-0.652	0.01	-0.328	0	-0.601	0	-0.397	0	-0.354	0	-0.47	0	-0.565	0
-0.149	-35.18	-0.162	-36.85	-0.149	-35.18	0	-0.169	0	-0.165	-0.17	-0.01	-0.161	-0.01	-0.168	-0.01	-0.166	-0.01	-0.17	-0.01	-0.172	-0.01	-0.434	0	-0.388	0	-0.517	0	-0.402	0	-0.457	0	-0.656	0.01	-0.329	0	-0.606	0	-0.399	0.01	-0.357	0	-0.471	0	-0.566	0
-0.151	-35.51	-0.163	-37.24	-0.151	-35.51	0	-0.169	0	-0.166	-0.17	-0.01	-0.162	0	-0.168	-0.01	-0.167	-0.01	-0.17	-0.01	-0.172	-0.01	-0.436	0	-0.39	0	-0.521	0	-0.405	0	-0.458	0	-0.659	0.01	-0.33	0	-0.61	0	-0.401	0	-0.359	0	-0.473	0	-0.571	0
-0.151	-35.75	-0.165	-37.59	-0.151	-35.75	0	-0.169	0	-0.167	-0.171	0	-0.163	-0.01	-0.169	-0.01	-0.167	-0.01	-0.171	-0.01	-0.173	-0.01	-0.44	0	-0.392	0.01	-0.525	0	-0.407	0	-0.46	0	-0.663	0.01	-0.331	0	-0.615	0	-0.403	0	-0.361	0	-0.474	0.01	-0.576	0
-0.152	-36	-0.165	-37.85	-0.152	-36	0	-0.17	0	-0.168	-0.172	-0.01	-0.165	0	-0.17	-0.01	-0.168	-0.01	-0.171	-0.01	-0.174	-0.01	-0.442	0	-0.396	0	-0.529	0	-0.41	0	-0.461	0	-0.666	0.01	-0.332	0	-0.618	0	-0.405	0	-0.362	0	-0.476	0	-0.58	0
-0.153	-36.3	-0.166	-38.05	-0.153	-36.3	0	-0.17	0	-0.169	-0.172	0	-0.166	-0.01	-0.17	-0.01	-0.169	-0.01	-0.172	-0.01	-0.174	-0.01	-0.445	0	-0.399	0	-0.532	0	-0.411	0	-0.462	0	-0.67	0.01	-0.333	0	-0.62	0	-0.409	0	-0.364	0	-0.478	0	-0.584	0
-0.154	-36.51	-0.167	-38.23	-0.154	-36.51	0	-0.171	0	-0.169	-0.172	-0.01	-0.167	-0.01	-0.171	-0.01	-0.17	-0.01	-0.172	-0.01	-0.175	-0.01	-0.446	0	-0.401	0	-0.536	0	-0.414	0	-0.465	0	-0.675	0.01	-0.334	0	-0.624	0	-0.41	0	-0.366	0	-0.481	0	-0.587	0
-0.154	-36.72	-0.167	-38.41	-0.154	-36.72	0	-0.171	0	-0.17	-0.173	-0.01	-0.168	-0.01	-0.171	-0.01	-0.171	-0.01	-0.173	-0.01	-0.175	-0.01	-0.449	0	-0.404	0	-0.539	0	-0.415	0	-0.468	0	-0.678	0.01	-0.336	0	-0.627	0	-0.412	0	-0.367	0	-0.484	0	-0.59	0
-0.155	-36.98	-0.168	-38.6	-0.155	-36.98	0	-0.171	0	-0.171	-0.173	0	-0.17	-0.01	-0.171	-0.01	-0.172	-0.01	-0.173	-0.01	-0.176	-0.01	-0.451	0	-0.406	0	-0.541	0	-0.416	0	-0.471	0	-0.68	0	-0.338	0	-0.629	0	-0.413	0	-0.368	0	-0.486	0	-0.593	0
-0.156	-37.24	-0.168	-38.79	-0.156	-37.24	0	-0.172	0	-0.172	-0.174	-0.01	-0.171	0	-0.172	-0.01	-0.173	-0.01	-0.174	-0.01	-0.177	-0.01	-0.452	0	-0.41	0	-0.543	0	-0.418	0	-0.475	0	-0.682	0.01	-0.341	0	-0.631	0	-0.415	0	-0.369	0	-0.491	0	-0.595	0
-0.157	-37.59	-0.169	-38.96	-0.157	-37.59	0	-0.172	0	-0.173	-0.174	0	-0.171	-0.01	-0.172	-0.01	-0.174	-0.01	-0.175	-0.01	-0.177	-0.01	-0.454	0	-0.411	0	-0.545	0	-0.419	0	-0.477	0	-0.684	0.01	-0.344	0	-0.633	0	-0.416	0	-0.37	0	-0.494	0	-0.596	0
-0.158	-37.92	-0.169	-39.11	-0.158	-37.92	0	-0.173	0	-0.174	-0.175	-0.01	-0.172	0	-0.173	-0.01	-0.175	-0.01	-0.175	-0.01	-0.178	-0.01	-0.455	0	-0.413	0	-0.546	0	-0.42	0	-0.481	0	-0.686	0.01	-0.347	0	-0.635	0	-0.417	0	-0.372	0	-0.496	0	-0.598	0
-0.159	-38.22	-0.17	-39.28	-0.159	-38.22	0	-0.174	0	-0.175	-0.175	-0.01	-0.173	-0.01	-0.173	-0.01	-0.176	-0.01	-0.176	-0.01	-0.179	-0.01	-0.456	0	-0.414	0	-0.547	0	-0.422	0	-0.483	0	-0.689	0	-0.35	0	-0.637	0	-0.418	0	-0.373	0	-0.499	0	-0.6	0
-0.16	-38.48	-0.17	-39.45	-0.16	-38.48	0	-0.174	0	-0.175	-0.176	0	-0.174	0	-0.174	-0.01	-0.177	-0.01	-0.177	-0.01	-0.179	-0.01	-0.458	0	-0.416	0	-0.549	0	-0.422	0	-0.486	0	-0.695	0.01	-0.352	0.01	-0.642	0	-0.42	0	-0.374	0	-0.501	0	-0.601	0
-0.161	-38.66	-0.171	-39.63	-0.161	-38.66	0	-0.175	0	-0.176	-0.176	-0.01	-0.175	0	-0.174	-0.01	-0.178	-0.01	-0.177	-0.01	-0.18	-0.01	-0.459	0	-0.417	0	-0.551	0	-0.424	0	-0.487	0	-0.7	0.01	-0.354	0	-0.646	0.01	-0.422	0	-0.375	0	-0.503	0	-0.605	0
-0.161	-38.81	-0.172	-39.84	-0.161	-38.81	0	-0.175	0	-0.177	-0.177	0	-0.175	-0.01	-0.175	-0.01	-0.179	-0.01	-0.178	-0.01	-0.181	-0.01	-0.462	0	-0.418	0	-0.554	0	-0.426	0	-0.489	0	-0.704	0	-0.356	0	-0.651	0	-0.424	0	-0.377	0	-0.504	0	-0.608	0
-0.162	-38.98	-0.172	-40.06	-0.162	-38.98	0	-0.176	0	-0.178	-0.178	-0.01	-0.176	0	-0.175	-0.01	-0.179	-0.01	-0.178	-0.01	-0.182	-0.01	-0.464	0	-0.419	0	-0.557	0	-0.427	0	-0.491	0	-0.707	0	-0.358	0	-0.654	0	-0.429	0	-0.38	0	-0.506	0	-0.612	0
-0.162	-39.17	-0.173	-40.29	-0.162	-39.17	0	-0.177	0	-0.178	-0.178	-0.01	-0.177	-0.01	-0.176	-0.01	-0.181	-0.01	-0.179	-0.01	-0.183	-0.01	-0.468	0	-0.421	0	-0.56	0	-0.431	0	-0.492	0	-0.711	0	-0.359	0.01	-0.657	0	-0.432	0	-0.382	0	-0.508	0	-0.616	0
-0.163	-39.37	-0.174	-40.54	-0.163	-39.37	0	-0.178	0	-0.178	-0.179	-0.01	-0.178	0	-0.176	-0.01	-0.182	-0.01	-0.18	-0.01	-0.184	-0.01	-0.471	0	-0.422	0	-0.563	0	-0.433	0	-0.493	0	-0.714	0.01	-0.361	0	-0.662	0	-0.434	0	-0.385	0	-0.509	0	-0.62	0
-0.164	-39.56	-0.174	-40.77	-0.164	-39.56	0	-0.178	0	-0.179	-0.179	-0.01	-0.179	-0.01	-0.177	-0.01	-0.183	-0.01	-0.18	-0.01	-0.186	-0.01	-0.474	0	-0.423	0	-0.566	0	-0.436	0	-0.494	0	-0.716	0.01	-0.362	0	-0.664	0	-0.436	0	-0.387	0	-0.511	0	-0.624	0
-0.164	-39.71	-0.175	-41.01	-0.164	-39.71	0	-0.179	0	-0.179	-0.18	0	-0.18	0	-0.178	-0.01	-0.185	-0.01	-0.181	-0.01	-0.187	-0.01	-0.477	0	-0.426	0	-0.568	0	-0.439	0	-0.496	0	-0.718	0.01	-0.362	0.01	-0.666	0	-0.438	0	-0.389	0	-0.513	0.02	-0.627	0
-0.165	-39.89	-0.176	-41.26	-0.165	-39.89	0	-0.181	0	-0.179	-0.181	-0.01	-0.181	0	-0.179	-0.01	-0.186	-0.01	-0.182	-0.01	-0.188	-0.01	-0.479	0	-0.428	0	-0.572	0	-0.442	0	-0.497	0	-0.72	0	-0.363	0	-0.667	0	-0.44	0	-0.392	0	-0.515	0	-0.629	0
-0.165	-40.06	-0.177	-41.56	-0.165	-40.06	0	-0.182	0	-0.18	-0.182	0	-0.181	-0.01	-0.179	-0.01	-0.187	-0.01	-0.183	-0.01	-0.188	-0.01	-0.481	0	-0.431	0	-0.575	0	-0.444	0	-0.499	0	-0.722	0	-0.364	0	-0.67	0	-0.443	0	-0.395	0	-0.517	0.01	-0.631	0
-0.166	-40.26	-0.178	-41.88	-0.166	-40.26	0	-0.184	0	-0.181	-0.183	-0.01	-0.182	0	-0.18	-0.01	-0.188	-0.01	-0.184	-0.01	-0.189	-0.01	-0.483	0	-0.433	0	-0.577	0	-0.446	0	-0.5	0	-0.726	0	-0.365	0	-0.672	0	-0.444	0	-0.397	0	-0.522	0.01	-0.633	0
-0.167	-40.49	-0.179	-42.19	-0.167	-40.49	0	-0.185	0	-0.181	-0.183	-0.01	-0.183	-0.01	-0.181	-0.01	-0.189	-0.01	-0.186	-0.01	-0.19	-0.01	-0.485	0	-0.436	0	-0.579	0	-0.448	0	-0.503	0	-0.73	0	-0.366	0	-0.675	0	-0.446	0	-0.399	0	-0.526	0	-0.635	0
-0.167	-40.74	-0.18	-42.48	-0.167	-40.74	0	-0.186	0	-0.181	-0.185	0	-0.183	0	-0.182	-0.01	-0.189	-0.01	-0.187	-0.01	-0.191	-0.01	-0.487	0	-0.439	0	-0.581	0	-0.45	0	-0.507	0	-0.734	0	-0.367	0.01	-0.679	0	-0.448	0	-0.4	0	-0.53	0	-0.636	0
-0.168	-41	-0.18	-42.74	-0.168	-41	0	-0.187	0	-0.182	-0.186	-0.01	-0.184	-0.01	-0.183	-0.01	-0.19	-0.01	-0.188	-0.01	-0.192	-0.01	-0.488	0	-0.442	0	-0.582	0	-0.452	0	-0.51	0	-0.738	0	-0.368	0	-0.683	0	-0.449	0	-0.401	0	-0.533	0.01	-0.639	0
-0.169	-41.25	-0.181	-43	-0.169	-41.25	0	-0.188	0	-0.183	-0.186	0	-0.184	0	-0.184	-0.01	-0.191	-0.01	-0.188	-0.01	-0.193	-0.01	-0.49	0	-0.444	0	-0.584	0	-0.453	0	-0.513	0	-0.741	0	-0.369	0.01	-0.687	0	-0.45	0	-0.403	0	-0.535	0	-0.642	0
-0.17	-41.47	-0.182	-43.25	-0.17	-41.47	0	-0.19	0	-0.183	-0.188	-0.01	-0.184	-0.01	-0.185	-0.01	-0.191	-0.01	-0.189	-0.01	-0.195	-0.01	-0.491	0	-0.447	0	-0.586	0	-0.455	0	-0.516	0	-0.746	0	-0.37	0	-0.69	0	-0.452	0	-0.405	0	-0.538	0	-0.645	0
-0.17	-41.71	-0.183	-43.47	-0.17	-41.71	0	-0.19	0	-0.184	-0.189	-0.01	-0.185	-0.01	-0.187	-0.01	-0.192	-0.01	-0.19	-0.01	-0.196	-0.01	-0.493	0	-0.448	0	-0.588	0	-0.456	0	-0.518	0	-0.749	0.01	-0.371	0	-0.694	0	-0.453	0	-0.406	0	-0.539	0	-0.65	0
-0.171	-41.98	-0.183	-43.68	-0.171	-41.98	0	-0.191	0	-0.185	-0.19	-0.01	-0.185	0	-0.188	-0.01	-0.192	-0.01	-0.191	-0.01	-0.198	-0.01	-0.495	0	-0.451	0	-0.591	0	-0.457	0	-0.521	0	-0.752	0	-0.373	0	-0.698	0	-0.454	0	-0.406	0	-0.541	0	-0.654	0
-0.172	-42.29	-0.184	-43.92	-0.172	-42.29	0	-0.192	0	-0.186	-0.191	-0.01	-0.185	-0.01	-0.189	-0.01	-0.193	-0.01	-0.192	-0.01	-0.199	-0.01	-0.496	0	-0.452	0	-0.597	0	-0.458	0	-0.522	0	-0.754	0	-0.375	0	-0.701	0	-0.455	0	-0.408	0	-0.543	0	-0.657	0
-0.173	-42.6	-0.185	-44.22	-0.173	-42.6	0	-0.193	0	-0.187	-0.192	0	-0.186	0	-0.191	-0.01	-0.193	-0.01	-0.193	-0.01	-0.2	-0.01	-0.5	0	-0.453	0	-0.6	0	-0.46	0	-0.524	0	-0.756	0	-0.377	0	-0.702	0	-0.457	0	-0.408	0	-0.544	0	-0.66	0
-0.174	-42.93	-0.186	-44.58	-0.174	-42.93	0	-0.194	0	-0.188	-0.193	-0.01	-0.187	-0.01	-0.192	-0.01	-0.194	-0.01	-0.194	-0.01	-0.2	-0.01	-0.503	0	-0.454	0	-0.603	0	-0.462	0	-0.527	0	-0.758	0.01	-0.38	0	-0.704	0	-0.459	0	-0.41	0	-0.545	0	-0.662	0
-0.175	-43.26	-0.187	-45.03	-0.175	-43.26	0	-0.194	0	-0.188	-0.194	-0.01	-0.187	0	-0.193	-0.01	-0.194	-0.01	-0.195	-0.01	-0.201	-0.01	-0.506	0	-0.455	0	-0.606	0	-0.464	0.01	-0.528	0	-0.761	0	-0.382	0	-0.705	0	-0.462	0	-0.412	0	-0.547	0	-0.665	0
-0.176	-43.58	-0.189	-45.51	-0.176	-43.58	0	-0.195	0	-0.189	-0.195	0	-0.188	0	-0.194	-0.01	-0.195	-0.01	-0.197	-0.01	-0.202	-0.01	-0.51	0	-0.456	0	-0.608	0	-0.466	0	-0.529	0	-0.764	0.01	-0.384	0	-0.708	0	-0.464	0	-0.414	0	-0.55	0	-0.667	0
-0.177	-43.93	-0.19	-46.01	-0.177	-43.93	0	-0.196	0	-0.191	-0.196	-0.01	-0.188	-0.01	-0.196	-0.01	-0.195	-0.01	-0.198	-0.01	-0.202	-0.01	-0.512	0	-0.458	0	-0.611	0	-0.47	0	-0.53	0	-0.769	0	-0.387	0	-0.712	0	-0.467	0	-0.417	0	-0.551	0	-0.668	0
-0.178	-44.2	-0.192	-46.49	-0.178	-44.2	0	-0.197	0	-0.192	-0.197	0	-0.189	0	-0.197	-0.01	-0.196	-0.01	-0.2	-0.01	-0.202	-0.01	-0.515	0	-0.459	0	-0.613	0.01	-0.473	0	-0.531	0	-0.774	0	-0.389	0	-0.715	0	-0.469	0	-0.42	0	-0.554	0	-0.67	0
-0.179	-44.44	-0.193	-46.92	-0.179	-44.44	0	-0.198	0	-0.193	-0.199	-0.01	-0.189	-0.01	-0.198	-0.01	-0.196	-0.01	-0.201	-0.01	-0.203	-0.01	-0.518	0	-0.462	0	-0.615	0	-0.475	0	-0.532	0	-0.777	0	-0.392	0	-0.719	0	-0.471	0	-0.422	0	-0.557	0	-0.672	0
-0.18	-44.74	-0.194	-47.25	-0.18	-44.74	0	-0.199	0	-0.194	-0.2	0	-0.19	0	-0.199	-0.01	-0.197	-0.01	-0.201	-0.01	-0.203	-0.01	-0.519	0	-0.464	0	-0.617	0	-0.478	0	-0.534	0	-0.78	0	-0.394	0	-0.723	0	-0.474	0	-0.425	0	-0.561	0	-0.674	0
-0.181	-45.04	-0.195	-47.51	-0.181	-45.04	0	-0.2	0	-0.195	-0.201	0	-0.191	-0.01	-0.2	-0.01	-0.197	-0.01	-0.202	-0.01	-0.204	-0.01	-0.522	0	-0.466	0	-0.618	0	-0.481	0	-0.536	0	-0.783	0.01	-0.395	0	-0.727	0	-0.477	0	-0.427	0	-0.565	0	-0.677	0
-0.182	-45.37	-0.196	-47.78	-0.182	-45.37	0	-0.201	0	-0.197	-0.202	-0.01	-0.192	-0.01	-0.201	-0.01	-0.198	-0.01	-0.202	-0.01	-0.204	-0.01	-0.523	0	-0.47	0	-0.62	0	-0.483	0	-0.542	0	-0.786	0	-0.396	0	-0.73	0	-0.478	0	-0.43	0	-0.568	0	-0.682	0
-0.183	-45.72	-0.197	-48.1	-0.183	-45.72	0	-0.202	0	-0.198	-0.203	0	-0.193	0	-0.202	-0.01	-0.199	-0.01	-0.203	-0.01	-0.205	-0.01	-0.524	0	-0.472	0	-0.621	0	-0.484	0	-0.545	0	-0.789	0.01	-0.397	0	-0.734	0	-0.48	0	-0.432	0	-0.572	0	-0.687	0
-0.184	-46.08	-0.198	-48.41	-0.184	-46.08	0	-0.202	0	-0.2	-0.204	-0.01	-0.194	-0.01	-0.203	-0.01	-0.2	-0.01	-0.204	-0.01	-0.205	-0.01	-0.526	0	-0.476	0	-0.624	0.01	-0.486	0	-0.549	0	-0.791	0.01	-0.399	0	-0.736	0	-0.482	0	-0.433	0	-0.574	0	-0.691	0
-0.185	-46.47	-0.198	-48.69	-0.185	-46.47	0	-0.203	0	-0.201	-0.205	0	-0.195	0	-0.204	-0.01	-0.201	-0.01	-0.204	-0.01	-0.206	-0.01	-0.527	0	-0.478	0	-0.627	0	-0.488	0	-0.552	0	-0.792	0	-0.4	0.01	-0.738	0	-0.483	0	-0.435	0	-0.575	0	-0.695	0
-0.186	-46.89	-0.199	-48.96	-0.186	-46.89	0	-0.203	0	-0.202	-0.206	-0.01	-0.196	-0.01	-0.204	-0.01	-0.202	-0.01	-0.205	-0.01	-0.206	-0.01	-0.528	0	-0.48	0	-0.631	0	-0.489	0	-0.554	0	-0.795	0	-0.401	0	-0.74	0	-0.485	0	-0.437	0	-0.577	0	-0.697	0
-0.188	-47.29	-0.2	-49.24	-0.188	-47.29	0	-0.204	0	-0.203	-0.206	-0.01	-0.197	0	-0.205	-0.01	-0.203	-0.01	-0.205	-0.01	-0.207	-0.01	-0.53	0	-0.482	0	-0.634	0	-0.49	0	-0.556	0	-0.799	0	-0.402	0	-0.741	0	-0.486	0	-0.438	0	-0.579	0	-0.7	0
-0.189	-47.66	-0.201	-49.46	-0.189	-47.66	0	-0.204	0	-0.204	-0.207	0	-0.199	-0.01	-0.206	-0.01	-0.204	-0.01	-0.206	-0.01	-0.207	-0.01	-0.532	0	-0.484	0	-0.637	0	-0.491	0	-0.559	0	-0.804	0.01	-0.403	0	-0.744	0	-0.487	0	-0.439	0	-0.58	0	-0.702	0
-0.19	-47.95	-0.201	-49.66	-0.19	-47.95	0	-0.204	0	-0.205	-0.207	-0.01	-0.2	-0.01	-0.206	-0.01	-0.206	-0.01	-0.206	-0.01	-0.208	-0.01	-0.535	0	-0.485	0	-0.64	0	-0.492	0	-0.56	0	-0.809	0	-0.404	0	-0.746	0	-0.489	0	-0.44	0	-0.582	0	-0.704	0
-0.191	-48.23	-0.202	-49.86	-0.191	-48.23	0	-0.204	0	-0.206	-0.208	0	-0.202	0	-0.206	-0.01	-0.207	-0.01	-0.206	-0.01	-0.209	-0.01	-0.538	0	-0.487	0	-0.643	0	-0.493	0	-0.562	0	-0.813	0	-0.405	0	-0.751	0	-0.49	0	-0.441	0	-0.584	0	-0.705	0
-0.191	-48.55	-0.203	-50.06	-0.191	-48.55	0	-0.205	0	-0.207	-0.208	-0.01	-0.204	-0.01	-0.207	-0.01	-0.209	-0.01	-0.207	-0.01	-0.209	-0.01	-0.54	0	-0.488	0	-0.646	0	-0.494	0	-0.563	0	-0.817	0	-0.407	0	-0.755	0	-0.492	0.01	-0.442	0	-0.586	0	-0.707	0
-0.192	-48.86	-0.203	-50.21	-0.192	-48.86	0	-0.205	0	-0.209	-0.209	0	-0.205	0	-0.207	-0.01	-0.21	-0.01	-0.207	-0.01	-0.21	-0.01	-0.542	0	-0.489	0	-0.648	0	-0.496	0	-0.564	0	-0.82	0	-0.409	0	-0.759	0	-0.494	0	-0.443	0	-0.588	0	-0.71	0
-0.194	-49.16			-0.194	-49.16	0	-0.206	0	-0.21	-0.209	0	-0.207	-0.01	-0.208	-0.01	-0.211	-0.01	-0.208	-0.01	-0.211	-0.01	-0.545	0	-0.49	0	-0.65	0	-0.498	0	-0.565	0	-0.823	0	-0.412	0.01	-0.763	0	-0.496	0	-0.444	0	-0.592	0	-0.712	0
-0.194	-49.4			-0.194	-49.4	0	-0.206	0	-0.211	-0.21	-0.01	-0.208	0	-0.209	-0.01	-0.212	-0.01	-0.208	-0.01	-0.212	-0.01	-0.547	0	-0.491	0	-0.652	0	-0.499	0	-0.566	0	-0.825	0	-0.415	0	-0.766	0	-0.5	0	-0.445	0	-0.596	0	-0.717	0
-0.195	-49.63			-0.195	-49.63	0	-0.207	0	-0.212	-0.21	0	-0.209	-0.01	-0.209	-0.01	-0.213	-0.01	-0.209	-0.01	-0.213	-0.01	-0.55	0	-0.492	0	-0.654	0	-0.501	0	-0.567	0	-0.826	0	-0.417	0	-0.769	0	-0.502	0	-0.447	0	-0.599	0	-0.72	0
-0.195	-49.82			-0.195	-49.82	0	-0.207	0	-0.213	-0.211	-0.01	-0.211	0	-0.209	-0.01	-0.214	-0.01	-0.21	-0.01	-0.214	-0.01	-0.552	0	-0.493	0.01	-0.655	0	-0.505	0	-0.569	0	-0.828	0	-0.42	0	-0.771	0	-0.504	0	-0.448	0	-0.602	0	-0.724	0
-0.196	-49.99			-0.196	-49.99	0	-0.208	0	-0.214	-0.211	0	-0.211	0	-0.21	-0.01	-0.215	-0.01	-0.211	-0.01	-0.215	-0.01	-0.554	0	-0.495	0	-0.657	0	-0.507	0	-0.57	0	-0.831	0	-0.421	0.01	-0.773	0	-0.507	0	-0.451	0	-0.606	0	-0.729	0
-0.197	-50.2			-0.197	-50.2	0	-0.208	0	-0.214	-0.212	-0.01	-0.212	-0.01	-0.21	-0.01	-0.216	-0.01	-0.211	-0.01	-0.217	-0.01	-0.556	0	-0.497	0	-0.659	0	-0.509	0	-0.573	0	-0.835	0	-0.423	0.01	-0.774	0	-0.509	0	-0.454	0	-0.608	0	-0.732	0
-0.197	-50.39			-0.197	-50.39	0	-0.21	0	-0.214	-0.212	-0.01	-0.214	0	-0.211	-0.01	-0.217	-0.01	-0.212	-0.01	-0.219	-0.01	-0.558	0	-0.498	0	-0.661	0	-0.513	0	-0.575	0	-0.84	0	-0.425	0	-0.777	0	-0.51	0	-0.456	0	-0.609	0	-0.735	0
						0	-0.21	0	-0.215	-0.213	0	-0.214	-0.01	-0.211	-0.01	-0.218	-0.01	-0.213	-0.01	-0.22	-0.01	-0.559	0	-0.502	0	-0.664	0	-0.516	0	-0.579	0	-0.845	0.01	-0.426	0	-0.779	0	-0.513	0	-0.458	0	-0.611	0	-0.737	0
						0	-0.211	0	-0.215	-0.214	-0.01	-0.215	0	-0.212	-0.01	-0.219	-0.01	-0.214	-0.01	-0.221	-0.01	-0.561	0	-0.505	0	-0.668	0	-0.518	0	-0.581	0	-0.848	0	-0.429	0.01	-0.782	0	-0.514	0	-0.46	0	-0.613	0	-0.74	0
						0	-0.211	0	-0.216	-0.215	0	-0.216	-0.01	-0.212	-0.01	-0.22	-0.01	-0.215	-0.01	-0.222	-0.01	-0.562	0	-0.507	0	-0.672	0	-0.52	0	-0.584	0	-0.853	0	-0.43	0	-0.787	0	-0.516	0	-0.462	0	-0.615	0	-0.741	0
						0	-0.212	0	-0.216	-0.215	0	-0.217	0	-0.213	-0.01	-0.221	-0.01	-0.217	-0.01	-0.223	-0.01	-0.564	0	-0.51	0	-0.675	0	-0.522	0	-0.587	0	-0.856	0	-0.432	0	-0.791	0	-0.518	0	-0.466	0	-0.616	0	-0.742	0
						0	-0.213	0	-0.217	-0.216	-0.01	-0.217	0	-0.214	-0.01	-0.222	-0.01	-0.218	-0.01	-0.224	-0.01	-0.566	0	-0.513	0	-0.677	0	-0.524	0	-0.591	0	-0.858	0	-0.433	0	-0.795	0	-0.519	0	-0.468	0	-0.617	0	-0.745	0
						0	-0.214	0	-0.217	-0.216	0	-0.218	-0.01	-0.215	-0.01	-0.223	-0.01	-0.22	-0.01	-0.225	-0.01	-0.568	0	-0.515	0	-0.68	0	-0.525	0	-0.593	0	-0.86	0	-0.434	0	-0.799	0	-0.521	0	-0.47	0	-0.619	0	-0.747	0
						0	-0.215	0	-0.217	-0.217	-0.01	-0.219	0	-0.216	-0.01	-0.224	-0.01	-0.221	-0.01	-0.226	-0.01	-0.572	0	-0.518	0	-0.682	0	-0.526	-0.01	-0.595	0	-0.863	0	-0.435	0	-0.803	0	-0.522	0	-0.472	0	-0.621	0	-0.752	0
						0	-0.217	0	-0.218	-0.218	0	-0.219	-0.01	-0.217	-0.01	-0.225	-0.01	-0.222	-0.01	-0.227	-0.01	-0.575	0	-0.519	0	-0.684	0	-0.527	0	-0.597	0	-0.865	0	-0.436	0	-0.805	0	-0.523	0	-0.473	-0.01	-0.623	0	-0.755	0
						0	-0.218	0	-0.219	-0.219	-0.01	-0.22	0	-0.218	-0.01	-0.225	-0.01	-0.223	-0.01	-0.228	-0.01	-0.578	0	-0.522	0	-0.686	0	-0.528	0	-0.599	0	-0.868	0	-0.437	0	-0.807	0	-0.525	0	-0.474	0	-0.627	0	-0.759	0
						0	-0.221	0	-0.22	-0.22	-0.01	-0.22	-0.01	-0.219	-0.01	-0.226	-0.01	-0.224	-0.01	-0.229	-0.01	-0.581	0	-0.523	0	-0.688	0	-0.53	0	-0.601	0	-0.873	0	-0.438	0	-0.809	0	-0.526	0	-0.476	0	-0.63	0	-0.764	0
						0	-0.223	0	-0.22	-0.221	0	-0.221	0	-0.221	-0.01	-0.227	-0.01	-0.225	-0.01	-0.23	-0.01	-0.582	0	-0.524	0	-0.69	0	-0.53	0	-0.601	0	-0.877	0	-0.439	0	-0.811	0	-0.528	0	-0.477	0	-0.634	0	-0.767	0
						0	-0.224	0	-0.221	-0.222	-0.01	-0.221	0	-0.222	-0.01	-0.227	-0.01	-0.226	-0.01	-0.231	-0.01	-0.585	0	-0.525	0	-0.692	0	-0.532	0	-0.603	0	-0.881	0	-0.441	0	-0.813	0	-0.53	0	-0.478	0	-0.638	0	-0.77	0
						0	-0.225	0	-0.221	-0.224	0	-0.221	-0.01	-0.224	-0.01	-0.228	-0.01	-0.226	-0.01	-0.233	-0.01	-0.587	0	-0.526	0	-0.693	0	-0.534	0	-0.605	0	-0.886	0	-0.442	0	-0.815	0	-0.533	0	-0.479	0	-0.641	0	-0.772	0
						0	-0.226	0	-0.222	-0.225	-0.01	-0.222	0	-0.225	-0.01	-0.229	-0.01	-0.228	-0.01	-0.234	-0.01	-0.589	0	-0.528	0	-0.696	0	-0.537	0	-0.607	0	-0.889	0	-0.444	0	-0.819	0	-0.536	0	-0.479	0	-0.643	0	-0.773	0
						0	-0.227	0	-0.223	-0.226	0	-0.222	-0.01	-0.226	-0.01	-0.229	-0.01	-0.229	-0.01	-0.235	-0.01	-0.592	0	-0.528	0	-0.699	0	-0.542	0.01	-0.61	0	-0.891	0	-0.447	0	-0.822	0	-0.54	0	-0.481	0	-0.645	0.01	-0.776	0
						0	-0.228	0.01	-0.223	-0.227	0	-0.223	0	-0.227	-0.01	-0.229	-0.01	-0.23	-0.01	-0.236	-0.01	-0.593	0	-0.529	0	-0.704	0	-0.545	0	-0.614	0	-0.894	0	-0.449	0	-0.825	0	-0.542	0	-0.482	0	-0.648	0	-0.777	0
						0	-0.23	0	-0.224	-0.229	-0.01	-0.224	-0.01	-0.228	-0.01	-0.23	-0.01	-0.231	-0.01	-0.236	-0.01	-0.595	0	-0.531	0	-0.708	0	-0.547	0	-0.616	0	-0.896	0	-0.452	0	-0.828	0	-0.544	0	-0.484	-0.01	-0.649	0	-0.779	0
						0	-0.231	0	-0.225	-0.229	0	-0.224	-0.01	-0.229	-0.01	-0.23	-0.01	-0.232	-0.01	-0.237	-0.01	-0.596	0	-0.534	0	-0.711	0	-0.55	0	-0.619	0	-0.898	0	-0.455	0	-0.831	0	-0.547	0	-0.486	-0.01	-0.651	0	-0.781	0
						0	-0.232	0	-0.225	-0.231	-0.01	-0.225	0	-0.231	-0.01	-0.23	-0.01	-0.233	-0.01	-0.238	-0.01	-0.598	0	-0.538	0	-0.714	0	-0.552	0	-0.622	0	-0.9	0	-0.457	0	-0.837	0	-0.549	0	-0.489	0	-0.652	0	-0.785	0
						0	-0.233	0.01	-0.227	-0.232	0	-0.225	-0.01	-0.232	-0.01	-0.231	-0.01	-0.234	-0.01	-0.238	-0.01	-0.599	0	-0.542	0	-0.716	0	-0.554	0	-0.624	0	-0.903	0	-0.459	0	-0.84	0	-0.55	0	-0.493	-0.01	-0.654	0	-0.788	0
						0	-0.234	0	-0.227	-0.232	0	-0.226	0	-0.233	-0.01	-0.232	-0.01	-0.235	-0.01	-0.238	-0.01	-0.6	0	-0.545	0	-0.719	0	-0.556	0	-0.627	0	-0.907	0	-0.461	0	-0.842	0	-0.553	0	-0.496	0	-0.655	0	-0.792	0
						0	-0.235	0	-0.228	-0.234	-0.01	-0.227	-0.01	-0.234	-0.01	-0.232	-0.01	-0.237	-0.01	-0.239	-0.01	-0.603	0	-0.548	0	-0.721	0	-0.558	0	-0.628	0	-0.912	0	-0.463	0	-0.843	0	-0.554	0	-0.499	-0.01	-0.657	0	-0.797	0
						0	-0.236	0	-0.229	-0.234	0	-0.227	0	-0.235	-0.01	-0.233	-0.01	-0.237	-0.01	-0.24	-0.01	-0.605	0	-0.55	0	-0.723	0	-0.559	0	-0.631	0	-0.916	0	-0.465	0	-0.845	0	-0.556	0	-0.5	-0.01	-0.66	0	-0.8	0
						0	-0.237	0	-0.23	-0.235	-0.01	-0.228	-0.01	-0.236	-0.01	-0.233	-0.01	-0.238	-0.01	-0.24	-0.01	-0.609	0	-0.552	0	-0.724	0	-0.56	0	-0.633	0	-0.921	0	-0.467	0	-0.847	0	-0.557	0	-0.503	0	-0.664	0	-0.804	0
						0	-0.237	0	-0.231	-0.236	0	-0.229	-0.01	-0.237	-0.01	-0.234	-0.01	-0.239	-0.01	-0.241	-0.01	-0.612	0	-0.554	0	-0.726	0	-0.561	0	-0.634	0	-0.924	0	-0.468	0	-0.849	0	-0.558	0	-0.505	0	-0.668	0	-0.806	0
						0	-0.238	0	-0.232	-0.237	-0.01	-0.229	0	-0.238	-0.01	-0.235	-0.01	-0.239	-0.01	-0.241	-0.01	-0.613	0	-0.555	0	-0.727	0	-0.562	0	-0.636	0	-0.927	0	-0.469	0	-0.852	0	-0.559	0	-0.506	-0.01	-0.671	0	-0.808	0
						0	-0.238	0	-0.233	-0.238	-0.01	-0.23	-0.01	-0.238	-0.01	-0.235	-0.01	-0.24	-0.01	-0.241	-0.01	-0.616	0	-0.557	0	-0.73	0	-0.563	0	-0.637	0	-0.929	0	-0.47	0	-0.858	0	-0.561	0	-0.508	0	-0.675	0	-0.811	0
						0	-0.239	0	-0.234	-0.239	0	-0.231	0	-0.24	-0.01	-0.236	-0.01	-0.24	-0.01	-0.242	-0.01	-0.619	0	-0.559	0	-0.732	0	-0.564	0	-0.638	0	-0.932	0	-0.472	0	-0.863	0	-0.563	0	-0.51	0	-0.677	0	-0.812	0
						0	-0.24	0	-0.235	-0.239	-0.01	-0.232	-0.01	-0.24	-0.01	-0.237	-0.01	-0.241	-0.01	-0.242	-0.01	-0.622	0	-0.559	0	-0.735	0	-0.566	0	-0.64	0	-0.934	0	-0.473	0	-0.866	0	-0.564	0	-0.51	-0.01	-0.679	0	-0.814	0
						0	-0.24	0	-0.236	-0.24	0	-0.233	0	-0.241	-0.01	-0.237	-0.01	-0.242	-0.01	-0.243	-0.01	-0.624	0	-0.561	0	-0.739	0	-0.567	0	-0.642	0	-0.936	0	-0.474	0	-0.869	0	-0.566	0	-0.511	0	-0.682	0	-0.816	0
						0	-0.24	0.01	-0.237	-0.241	-0.01	-0.234	-0.01	-0.241	-0.01	-0.238	-0.01	-0.242	-0.01	-0.243	-0.01	-0.626	0	-0.562	0	-0.742	0	-0.568	0	-0.645	0	-0.939	0	-0.475	0	-0.872	0	-0.569	0	-0.512	0	-0.683	0	-0.818	0
						0	-0.24	0	-0.237	-0.242	-0.01	-0.235	-0.01	-0.242	-0.01	-0.24	-0.01	-0.242	-0.01	-0.244	-0.01	-0.628	0	-0.562	0	-0.746	0	-0.57	0	-0.648	0	-0.943	0	-0.476	0	-0.876	0	-0.571	0	-0.513	0	-0.685	0	-0.822	0
						0	-0.241	0	-0.239	-0.242	-0.01	-0.237	0	-0.242	-0.01	-0.24	-0.01	-0.243	-0.01	-0.245	-0.01	-0.629	0	-0.564	0	-0.749	0	-0.573	0	-0.651	0	-0.948	0.01	-0.477	0	-0.878	0	-0.575	0	-0.514	0	-0.686	0	-0.826	0
						0	-0.241	0	-0.24	-0.242	-0.01	-0.239	-0.01	-0.243	-0.01	-0.242	-0.01	-0.243	-0.01	-0.245	-0.01	-0.631	0	-0.565	0	-0.752	0	-0.576	0	-0.654	0	-0.953	0	-0.479	0	-0.88	0	-0.577	0	-0.515	0	-0.687	0	-0.831	0
						0	-0.242	0	-0.241	-0.243	0	-0.24	0	-0.243	-0.01	-0.243	-0.01	-0.244	-0.01	-0.246	-0.01	-0.633	0	-0.567	0	-0.755	0	-0.579	0	-0.658	0	-0.957	0	-0.482	0	-0.882	0	-0.58	0	-0.516	0	-0.689	0	-0.834	0
						0	-0.242	0	-0.243	-0.243	-0.01	-0.241	-0.01	-0.243	-0.01	-0.244	-0.01	-0.244	-0.01	-0.246	-0.01	-0.634	0	-0.568	0	-0.757	0	-0.582	0	-0.661	0	-0.96	0	-0.484	0	-0.883	0	-0.582	0	-0.517	-0.01	-0.69	0	-0.839	0
						0	-0.243	0	-0.244	-0.244	-0.01	-0.242	0	-0.244	-0.01	-0.245	-0.01	-0.245	-0.01	-0.247	-0.01	-0.636	0	-0.57	0	-0.759	0	-0.585	0	-0.663	0	-0.963	0	-0.486	0	-0.886	0	-0.584	0	-0.519	-0.01	-0.692	0	-0.841	0
						0	-0.243	0	-0.245	-0.244	-0.01	-0.242	-0.01	-0.245	-0.01	-0.247	-0.01	-0.245	-0.01	-0.248	-0.01	-0.637	0	-0.574	0	-0.76	0	-0.588	0	-0.665	0	-0.965	0	-0.488	0	-0.888	0	-0.587	0	-0.521	0	-0.694	0	-0.844	0
						0	-0.244	0	-0.246	-0.245	-0.01	-0.243	0	-0.245	-0.01	-0.248	-0.01	-0.246	-0.01	-0.248	-0.01	-0.64	0	-0.577	0	-0.762	0	-0.59	0	-0.667	0	-0.967	0.01	-0.49	0	-0.892	0	-0.589	0	-0.523	0	-0.697	0	-0.846	0
						0	-0.245	0	-0.247	-0.245	0	-0.244	0	-0.245	-0.01	-0.248	-0.01	-0.247	-0.01	-0.25	-0.01	-0.643	0	-0.579	0.01	-0.764	0	-0.592	0	-0.67	0	-0.969	0	-0.492	0	-0.896	0	-0.59	0	-0.526	0	-0.701	0	-0.847	0
						0	-0.246	0	-0.248	-0.246	-0.01	-0.245	-0.01	-0.246	-0.01	-0.25	-0.01	-0.247	-0.01	-0.251	-0.01	-0.645	0	-0.583	0	-0.766	0	-0.594	0	-0.67	0	-0.971	0	-0.494	0	-0.9	0.01	-0.592	0	-0.528	0	-0.704	0	-0.849	0
						0	-0.246	0	-0.248	-0.247	0	-0.246	0	-0.246	-0.01	-0.25	-0.01	-0.248	-0.01	-0.252	-0.01	-0.649	0	-0.585	0	-0.769	0	-0.595	0	-0.672	0	-0.974	0	-0.497	0	-0.903	0	-0.593	0	-0.531	0	-0.707	0	-0.85	0
						0	-0.247	0	-0.249	-0.247	0	-0.247	-0.01	-0.247	-0.01	-0.252	-0.01	-0.248	-0.01	-0.253	-0.01	-0.651	0	-0.588	0	-0.773	0	-0.596	0	-0.674	0	-0.976	0.01	-0.499	0	-0.907	0.01	-0.594	0	-0.533	0	-0.71	0	-0.851	0
						0	-0.248	0.01	-0.249	-0.248	-0.01	-0.248	0	-0.247	-0.01	-0.253	-0.01	-0.249	-0.01	-0.254	-0.01	-0.654	0	-0.59	0	-0.776	0	-0.598	0	-0.675	0	-0.98	0	-0.502	0	-0.911	0	-0.596	0	-0.536	-0.01	-0.713	0	-0.854	0
						0	-0.248	0	-0.249	-0.248	-0.01	-0.249	-0.01	-0.248	-0.01	-0.253	-0.01	-0.25	-0.01	-0.255	-0.01	-0.656	0	-0.591	0	-0.78	0	-0.599	0	-0.677	0	-0.985	0	-0.503	0	-0.913	0	-0.597	0	-0.539	-0.01	-0.715	0	-0.857	0
						0	-0.249	0	-0.25	-0.249	-0.01	-0.25	-0.01	-0.248	-0.01	-0.255	-0.01	-0.251	-0.01	-0.256	-0.01	-0.658	0	-0.594	0	-0.783	0	-0.6	0	-0.678	0	-0.989	0	-0.504	0	-0.915	0	-0.598	0	-0.541	-0.01	-0.718	0	-0.862	0
						0	-0.25	0	-0.25	-0.251	0	-0.251	0	-0.249	-0.01	-0.256	-0.01	-0.252	-0.01	-0.257	-0.01	-0.659	0	-0.594	0	-0.786	0	-0.602	0	-0.682	0	-0.993	0	-0.505	0	-0.917	0	-0.6	0	-0.543	-0.01	-0.72	0	-0.865	0
						0	-0.251	0	-0.251	-0.251	-0.01	-0.252	-0.01	-0.25	-0.01	-0.257	-0.01	-0.253	-0.01	-0.258	-0.01	-0.661	0	-0.596	0	-0.788	0	-0.603	0	-0.686	0	-0.997	0	-0.506	0	-0.919	0	-0.602	0	-0.544	0	-0.721	0	-0.868	0
						0	-0.252	0	-0.251	-0.252	-0.01	-0.252	0	-0.25	-0.01	-0.258	-0.01	-0.254	-0.01	-0.259	-0.01	-0.663	0	-0.597	0	-0.791	0	-0.605	0	-0.688	0	-1	0	-0.507	0	-0.92	0	-0.604	0	-0.545	-0.01	-0.722	0	-0.873	0
						0	-0.253	0	-0.252	-0.253	0	-0.253	-0.01	-0.252	-0.01	-0.258	-0.01	-0.255	-0.01	-0.26	-0.01	-0.665	0	-0.598	0	-0.792	0	-0.607	0.01	-0.691	0	-1.003	0	-0.508	0	-0.924	0	-0.608	0	-0.547	-0.01	-0.723	0	-0.875	0
						0	-0.255	0	-0.252	-0.254	0	-0.254	0	-0.252	-0.01	-0.259	-0.01	-0.256	-0.01	-0.261	-0.01	-0.666	0	-0.6	0	-0.794	0	-0.611	0.01	-0.694	0	-1.004	0	-0.509	0	-0.927	0	-0.611	0	-0.548	-0.01	-0.725	0	-0.879	0
						0	-0.256	0	-0.253	-0.255	0	-0.255	-0.01	-0.254	-0.01	-0.26	-0.01	-0.257	-0.01	-0.262	-0.01	-0.668	0	-0.601	0	-0.796	0	-0.614	0	-0.697	0	-1.006	0	-0.51	0	-0.931	0	-0.613	0	-0.549	-0.01	-0.727	0	-0.881	0
						0	-0.257	0	-0.253	-0.257	-0.01	-0.255	0	-0.255	-0.01	-0.26	-0.01	-0.258	-0.01	-0.263	-0.01	-0.669	0	-0.602	0	-0.797	0	-0.616	0	-0.699	0	-1.008	0	-0.511	0	-0.936	0	-0.617	0	-0.55	0	-0.729	0	-0.883	0
						0	-0.259	0	-0.254	-0.258	-0.01	-0.255	-0.01	-0.257	-0.01	-0.261	-0.01	-0.259	-0.01	-0.264	-0.01	-0.671	0	-0.605	0	-0.799	0	-0.619	0	-0.701	0	-1.011	0	-0.512	0	-0.938	0	-0.619	0	-0.551	-0.01	-0.732	0	-0.884	0
						0	-0.26	0	-0.254	-0.259	0	-0.256	-0.01	-0.258	-0.01	-0.262	-0.01	-0.26	-0.01	-0.266	-0.01	-0.673	0	-0.608	0	-0.801	0	-0.621	0	-0.703	0	-1.016	0	-0.514	0	-0.941	0	-0.622	0	-0.553	-0.01	-0.738	0	-0.885	0
						0	-0.26	0.01	-0.255	-0.261	-0.01	-0.256	0	-0.259	-0.01	-0.262	-0.01	-0.261	-0.01	-0.266	-0.01	-0.675	0	-0.61	0	-0.803	0	-0.624	0	-0.705	0	-1.022	0	-0.516	0	-0.944	0	-0.622	0	-0.555	0	-0.741	0	-0.887	0
						0	-0.261	0	-0.256	-0.262	0	-0.257	-0.01	-0.26	-0.01	-0.263	-0.01	-0.262	-0.01	-0.268	-0.01	-0.679	0	-0.614	0	-0.806	0.01	-0.626	0	-0.706	0	-1.028	0	-0.518	0	-0.948	0	-0.624	0	-0.556	-0.01	-0.743	0	-0.889	0
						0	-0.262	0	-0.257	-0.264	-0.01	-0.257	0	-0.261	-0.01	-0.263	-0.01	-0.263	-0.01	-0.269	-0.01	-0.682	0	-0.616	0	-0.81	0	-0.627	0	-0.708	0	-1.031	0	-0.521	0	-0.95	0	-0.626	0	-0.559	-0.01	-0.747	0	-0.895	0
						0	-0.263	0	-0.257	-0.265	-0.01	-0.258	0	-0.262	-0.01	-0.264	-0.01	-0.265	-0.01	-0.269	-0.01	-0.685	0	-0.619	0	-0.813	0	-0.63	0	-0.709	0	-1.034	0.01	-0.523	0	-0.952	0	-0.627	0	-0.561	-0.01	-0.75	0	-0.899	0
						0	-0.263	0	-0.258	-0.266	0	-0.258	-0.01	-0.263	-0.01	-0.264	-0.01	-0.266	-0.01	-0.27	-0.01	-0.688	0	-0.621	0	-0.818	0	-0.631	0	-0.71	0	-1.036	0	-0.525	0	-0.954	0	-0.628	0	-0.564	0	-0.752	0	-0.903	0
						0	-0.264	0	-0.26	-0.267	-0.01	-0.259	0	-0.264	-0.01	-0.265	-0.01	-0.266	-0.01	-0.271	-0.01	-0.69	0	-0.623	0	-0.821	0	-0.632	0	-0.712	0	-1.038	0	-0.527	0	-0.955	0	-0.63	0	-0.568	-0.01	-0.754	0	-0.908	0
						0	-0.265	0	-0.261	-0.268	0	-0.26	-0.01	-0.265	-0.01	-0.265	-0.01	-0.268	-0.01	-0.271	-0.01	-0.693	0	-0.625	0	-0.824	0	-0.633	0	-0.715	0	-1.04	0	-0.529	0	-0.958	0	-0.63	0	-0.569	-0.01	-0.755	0	-0.91	0
						0	-0.266	0	-0.263	-0.269	-0.01	-0.26	0	-0.266	-0.01	-0.266	-0.01	-0.269	-0.01	-0.272	-0.01	-0.694	0	-0.627	-0.01	-0.826	0	-0.634	0	-0.717	0	-1.041	0	-0.531	0	-0.961	0	-0.631	0	-0.572	-0.01	-0.756	0	-0.914	0
						0	-0.267	0	-0.264	-0.27	0	-0.26	-0.01	-0.267	-0.01	-0.266	-0.01	-0.27	-0.01	-0.273	-0.01	-0.697	0	-0.629	0	-0.829	0	-0.636	0	-0.72	0	-1.043	0	-0.533	-0.01	-0.967	0	-0.633	0	-0.573	-0.01	-0.757	0	-0.915	0
						0	-0.269	0	-0.266	-0.271	-0.01	-0.261	0	-0.268	-0.01	-0.267	-0.01	-0.27	-0.01	-0.273	-0.01	-0.699	0	-0.63	0	-0.83	0	-0.637	0	-0.723	0	-1.045	0	-0.536	0.01	-0.971	0	-0.634	0	-0.575	-0.01	-0.759	0	-0.917	0
						0	-0.27	0	-0.267	-0.272	-0.01	-0.263	-0.01	-0.269	-0.01	-0.267	-0.01	-0.271	-0.01	-0.274	-0.01	-0.7	0	-0.631	0	-0.832	0	-0.638	0	-0.726	0	-1.049	0	-0.537	0.01	-0.976	0	-0.636	0	-0.577	-0.01	-0.76	0	-0.918	0
						0	-0.27	0	-0.268	-0.274	0	-0.263	-0.01	-0.27	-0.01	-0.268	-0.01	-0.272	-0.01	-0.274	-0.01	-0.702	0	-0.633	0	-0.833	0	-0.641	0	-0.729	0	-1.054	0	-0.539	0	-0.978	0	-0.64	0	-0.579	-0.01	-0.761	0	-0.92	0
						0	-0.271	0.01	-0.269	-0.275	-0.01	-0.264	0	-0.271	-0.01	-0.268	-0.01	-0.273	-0.01	-0.275	-0.01	-0.703	0	-0.634	0	-0.835	0	-0.643	0	-0.732	0	-1.058	0	-0.54	0.01	-0.982	0	-0.642	0	-0.58	-0.01	-0.763	0	-0.922	0
						0	-0.272	0	-0.27	-0.275	0	-0.265	-0.01	-0.272	-0.01	-0.269	-0.01	-0.274	-0.01	-0.275	-0.01	-0.704	0	-0.635	0	-0.837	0	-0.646	0	-0.734	0	-1.061	0	-0.541	0	-0.984	0	-0.645	0	-0.582	-0.01	-0.765	0	-0.923	0
						0	-0.273	0	-0.271	-0.276	-0.01	-0.266	0	-0.273	-0.01	-0.27	-0.01	-0.274	-0.01	-0.276	-0.01	-0.706	0	-0.637	0	-0.839	0	-0.65	0	-0.736	0	-1.067	0	-0.542	0	-0.986	0	-0.648	0	-0.583	-0.01	-0.769	0	-0.925	0
						0	-0.274	0	-0.272	-0.277	0	-0.267	-0.01	-0.274	-0.01	-0.271	-0.01	-0.275	-0.01	-0.276	-0.01	-0.708	0	-0.639	0	-0.843	0	-0.653	0	-0.738	0	-1.07	0	-0.543	0	-0.988	0	-0.65	0	-0.584	-0.01	-0.772	0	-0.929	0
						0	-0.274	0	-0.273	-0.278	0	-0.269	0	-0.275	-0.01	-0.271	-0.01	-0.275	-0.01	-0.276	-0.01	-0.71	0	-0.642	0	-0.847	0	-0.657	0	-0.74	0	-1.073	0	-0.544	0	-0.99	0	-0.653	0	-0.585	-0.01	-0.775	0	-0.932	0
						0	-0.275	0	-0.274	-0.278	-0.01	-0.27	-0.01	-0.276	-0.01	-0.272	-0.01	-0.276	-0.01	-0.277	-0.01	-0.713	0	-0.644	0	-0.85	0	-0.658	0	-0.741	0	-1.075	0	-0.545	0	-0.992	0	-0.655	0	-0.587	0	-0.779	0	-0.936	0
						0	-0.275	0	-0.275	-0.279	0	-0.273	-0.01	-0.276	-0.01	-0.273	-0.01	-0.276	-0.01	-0.278	-0.01	-0.717	0	-0.646	0.01	-0.854	0	-0.66	0	-0.742	0	-1.077	0	-0.546	0	-0.994	0	-0.657	0	-0.587	-0.01	-0.783	0	-0.939	0
						0	-0.276	0	-0.276	-0.279	-0.01	-0.275	0	-0.277	-0.01	-0.274	-0.01	-0.276	-0.01	-0.278	-0.01	-0.72	0	-0.651	0	-0.857	0	-0.663	0	-0.744	0	-1.08	0	-0.547	0	-0.998	0	-0.66	0	-0.589	-0.01	-0.786	0	-0.946	0
						0	-0.276	0	-0.276	-0.28	-0.01	-0.276	-0.01	-0.278	-0.01	-0.275	-0.01	-0.277	-0.01	-0.279	-0.01	-0.722	0	-0.654	0	-0.859	0	-0.665	0	-0.745	0	-1.083	0	-0.549	0	-1.002	0	-0.661	0	-0.59	-0.01	-0.788	0	-0.948	0
						0	-0.276	0	-0.278	-0.28	0	-0.277	0	-0.278	-0.01	-0.276	-0.01	-0.277	-0.01	-0.279	-0.01	-0.725	0	-0.656	0	-0.862	0	-0.666	0	-0.747	0	-1.087	0	-0.551	0	-1.006	0	-0.662	0	-0.593	-0.01	-0.79	0	-0.95	0
						0	-0.277	0	-0.279	-0.281	-0.01	-0.278	-0.01	-0.279	-0.01	-0.277	-0.01	-0.278	-0.01	-0.28	-0.01	-0.727	0	-0.659	0	-0.864	0	-0.668	0	-0.75	0	-1.092	0	-0.553	0	-1.011	0	-0.664	0	-0.597	-0.01	-0.791	0	-0.953	0
						0	-0.277	0	-0.28	-0.281	0	-0.279	0	-0.28	-0.01	-0.278	-0.01	-0.279	-0.01	-0.281	-0.01	-0.73	0	-0.661	0	-0.866	0	-0.669	0	-0.751	0	-1.096	0	-0.555	0	-1.014	0	-0.665	0	-0.6	-0.01	-0.793	0	-0.955	0
						0	-0.277	0	-0.281	-0.282	-0.01	-0.28	-0.01	-0.28	-0.01	-0.28	-0.01	-0.279	-0.01	-0.282	-0.01	-0.732	0	-0.663	0.01	-0.867	0	-0.67	0	-0.756	0	-1.099	0	-0.558	0	-1.018	0	-0.666	0	-0.603	-0.01	-0.795	0	-0.957	0
						0	-0.278	0	-0.282	-0.282	0	-0.281	-0.01	-0.28	-0.01	-0.281	-0.01	-0.28	-0.01	-0.282	-0.01	-0.734	0	-0.665	0	-0.868	0	-0.671	0	-0.758	0	-1.103	0	-0.56	0	-1.02	0	-0.667	0	-0.605	-0.01	-0.796	0	-0.958	0
						0	-0.279	0	-0.283	-0.283	-0.01	-0.282	0	-0.281	-0.01	-0.282	-0.01	-0.28	-0.01	-0.283	-0.01	-0.736	0	-0.666	0	-0.87	0	-0.672	0	-0.761	0	-1.106	0	-0.563	0	-1.022	0	-0.668	0	-0.607	-0.01	-0.798	0	-0.96	0
						0	-0.279	0	-0.283	-0.284	-0.01	-0.283	-0.01	-0.281	-0.01	-0.283	-0.01	-0.281	-0.01	-0.284	-0.01	-0.737	0	-0.667	0	-0.871	0	-0.675	0	-0.764	0	-1.108	0	-0.565	0	-1.023	0	-0.67	0	-0.609	-0.01	-0.8	0	-0.964	0
						0	-0.28	0	-0.284	-0.284	0	-0.284	0	-0.282	-0.01	-0.284	-0.01	-0.281	-0.01	-0.285	-0.01	-0.738	0.01	-0.668	0	-0.873	0	-0.676	0	-0.766	0	-1.111	0	-0.567	0	-1.025	0	-0.673	0	-0.612	-0.01	-0.803	0	-0.969	0
						0	-0.281	0	-0.284	-0.285	-0.01	-0.285	-0.01	-0.282	-0.01	-0.285	-0.01	-0.282	-0.01	-0.286	-0.01	-0.74	0	-0.67	0	-0.876	0	-0.678	0	-0.769	0	-1.113	0	-0.568	0	-1.028	0	-0.675	0	-0.614	0	-0.808	0	-0.974	0
						0	-0.282	0	-0.285	-0.285	0	-0.286	0	-0.283	-0.01	-0.286	-0.01	-0.283	-0.01	-0.287	-0.01	-0.741	-0.01	-0.671	0	-0.879	0	-0.682	0	-0.771	0	-1.115	0	-0.57	0	-1.031	0.01	-0.678	0	-0.615	-0.01	-0.811	0	-0.976	0
						0	-0.283	0	-0.285	-0.286	-0.01	-0.287	-0.01	-0.283	-0.01	-0.287	-0.01	-0.284	-0.01	-0.288	-0.01	-0.744	0	-0.672	0.01	-0.883	0	-0.684	0	-0.773	0	-1.118	0	-0.572	0	-1.035	0	-0.682	0	-0.616	-0.01	-0.814	0	-0.98	0
						0	-0.284	0	-0.286	-0.287	-0.01	-0.287	-0.01	-0.284	-0.01	-0.288	-0.01	-0.285	-0.01	-0.289	-0.01	-0.745	0	-0.675	0.01	-0.886	0	-0.686	0	-0.775	0	-1.122	0	-0.574	0	-1.039	0	-0.684	0	-0.617	-0.01	-0.817	0.01	-0.983	0
						0	-0.285	0	-0.286	-0.287	0	-0.288	0	-0.284	-0.01	-0.288	-0.01	-0.285	-0.01	-0.291	-0.01	-0.749	0	-0.677	0	-0.89	0	-0.689	0	-0.777	0	-1.127	0	-0.575	0	-1.044	0	-0.686	0	-0.618	-0.01	-0.82	0	-0.985	0
						0	-0.286	0	-0.287	-0.288	-0.01	-0.289	-0.01	-0.285	-0.01	-0.289	-0.01	-0.286	-0.01	-0.292	-0.01	-0.753	0	-0.679	0	-0.893	0	-0.692	0	-0.778	0	-1.132	0	-0.576	0	-1.047	0	-0.689	0	-0.62	-0.01	-0.822	0	-0.988	0
						0	-0.287	0	-0.287	-0.289	0	-0.29	0	-0.286	-0.01	-0.291	-0.01	-0.287	-0.01	-0.293	-0.01	-0.755	0	-0.683	0	-0.896	0	-0.694	0	-0.779	0	-1.137	0	-0.577	0	-1.05	0	-0.691	0	-0.621	-0.01	-0.824	0	-0.99	0
						0	-0.288	0	-0.288	-0.29	-0.01	-0.29	-0.01	-0.286	-0.01	-0.291	-0.01	-0.288	-0.01	-0.294	-0.01	-0.758	0	-0.685	0	-0.898	0	-0.697	0	-0.78	0	-1.141	0	-0.578	0	-1.053	0	-0.693	0	-0.622	-0.01	-0.826	0	-0.991	0
						0	-0.29	0	-0.288	-0.29	-0.01	-0.29	0	-0.287	-0.01	-0.292	-0.01	-0.289	-0.01	-0.295	-0.01	-0.76	0	-0.688	0	-0.901	0	-0.699	0	-0.782	0	-1.144	0	-0.579	0	-1.055	0	-0.695	0	-0.623	-0.01	-0.827	0	-0.993	0
						0	-0.291	0	-0.289	-0.291	0	-0.291	-0.01	-0.288	-0.01	-0.293	-0.01	-0.291	-0.01	-0.296	-0.01	-0.764	0	-0.691	0	-0.902	0	-0.702	0	-0.784	0	-1.145	0	-0.58	0.01	-1.058	0	-0.696	0	-0.625	-0.01	-0.829	0	-0.995	0
						0	-0.292	0	-0.289	-0.292	-0.01	-0.291	-0.01	-0.289	-0.01	-0.294	-0.01	-0.292	-0.01	-0.297	-0.01	-0.766	0	-0.692	0	-0.903	0	-0.703	0	-0.786	0	-1.147	0	-0.581	0	-1.059	0	-0.698	0	-0.628	-0.01	-0.83	0	-0.998	0
						0	-0.293	0	-0.29	-0.293	0	-0.292	-0.01	-0.29	-0.01	-0.294	-0.01	-0.293	-0.01	-0.298	-0.01	-0.768	0	-0.696	0	-0.905	0	-0.704	0	-0.789	0	-1.149	0	-0.582	0	-1.061	0	-0.699	0	-0.631	-0.01	-0.832	0	-1.002	0
						0	-0.295	0	-0.291	-0.294	-0.01	-0.293	-0.01	-0.291	-0.01	-0.295	-0.01	-0.294	-0.01	-0.299	-0.01	-0.769	0	-0.698	0	-0.906	0	-0.705	0	-0.793	0	-1.152	0	-0.584	0	-1.063	0	-0.7	0	-0.633	-0.01	-0.834	0	-1.007	0
						0	-0.296	0	-0.291	-0.295	0	-0.293	0	-0.293	-0.01	-0.296	-0.01	-0.295	-0.01	-0.299	-0.01	-0.771	0	-0.699	0	-0.908	0	-0.706	0	-0.796	0	-1.155	0	-0.585	0	-1.066	0	-0.701	0	-0.635	0	-0.836	0	-1.011	0
						0	-0.297	0	-0.292	-0.296	-0.01	-0.293	-0.01	-0.294	-0.01	-0.297	-0.01	-0.296	-0.01	-0.301	-0.01	-0.773	0	-0.701	0	-0.91	0	-0.708	0	-0.8	0	-1.16	0	-0.588	0	-1.069	0	-0.702	0	-0.637	0	-0.84	0	-1.014	0
						0	-0.298	0	-0.293	-0.297	-0.01	-0.294	0	-0.295	-0.01	-0.297	-0.01	-0.297	-0.01	-0.301	-0.01	-0.774	0	-0.702	0	-0.914	0	-0.709	0	-0.802	0	-1.163	0	-0.59	0	-1.074	0	-0.703	0	-0.639	-0.01	-0.843	0	-1.019	0
						0	-0.299	0	-0.293	-0.298	0	-0.295	-0.01	-0.296	-0.01	-0.298	-0.01	-0.298	-0.01	-0.302	-0.01	-0.775	0	-0.704	0	-0.919	0	-0.71	0	-0.806	0	-1.168	0	-0.593	0	-1.077	0	-0.705	0	-0.643	-0.01	-0.847	0	-1.021	0
						0	-0.3	0	-0.294	-0.299	-0.01	-0.296	-0.01	-0.298	-0.01	-0.298	-0.01	-0.299	-0.01	-0.303	-0.01	-0.777	0	-0.705	0	-0.923	0	-0.713	0	-0.808	0	-1.171	0	-0.596	0	-1.082	0	-0.707	0	-0.645	-0.01	-0.85	0	-1.024	0
						0	-0.302	0	-0.295	-0.3	-0.01	-0.296	0	-0.299	-0.01	-0.299	-0.01	-0.3	-0.01	-0.304	-0.01	-0.778	0	-0.706	0	-0.926	0	-0.715	0	-0.809	0	-1.176	0	-0.599	0	-1.086	0	-0.708	0	-0.648	-0.01	-0.854	0	-1.025	0
						0	-0.303	0	-0.296	-0.301	0	-0.297	-0.01	-0.3	-0.01	-0.299	-0.01	-0.301	-0.01	-0.305	-0.01	-0.78	0	-0.708	-0.01	-0.929	0	-0.718	0	-0.811	0	-1.179	0	-0.601	0	-1.089	0	-0.712	0	-0.649	-0.01	-0.856	0	-1.028	0
						0	-0.304	0	-0.297	-0.302	-0.01	-0.297	0	-0.301	-0.01	-0.299	-0.01	-0.302	-0.01	-0.306	-0.01	-0.783	0	-0.709	0	-0.931	0	-0.721	0	-0.813	0	-1.181	0	-0.603	0	-1.091	0	-0.714	0	-0.651	-0.01	-0.859	0	-1.029	0
						0	-0.306	0	-0.298	-0.303	0	-0.298	-0.01	-0.303	-0.01	-0.3	-0.01	-0.303	-0.01	-0.306	-0.01	-0.785	0	-0.71	0	-0.934	0	-0.723	0	-0.813	0	-1.183	0	-0.605	0	-1.093	0	-0.717	0	-0.652	-0.01	-0.861	0	-1.031	0
						0	-0.306	0	-0.299	-0.304	-0.01	-0.299	0	-0.304	-0.01	-0.301	-0.01	-0.304	-0.01	-0.307	-0.01	-0.788	0	-0.714	0	-0.936	0	-0.726	0	-0.815	0	-1.185	0	-0.607	0	-1.095	0	-0.72	0	-0.653	-0.01	-0.863	0	-1.035	0
						0	-0.307	0	-0.3	-0.305	0	-0.3	-0.01	-0.305	-0.01	-0.301	-0.01	-0.305	-0.01	-0.308	-0.01	-0.79	0	-0.716	0	-0.937	0	-0.728	0	-0.816	0	-1.188	0	-0.609	0	-1.097	0	-0.722	0	-0.654	-0.01	-0.864	0	-1.038	0
						0	-0.308	0	-0.301	-0.306	-0.01	-0.301	-0.01	-0.306	-0.01	-0.301	-0.01	-0.306	-0.01	-0.308	-0.01	-0.794	0	-0.72	0	-0.938	0	-0.731	0	-0.818	0	-1.191	0	-0.61	0	-1.099	0	-0.725	0	-0.655	-0.01	-0.866	0	-1.042	0
						0	-0.309	0	-0.302	-0.308	-0.01	-0.302	0	-0.307	-0.01	-0.302	-0.01	-0.307	-0.01	-0.309	-0.01	-0.797	0	-0.722	0	-0.94	0	-0.733	0	-0.82	0	-1.196	0	-0.611	0	-1.103	0	-0.727	0	-0.656	-0.01	-0.867	0	-1.045	0
						0	-0.309	0	-0.303	-0.309	0	-0.303	-0.01	-0.308	-0.01	-0.303	-0.01	-0.308	-0.01	-0.309	-0.01	-0.799	0	-0.724	0	-0.941	0	-0.735	0	-0.823	0	-1.2	0.01	-0.612	0	-1.106	0	-0.729	0	-0.657	-0.01	-0.869	0	-1.048	0
						0	-0.309	0	-0.304	-0.31	-0.01	-0.304	0	-0.309	-0.01	-0.303	-0.01	-0.308	-0.01	-0.31	-0.01	-0.801	0	-0.727	0	-0.943	0	-0.736	0	-0.826	0	-1.204	0	-0.613	0	-1.11	0	-0.731	0	-0.659	-0.01	-0.871	0	-1.053	0
						0	-0.31	0	-0.305	-0.311	0	-0.306	-0.01	-0.31	-0.01	-0.304	-0.01	-0.309	-0.01	-0.31	-0.01	-0.803	0	-0.729	0	-0.944	0	-0.738	0	-0.829	0	-1.208	0	-0.614	0	-1.114	0	-0.733	0	-0.661	-0.01	-0.874	0	-1.056	0
						0	-0.31	0	-0.306	-0.311	-0.01	-0.307	0	-0.311	-0.01	-0.305	-0.01	-0.31	-0.01	-0.311	-0.01	-0.806	0	-0.732	0	-0.947	0	-0.739	0	-0.83	0	-1.212	0	-0.615	0	-1.118	0	-0.734	0	-0.663	-0.01	-0.877	0	-1.059	0
						0	-0.311	0	-0.306	-0.312	-0.01	-0.308	-0.01	-0.312	-0.01	-0.306	-0.01	-0.31	-0.01	-0.311	-0.01	-0.808	0	-0.733	0	-0.951	0	-0.74	0	-0.833	0	-1.215	0	-0.616	0	-1.121	0	-0.736	0	-0.665	-0.01	-0.88	0	-1.061	0
						0	-0.311	0	-0.307	-0.313	0	-0.309	-0.01	-0.313	-0.01	-0.306	-0.01	-0.311	-0.01	-0.312	-0.01	-0.809	0	-0.735	0	-0.955	0	-0.741	0	-0.836	0	-1.217	0	-0.617	0	-1.125	0	-0.737	0	-0.667	-0.01	-0.882	0	-1.062	0
						0	-0.312	0	-0.309	-0.314	-0.01	-0.31	0	-0.313	-0.01	-0.307	-0.01	-0.311	-0.01	-0.312	-0.01	-0.811	0	-0.736	0	-0.958	0	-0.742	0	-0.838	0	-1.219	0	-0.618	0	-1.127	0	-0.737	0	-0.67	-0.01	-0.885	0	-1.064	0
						0	-0.313	0	-0.31	-0.314	0	-0.311	-0.01	-0.314	-0.01	-0.308	-0.01	-0.311	-0.01	-0.313	-0.01	-0.812	0	-0.737	0	-0.962	0	-0.744	0	-0.841	0	-1.221	0	-0.62	0	-1.129	0	-0.738	0	-0.673	-0.01	-0.889	0	-1.066	0
						0	-0.313	0	-0.311	-0.314	-0.01	-0.312	0	-0.314	-0.01	-0.309	-0.01	-0.312	-0.01	-0.313	-0.01	-0.813	-0.01	-0.739	0	-0.965	0	-0.746	0	-0.843	0	-1.223	0	-0.621	0	-1.131	0	-0.74	0	-0.675	-0.01	-0.893	0	-1.068	0
						0	-0.313	0	-0.312	-0.315	-0.01	-0.313	-0.01	-0.315	-0.01	-0.311	-0.01	-0.313	-0.01	-0.314	-0.01	-0.815	0	-0.74	0	-0.968	0	-0.748	0	-0.844	0	-1.226	0	-0.623	0	-1.132	0	-0.741	0	-0.677	-0.01	-0.895	0	-1.071	0
						0	-0.314	0	-0.313	-0.315	-0.01	-0.314	0	-0.316	-0.01	-0.312	-0.01	-0.313	-0.01	-0.315	-0.01	-0.817	0	-0.741	0	-0.97	0	-0.751	0	-0.847	-0.01	-1.231	0	-0.625	0	-1.134	0	-0.743	0	-0.679	-0.01	-0.897	0	-1.076	0
						0	-0.315	0	-0.314	-0.316	-0.01	-0.315	0	-0.316	-0.01	-0.313	-0.01	-0.314	-0.01	-0.315	-0.01	-0.821	0	-0.743	0	-0.972	0	-0.754	0	-0.847	0	-1.236	0.01	-0.627	0	-1.136	0	-0.745	0	-0.681	-0.01	-0.899	0	-1.079	0
						0	-0.315	0	-0.315	-0.316	0	-0.316	-0.01	-0.316	-0.01	-0.314	-0.01	-0.314	-0.01	-0.316	-0.01	-0.823	0	-0.744	0	-0.974	0	-0.756	0	-0.849	0	-1.241	0	-0.629	0	-1.14	0	-0.749	0	-0.683	-0.01	-0.9	0	-1.082	0
						0	-0.316	0	-0.316	-0.317	-0.01	-0.317	0	-0.317	-0.01	-0.316	-0.01	-0.315	-0.01	-0.317	-0.01	-0.827	0.01	-0.746	0	-0.975	0	-0.759	0	-0.851	0	-1.244	0	-0.631	0	-1.143	0	-0.754	0	-0.686	-0.01	-0.902	0	-1.087	0
						0	-0.316	0	-0.316	-0.317	0	-0.318	-0.01	-0.317	-0.01	-0.317	-0.01	-0.315	-0.01	-0.318	-0.01	-0.831	0	-0.749	0	-0.977	0	-0.761	0	-0.852	0	-1.247	0	-0.633	0	-1.148	0	-0.756	0	-0.687	-0.01	-0.903	0	-1.09	0
						0	-0.317	0	-0.317	-0.318	-0.01	-0.32	0	-0.317	-0.01	-0.318	-0.01	-0.316	-0.01	-0.319	-0.01	-0.832	0	-0.752	0	-0.979	0	-0.764	0	-0.854	0	-1.25	0	-0.635	0	-1.15	0	-0.758	0	-0.688	-0.01	-0.905	0	-1.093	0
						0	-0.318	0	-0.318	-0.318	-0.01	-0.321	-0.01	-0.318	-0.01	-0.319	-0.01	-0.316	-0.01	-0.32	-0.01	-0.835	0	-0.754	0	-0.981	0	-0.766	0	-0.855	0	-1.252	0	-0.637	0	-1.155	0	-0.761	0	-0.689	-0.01	-0.908	0	-1.095	0
						0	-0.318	0	-0.319	-0.318	0	-0.322	0	-0.319	-0.01	-0.321	-0.01	-0.317	-0.01	-0.321	-0.01	-0.837	0	-0.758	0	-0.984	0	-0.768	0	-0.86	0	-1.254	0	-0.639	0	-1.158	0	-0.762	0	-0.69	-0.01	-0.909	0	-1.096	0
						0	-0.319	0	-0.319	-0.319	-0.01	-0.323	-0.01	-0.319	-0.01	-0.322	-0.01	-0.318	-0.01	-0.322	-0.01	-0.839	0	-0.76	0	-0.988	0	-0.77	0	-0.865	-0.01	-1.256	0	-0.642	0	-1.162	0	-0.764	0	-0.691	-0.01	-0.913	0	-1.099	0
						0	-0.32	0	-0.32	-0.32	0	-0.323	-0.01	-0.319	-0.01	-0.323	-0.01	-0.319	-0.01	-0.323	-0.01	-0.841	0	-0.763	0	-0.992	0	-0.771	0	-0.867	-0.01	-1.259	0	-0.644	0	-1.164	0	-0.766	0	-0.693	-0.01	-0.917	0	-1.1	0
						0	-0.321	0	-0.32	-0.32	-0.01	-0.324	0	-0.32	-0.01	-0.324	-0.01	-0.319	-0.01	-0.325	-0.01	-0.843	0	-0.765	0	-0.995	0	-0.773	0	-0.869	-0.01	-1.262	0	-0.645	0	-1.166	0	-0.768	0	-0.694	-0.01	-0.92	0	-1.102	0
						0	-0.322	0	-0.32	-0.321	-0.01	-0.325	-0.01	-0.321	-0.01	-0.325	-0.01	-0.32	-0.01	-0.326	-0.01	-0.844	0	-0.767	0	-0.998	0	-0.774	0	-0.872	-0.01	-1.268	0	-0.646	0	-1.167	0	-0.769	0	-0.695	-0.01	-0.923	0	-1.105	0
						0	-0.323	0	-0.321	-0.322	0	-0.325	0	-0.321	-0.01	-0.326	-0.01	-0.321	-0.01	-0.327	-0.01	-0.845	0	-0.769	0	-1	0	-0.775	0	-0.874	0	-1.273	0	-0.647	0	-1.169	0	-0.77	0	-0.696	-0.01	-0.927	0	-1.108	0
						0	-0.325	0	-0.321	-0.323	-0.01	-0.326	-0.01	-0.322	-0.01	-0.327	-0.01	-0.322	-0.01	-0.329	-0.01	-0.846	0	-0.77	0	-1.003	0	-0.777	0	-0.877	-0.01	-1.278	0	-0.648	0	-1.171	0	-0.771	0	-0.698	-0.01	-0.929	0	-1.113	0
						0	-0.326	0	-0.322	-0.324	0	-0.326	-0.01	-0.322	-0.01	-0.328	-0.01	-0.323	-0.01	-0.33	-0.01	-0.848	0	-0.772	0	-1.006	0	-0.778	0	-0.879	0	-1.281	0	-0.649	0	-1.175	0	-0.772	0	-0.701	-0.01	-0.931	0	-1.117	0
						0	-0.328	0	-0.322	-0.325	-0.01	-0.327	-0.01	-0.323	-0.01	-0.329	-0.01	-0.324	-0.01	-0.331	-0.01	-0.849	0	-0.773	0	-1.008	0	-0.779	0	-0.88	-0.01	-1.284	0	-0.65	0	-1.179	0	-0.773	0	-0.704	-0.01	-0.932	0	-1.121	0.01
						0	-0.329	0	-0.323	-0.327	-0.01	-0.327	-0.01	-0.324	-0.01	-0.329	-0.01	-0.325	-0.01	-0.332	-0.01	-0.851	0	-0.774	0	-1.01	0	-0.781	0	-0.882	-0.01	-1.286	0	-0.651	0	-1.185	0	-0.774	0	-0.707	-0.01	-0.934	0	-1.124	0
						0	-0.33	0	-0.323	-0.328	0	-0.327	0	-0.325	-0.01	-0.33	-0.01	-0.327	-0.01	-0.333	-0.01	-0.852	0	-0.775	0	-1.011	0	-0.783	0	-0.883	-0.01	-1.288	0	-0.652	0	-1.188	0	-0.776	0	-0.709	-0.01	-0.936	0	-1.127	0
						0	-0.331	0	-0.324	-0.33	-0.01	-0.328	-0.01	-0.326	-0.01	-0.331	-0.01	-0.328	-0.01	-0.334	-0.01	-0.855	0	-0.777	0	-1.013	0	-0.785	0	-0.885	-0.01	-1.29	0	-0.653	0	-1.192	0	-0.777	0	-0.711	-0.01	-0.937	0	-1.129	0
						0	-0.332	0	-0.325	-0.331	0	-0.329	0	-0.327	-0.01	-0.332	-0.01	-0.329	-0.01	-0.335	-0.01	-0.859	0	-0.778	0	-1.015	0	-0.789	0	-0.886	-0.01	-1.292	0.01	-0.655	0	-1.195	0	-0.778	0	-0.713	-0.01	-0.939	0	-1.131	0
						0	-0.333	0	-0.325	-0.333	-0.01	-0.329	-0.01	-0.329	-0.01	-0.332	-0.01	-0.33	-0.01	-0.336	-0.01	-0.861	0	-0.779	0	-1.017	0	-0.792	0	-0.887	-0.01	-1.295	0	-0.657	0	-1.198	0	-0.78	0	-0.716	-0.01	-0.941	0	-1.133	0
						0	-0.334	0	-0.326	-0.334	-0.01	-0.33	0	-0.33	-0.01	-0.333	-0.01	-0.332	-0.01	-0.337	-0.01	-0.864	0	-0.781	0	-1.02	0	-0.794	0	-0.889	-0.01	-1.299	0	-0.66	0	-1.199	0	-0.783	0	-0.718	-0.01	-0.943	0	-1.134	0
						0	-0.336	0	-0.327	-0.335	0	-0.33	-0.01	-0.331	-0.01	-0.334	-0.01	-0.333	-0.01	-0.338	-0.01	-0.867	0	-0.785	0	-1.024	0	-0.797	0	-0.892	-0.01	-1.304	0	-0.663	0	-1.201	0	-0.786	0	-0.719	-0.01	-0.945	0	-1.136	0
						0	-0.337	0	-0.328	-0.336	-0.01	-0.331	-0.01	-0.332	-0.01	-0.334	-0.01	-0.334	-0.01	-0.339	-0.01	-0.87	0	-0.787	0	-1.028	0	-0.8	0	-0.894	-0.01	-1.306	0	-0.666	0	-1.203	0	-0.789	0	-0.721	-0.01	-0.95	0	-1.139	0
						0	-0.338	0	-0.329	-0.337	0	-0.331	0	-0.333	-0.01	-0.334	-0.01	-0.335	-0.01	-0.34	-0.01	-0.873	0	-0.79	0	-1.032	0	-0.803	0	-0.898	-0.01	-1.31	0	-0.668	0	-1.204	0	-0.792	0	-0.722	-0.01	-0.953	0	-1.141	0
						0	-0.339	0	-0.329	-0.338	-0.01	-0.332	-0.01	-0.334	-0.01	-0.335	-0.01	-0.336	-0.01	-0.34	-0.01	-0.874	0	-0.794	0	-1.035	0	-0.805	0	-0.899	-0.01	-1.314	0	-0.67	0	-1.206	0	-0.794	0	-0.723	-0.01	-0.956	0	-1.147	0
						0	-0.34	0	-0.33	-0.339	0	-0.333	0	-0.335	-0.01	-0.335	-0.01	-0.337	-0.01	-0.342	-0.01	-0.877	0	-0.796	0	-1.038	0	-0.806	0	-0.903	-0.01	-1.318	0	-0.672	0	-1.208	0	-0.797	0	-0.725	-0.01	-0.96	0	-1.151	0
						0	-0.342	0	-0.331	-0.34	0	-0.333	-0.01	-0.337	-0.01	-0.336	-0.01	-0.338	-0.01	-0.342	-0.01	-0.879	0	-0.799	0	-1.041	0	-0.808	0	-0.906	-0.01	-1.321	0	-0.674	0	-1.212	0	-0.799	0	-0.726	-0.01	-0.962	0	-1.156	0
						0	-0.342	0	-0.332	-0.34	-0.01	-0.334	-0.01	-0.338	-0.01	-0.336	-0.01	-0.339	-0.01	-0.343	-0.01	-0.88	0	-0.802	0	-1.043	0	-0.809	0	-0.908	-0.01	-1.323	0	-0.676	0	-1.215	0	-0.801	0	-0.727	-0.01	-0.964	0	-1.159	0
						0	-0.343	0	-0.333	-0.341	0	-0.335	-0.01	-0.339	-0.01	-0.337	-0.01	-0.34	-0.01	-0.344	-0.01	-0.881	0	-0.803	0	-1.045	0	-0.81	0	-0.911	-0.01	-1.325	0	-0.677	0	-1.219	0	-0.803	0	-0.728	-0.01	-0.966	0	-1.162	0
						0	-0.344	0	-0.334	-0.342	-0.01	-0.336	-0.01	-0.34	-0.01	-0.337	-0.01	-0.341	-0.01	-0.344	-0.01	-0.882	0	-0.806	0	-1.046	0	-0.811	0	-0.913	-0.01	-1.327	0	-0.679	0	-1.222	0	-0.805	0	-0.729	-0.01	-0.968	0	-1.165	0
						0	-0.344	0	-0.336	-0.343	0	-0.336	0	-0.341	-0.01	-0.338	-0.01	-0.342	-0.01	-0.345	-0.01	-0.884	0	-0.807	0	-1.047	0	-0.813	0	-0.915	-0.01	-1.329	0	-0.681	0	-1.226	0	-0.806	0	-0.73	-0.01	-0.97	0	-1.167	0
						0	-0.345	0	-0.337	-0.344	-0.01	-0.337	-0.01	-0.342	-0.01	-0.338	-0.01	-0.343	-0.01	-0.345	-0.01	-0.884	0	-0.808	0	-1.049	0	-0.814	0	-0.917	-0.01	-1.332	0	-0.682	0	-1.232	0	-0.807	0	-0.733	-0.01	-0.971	0	-1.168	0
						0	-0.345	0	-0.338	-0.346	-0.01	-0.338	0	-0.343	-0.01	-0.339	-0.01	-0.344	-0.01	-0.345	-0.01	-0.886	0	-0.809	0	-1.051	0	-0.815	0	-0.918	-0.01	-1.339	0	-0.683	0	-1.234	0	-0.809	0	-0.735	-0.01	-0.973	0	-1.17	0
						0	-0.345	0	-0.339	-0.347	0	-0.339	-0.01	-0.344	-0.01	-0.339	-0.01	-0.344	-0.01	-0.345	-0.01	-0.889	0	-0.81	0	-1.054	0	-0.818	0	-0.92	-0.01	-1.343	0	-0.684	0	-1.236	0	-0.81	0	-0.737	-0.01	-0.974	0	-1.172	0
						0	-0.346	0	-0.339	-0.347	-0.01	-0.34	-0.01	-0.345	-0.01	-0.34	-0.01	-0.345	-0.01	-0.346	-0.01	-0.893	0	-0.811	0	-1.057	0	-0.82	0	-0.921	-0.01	-1.347	0	-0.685	0	-1.238	0	-0.811	0	-0.739	-0.01	-0.977	0	-1.174	0
						0	-0.346	0	-0.34	-0.348	0	-0.341	-0.01	-0.346	-0.01	-0.341	-0.01	-0.346	-0.01	-0.347	-0.01	-0.898	0	-0.813	0	-1.061	0	-0.822	0	-0.922	-0.01	-1.351	0	-0.686	0	-1.24	0	-0.813	0	-0.742	-0.01	-0.978	0	-1.177	0
						0	-0.347	0	-0.341	-0.349	-0.01	-0.342	-0.01	-0.347	-0.01	-0.342	-0.01	-0.346	-0.01	-0.347	-0.01	-0.901	0	-0.814	0	-1.064	0	-0.825	0	-0.924	-0.01	-1.354	0	-0.687	0	-1.242	0	-0.814	0	-0.746	-0.01	-0.981	0	-1.181	0
						0	-0.347	0	-0.342	-0.349	-0.01	-0.343	0	-0.348	-0.01	-0.343	-0.01	-0.347	-0.01	-0.348	-0.01	-0.904	0	-0.816	0	-1.067	0	-0.827	0	-0.927	-0.01	-1.357	0	-0.688	0	-1.245	0	-0.817	0	-0.748	-0.01	-0.985	0	-1.184	0
						0	-0.348	0	-0.343	-0.35	0	-0.344	-0.01	-0.349	-0.01	-0.344	-0.01	-0.347	-0.01	-0.348	-0.01	-0.906	0	-0.818	0	-1.071	0	-0.829	0	-0.928	-0.01	-1.359	0	-0.689	0	-1.25	0	-0.82	0	-0.75	-0.01	-0.989	0	-1.187	0
						0	-0.349	0	-0.344	-0.35	-0.01	-0.345	0	-0.349	-0.01	-0.345	-0.01	-0.347	-0.01	-0.349	-0.01	-0.908	0	-0.82	0	-1.074	0	-0.831	0	-0.932	-0.01	-1.36	0	-0.691	0	-1.254	0	-0.824	0	-0.753	-0.01	-0.993	0	-1.19	0
						0	-0.349	0	-0.345	-0.35	0	-0.346	-0.01	-0.349	-0.01	-0.345	-0.01	-0.348	-0.01	-0.349	-0.01	-0.909	0	-0.824	0	-1.077	0	-0.833	0	-0.935	-0.01	-1.363	0	-0.692	0	-1.258	0	-0.826	0	-0.755	-0.01	-0.996	0	-1.193	0
						0	-0.349	0	-0.346	-0.351	-0.01	-0.347	-0.01	-0.35	-0.01	-0.347	-0.01	-0.349	-0.01	-0.35	-0.01	-0.911	0	-0.826	0	-1.079	0	-0.835	0	-0.938	-0.01	-1.365	0	-0.694	0	-1.26	0	-0.828	0	-0.756	-0.01	-0.999	0	-1.198	0
						0	-0.35	0	-0.346	-0.352	-0.01	-0.349	0	-0.35	-0.01	-0.347	-0.01	-0.349	-0.01	-0.35	-0.01	-0.914	0	-0.828	0	-1.081	0	-0.838	0	-0.941	-0.01	-1.368	0	-0.697	0	-1.264	0	-0.831	0	-0.758	-0.01	-1.001	0	-1.2	0
						0	-0.351	0	-0.348	-0.352	0	-0.349	-0.01	-0.35	-0.01	-0.349	-0.01	-0.35	-0.01	-0.352	-0.01	-0.915	0	-0.83	0	-1.082	0	-0.84	0	-0.942	-0.01	-1.373	0	-0.699	0	-1.267	0	-0.833	0	-0.76	-0.01	-1.003	0	-1.202	0
						0	-0.352	0	-0.349	-0.353	-0.01	-0.35	0	-0.351	-0.01	-0.35	-0.01	-0.35	-0.01	-0.352	-0.01	-0.916	0	-0.831	0	-1.084	0.01	-0.842	0	-0.945	-0.01	-1.377	0	-0.701	0	-1.27	0	-0.835	0	-0.76	-0.01	-1.005	0	-1.203	0
						0	-0.352	0	-0.35	-0.353	0	-0.352	-0.01	-0.352	-0.01	-0.352	-0.01	-0.35	-0.01	-0.353	-0.01	-0.917	0	-0.835	0	-1.086	0	-0.843	0	-0.947	-0.01	-1.382	0	-0.703	0	-1.272	0	-0.837	0	-0.761	-0.01	-1.006	0	-1.205	0
						0	-0.353	0	-0.351	-0.354	-0.01	-0.353	0	-0.352	-0.01	-0.353	-0.01	-0.351	-0.01	-0.354	-0.01	-0.918	0	-0.837	0	-1.087	0	-0.845	0	-0.949	-0.01	-1.386	0	-0.705	0	-1.274	0	-0.839	0	-0.762	-0.01	-1.007	0	-1.207	0
						0	-0.353	0	-0.352	-0.354	0	-0.354	-0.01	-0.352	-0.01	-0.354	-0.01	-0.352	-0.01	-0.354	-0.01	-0.919	0	-0.839	0	-1.09	0	-0.846	0	-0.951	-0.01	-1.389	0	-0.708	0	-1.276	0	-0.84	0	-0.763	-0.01	-1.009	0	-1.209	0
						0	-0.354	0	-0.352	-0.355	-0.01	-0.356	-0.01	-0.353	-0.01	-0.355	-0.01	-0.352	-0.01	-0.355	-0.01	-0.921	0	-0.841	0	-1.093	0	-0.847	0	-0.953	-0.01	-1.392	0	-0.71	0	-1.278	0	-0.842	-0.01	-0.764	-0.01	-1.011	0	-1.214	0
						0	-0.355	0	-0.353	-0.356	-0.01	-0.357	-0.01	-0.353	-0.01	-0.357	-0.01	-0.354	-0.01	-0.356	-0.01	-0.921	0	-0.842	0	-1.097	0	-0.848	0	-0.954	-0.01	-1.394	0	-0.712	0	-1.281	0	-0.843	0	-0.766	-0.01	-1.012	0	-1.218	0
						0	-0.355	0	-0.354	-0.356	0	-0.358	-0.01	-0.354	-0.01	-0.358	-0.01	-0.354	-0.01	-0.357	-0.01	-0.923	0	-0.844	0	-1.101	0	-0.85	0	-0.956	-0.01	-1.396	0	-0.714	0	-1.285	0	-0.844	0	-0.767	-0.01	-1.015	0	-1.222	0
						0	-0.356	0	-0.355	-0.357	-0.01	-0.359	0	-0.354	-0.01	-0.359	-0.01	-0.355	-0.01	-0.358	-0.01	-0.926	0	-0.845	0	-1.104	0	-0.851	0	-0.957	-0.01	-1.398	0	-0.715	0	-1.29	0	-0.846	0	-0.77	-0.01	-1.018	0	-1.225	0
						0	-0.357	0	-0.355	-0.357	0	-0.36	-0.01	-0.354	-0.01	-0.36	-0.01	-0.356	-0.01	-0.359	-0.01	-0.93	0	-0.846	0	-1.107	0	-0.852	0	-0.958	-0.01	-1.401	0	-0.716	0	-1.294	0	-0.847	0	-0.772	-0.01	-1.021	0	-1.228	0
						0	-0.358	0	-0.356	-0.358	-0.01	-0.36	0	-0.355	-0.01	-0.362	-0.01	-0.356	-0.01	-0.361	-0.01	-0.934	0	-0.847	0	-1.11	0	-0.856	0	-0.961	-0.01	-1.405	0	-0.718	0	-1.298	0	-0.849	0	-0.775	-0.01	-1.023	0	-1.232	0
						0	-0.359	0	-0.356	-0.359	-0.01	-0.361	-0.01	-0.355	-0.01	-0.363	-0.01	-0.357	-0.01	-0.362	-0.01	-0.936	0	-0.848	0	-1.112	0	-0.86	0	-0.962	-0.01	-1.409	0	-0.719	0	-1.301	0	-0.851	0	-0.777	-0.01	-1.026	0	-1.234	0
						0	-0.36	0	-0.356	-0.36	0	-0.362	0	-0.356	-0.01	-0.363	-0.01	-0.358	-0.01	-0.363	-0.01	-0.94	0	-0.85	0	-1.114	0	-0.863	0	-0.965	-0.01	-1.413	0	-0.719	0	-1.305	0	-0.853	0	-0.778	-0.01	-1.029	0	-1.237	0
						0	-0.362	0	-0.357	-0.361	-0.01	-0.362	-0.01	-0.357	-0.01	-0.364	-0.01	-0.359	-0.01	-0.365	-0.01	-0.942	0	-0.852	0	-1.116	0	-0.866	0	-0.969	-0.01	-1.417	0	-0.721	0	-1.307	0	-0.858	0	-0.78	-0.02	-1.032	0	-1.238	0
						0	-0.362	0	-0.357	-0.362	0	-0.363	-0.01	-0.358	-0.01	-0.365	-0.01	-0.36	-0.01	-0.366	-0.01	-0.944	0	-0.856	0	-1.117	0	-0.868	0	-0.972	-0.01	-1.42	0	-0.722	0	-1.309	0	-0.86	0	-0.781	-0.02	-1.035	0	-1.24	0
						0	-0.363	0	-0.358	-0.363	-0.01	-0.363	0	-0.359	-0.01	-0.366	-0.01	-0.361	-0.01	-0.367	-0.01	-0.947	0	-0.861	0	-1.119	0	-0.87	0	-0.976	-0.01	-1.424	0	-0.723	0	-1.311	0	-0.862	-0.01	-0.783	-0.01	-1.037	0	-1.242	0
						0	-0.365	0	-0.358	-0.364	-0.01	-0.363	-0.01	-0.36	-0.01	-0.367	-0.01	-0.362	-0.01	-0.368	-0.01	-0.949	0	-0.863	0	-1.12	0	-0.872	0	-0.978	-0.01	-1.427	0	-0.724	0	-1.313	0	-0.866	-0.01	-0.787	-0.01	-1.038	0	-1.244	0
						0	-0.366	0	-0.359	-0.365	0	-0.364	0	-0.36	-0.01	-0.368	-0.01	-0.364	-0.01	-0.37	-0.01	-0.95	0	-0.865	0	-1.122	0	-0.874	0	-0.981	-0.01	-1.429	0	-0.726	0	-1.316	0	-0.868	-0.01	-0.789	-0.01	-1.04	0	-1.246	0
						0	-0.367	0	-0.359	-0.366	-0.01	-0.365	-0.01	-0.362	-0.01	-0.368	-0.01	-0.365	-0.01	-0.371	-0.01	-0.951	0	-0.868	0	-1.125	0	-0.877	0	-0.984	-0.01	-1.431	0	-0.727	0	-1.318	0	-0.87	-0.01	-0.791	-0.01	-1.041	0	-1.25	0
						0	-0.368	0	-0.36	-0.367	0	-0.365	-0.01	-0.363	-0.01	-0.369	-0.01	-0.367	-0.01	-0.372	-0.01	-0.953	0	-0.869	0	-1.128	0	-0.878	0	-0.985	-0.01	-1.433	0	-0.729	0	-1.323	0	-0.873	-0.01	-0.793	-0.01	-1.043	0	-1.253	0
						0	-0.369	0	-0.36	-0.368	-0.01	-0.365	-0.01	-0.365	-0.01	-0.369	-0.01	-0.368	-0.01	-0.373	-0.01	-0.954	0	-0.872	0	-1.133	0	-0.879	0	-0.987	-0.01	-1.436	0	-0.731	0	-1.327	0	-0.874	-0.01	-0.794	-0.01	-1.045	0	-1.258	0
						0	-0.371	0	-0.361	-0.369	-0.01	-0.366	-0.01	-0.366	-0.01	-0.37	-0.01	-0.369	-0.01	-0.374	-0.01	-0.956	0	-0.873	0	-1.137	0	-0.881	0	-0.989	-0.01	-1.438	0	-0.734	0	-1.33	0	-0.876	-0.01	-0.795	-0.01	-1.046	0	-1.261	0
						0	-0.372	0	-0.362	-0.37	-0.01	-0.367	0	-0.367	-0.01	-0.37	-0.01	-0.37	-0.01	-0.375	-0.01	-0.958	0	-0.875	0	-1.14	0	-0.882	0	-0.99	-0.01	-1.443	0	-0.736	0	-1.334	0	-0.877	-0.01	-0.796	-0.02	-1.048	0	-1.266	0
						0	-0.373	0	-0.362	-0.371	-0.01	-0.367	-0.01	-0.369	-0.01	-0.371	-0.01	-0.371	-0.01	-0.376	-0.01	-0.96	0	-0.877	0	-1.142	0	-0.883	0	-0.992	-0.01	-1.448	0	-0.738	0	-1.338	0	-0.878	-0.01	-0.797	-0.01	-1.053	0	-1.268	0
						0	-0.374	0	-0.363	-0.372	0	-0.368	0	-0.37	-0.01	-0.371	-0.01	-0.373	-0.01	-0.377	-0.01	-0.963	0	-0.878	0	-1.145	0.01	-0.884	0	-0.993	-0.01	-1.453	0	-0.74	0	-1.341	0	-0.879	0	-0.798	-0.01	-1.058	0	-1.271	0
						0	-0.375	0	-0.364	-0.373	-0.01	-0.369	-0.01	-0.371	-0.01	-0.372	-0.01	-0.374	-0.01	-0.378	-0.01	-0.967	0	-0.879	0	-1.147	0	-0.886	0	-0.994	-0.01	-1.457	0	-0.742	0	-1.343	0	-0.881	-0.01	-0.799	-0.01	-1.061	0	-1.273	0
						0	-0.377	0	-0.365	-0.374	0	-0.369	-0.01	-0.372	-0.01	-0.372	-0.01	-0.375	-0.01	-0.378	-0.01	-0.969	0	-0.881	0	-1.149	0.01	-0.888	0	-0.997	-0.01	-1.461	0	-0.743	0	-1.345	0	-0.882	0	-0.801	-0.01	-1.064	0	-1.275	0
						0	-0.378	0	-0.366	-0.375	-0.01	-0.37	0	-0.373	-0.01	-0.373	-0.01	-0.376	-0.01	-0.379	-0.01	-0.972	0	-0.882	0	-1.151	0	-0.89	0	-0.999	-0.01	-1.464	0	-0.745	0	-1.346	0	-0.883	-0.01	-0.802	-0.02	-1.067	0	-1.276	0
						0	-0.378	0	-0.367	-0.376	-0.01	-0.371	-0.01	-0.374	-0.01	-0.373	-0.01	-0.377	-0.01	-0.379	-0.01	-0.974	0	-0.883	0	-1.153	0	-0.892	0	-1.001	-0.01	-1.465	0	-0.747	0	-1.348	0	-0.886	-0.01	-0.805	-0.02	-1.069	0	-1.278	0
						0	-0.379	0	-0.368	-0.377	0	-0.372	0	-0.375	-0.01	-0.373	-0.01	-0.378	-0.01	-0.38	-0.01	-0.977	0	-0.885	0	-1.154	0	-0.896	0	-1.004	-0.01	-1.467	0	-0.748	0	-1.351	0	-0.889	-0.01	-0.809	-0.02	-1.071	0	-1.281	0
						0	-0.38	0	-0.368	-0.378	-0.01	-0.372	-0.01	-0.375	-0.01	-0.374	-0.01	-0.378	-0.01	-0.381	-0.01	-0.979	0	-0.886	0	-1.156	0	-0.898	0	-1.007	-0.01	-1.469	0	-0.75	0	-1.354	0	-0.893	-0.01	-0.812	-0.01	-1.073	0	-1.284	0
						0	-0.381	0	-0.369	-0.379	0	-0.373	0	-0.377	-0.01	-0.375	-0.01	-0.379	-0.01	-0.381	-0.01	-0.98	0	-0.889	0	-1.158	0	-0.901	0	-1.01	-0.01	-1.472	0	-0.751	0	-1.359	0	-0.894	-0.01	-0.814	-0.02	-1.075	0	-1.287	0
						0	-0.381	0	-0.371	-0.38	-0.01	-0.374	-0.01	-0.377	-0.01	-0.375	-0.01	-0.38	-0.01	-0.381	-0.01	-0.983	0	-0.891	0	-1.161	0	-0.903	0	-1.014	-0.01	-1.475	0	-0.753	0	-1.362	0	-0.896	-0.01	-0.816	-0.02	-1.076	0	-1.293	0
						0	-0.382	0	-0.372	-0.38	-0.01	-0.375	-0.01	-0.378	-0.01	-0.376	-0.01	-0.38	-0.01	-0.382	-0.01	-0.984	0	-0.894	0	-1.164	0	-0.905	0	-1.016	-0.01	-1.479	0	-0.754	0	-1.366	0	-0.9	-0.01	-0.819	-0.01	-1.078	0	-1.296	0
						0	-0.382	0	-0.373	-0.381	-0.01	-0.375	-0.01	-0.38	-0.01	-0.377	-0.01	-0.381	-0.01	-0.382	-0.01	-0.986	0	-0.897	0	-1.168	0	-0.908	0	-1.019	-0.01	-1.484	0	-0.755	0	-1.37	0	-0.903	-0.01	-0.821	-0.01	-1.079	0	-1.299	0
						0	-0.383	0	-0.375	-0.382	-0.01	-0.377	-0.01	-0.381	-0.01	-0.378	-0.01	-0.382	-0.01	-0.383	-0.01	-0.988	0	-0.899	0	-1.172	0	-0.909	0	-1.021	-0.01	-1.49	0	-0.756	0	-1.374	0	-0.904	-0.01	-0.823	-0.02	-1.081	0	-1.301	0
						0	-0.383	0	-0.376	-0.383	0	-0.378	0	-0.382	-0.01	-0.379	-0.01	-0.382	-0.01	-0.383	-0.01	-0.989	0	-0.902	0	-1.175	0	-0.911	0	-1.023	-0.01	-1.494	0	-0.757	0	-1.376	0	-0.907	-0.01	-0.824	-0.02	-1.082	0	-1.304	0
						0	-0.384	0	-0.377	-0.383	-0.01	-0.379	-0.01	-0.382	-0.01	-0.38	-0.01	-0.383	-0.01	-0.384	-0.01	-0.991	0	-0.904	0	-1.178	0	-0.913	0	-1.025	-0.01	-1.496	0	-0.758	0	-1.378	0	-0.909	-0.01	-0.826	-0.02	-1.085	0	-1.306	0
						0	-0.384	0	-0.378	-0.384	-0.01	-0.381	0	-0.383	-0.01	-0.381	-0.01	-0.383	-0.01	-0.384	-0.01	-0.992	0	-0.906	0	-1.181	0	-0.914	0	-1.026	-0.01	-1.499	0	-0.759	0	-1.38	0	-0.91	-0.01	-0.828	-0.02	-1.089	0	-1.308	0
						0	-0.385	0	-0.379	-0.385	-0.01	-0.382	-0.01	-0.384	-0.01	-0.382	-0.01	-0.383	-0.01	-0.385	-0.01	-0.994	0	-0.909	0	-1.184	0	-0.915	0	-1.027	-0.01	-1.501	0	-0.76	0	-1.382	0	-0.912	-0.01	-0.829	-0.02	-1.092	0	-1.31	0
						0	-0.385	0	-0.38	-0.385	-0.01	-0.383	-0.01	-0.384	-0.01	-0.383	-0.01	-0.384	-0.01	-0.385	-0.01	-0.997	0	-0.91	0	-1.185	0	-0.917	0	-1.029	-0.01	-1.503	0	-0.762	0	-1.384	0	-0.913	-0.01	-0.83	-0.02	-1.095	0	-1.312	0
						0	-0.385	0	-0.381	-0.386	0	-0.384	0	-0.385	-0.01	-0.385	-0.01	-0.385	-0.01	-0.386	-0.01	-1	0	-0.911	0	-1.187	0	-0.918	0	-1.03	-0.01	-1.505	0	-0.764	0	-1.386	0	-0.914	-0.01	-0.831	-0.02	-1.098	0	-1.314	0
						0	-0.386	0	-0.382	-0.386	-0.01	-0.385	-0.01	-0.385	-0.01	-0.386	-0.01	-0.385	-0.01	-0.387	-0.01	-1.004	0	-0.913	0	-1.188	0	-0.919	0	-1.032	-0.01	-1.508	0	-0.767	0	-1.39	0	-0.915	-0.01	-0.832	-0.02	-1.1	0	-1.316	0
						0	-0.387	0	-0.383	-0.387	-0.01	-0.386	0	-0.385	-0.01	-0.387	-0.01	-0.385	-0.01	-0.388	-0.01	-1.007	0	-0.914	0	-1.19	0	-0.921	0	-1.034	-0.01	-1.512	0	-0.77	0	-1.393	0	-0.917	-0.01	-0.833	-0.01	-1.104	0	-1.319	0
						0	-0.388	0	-0.384	-0.387	-0.01	-0.387	-0.01	-0.385	-0.01	-0.388	-0.01	-0.386	-0.01	-0.389	-0.01	-1.01	0	-0.916	0	-1.191	0	-0.922	0	-1.037	-0.01	-1.517	0	-0.773	0	-1.398	0	-0.918	-0.01	-0.834	-0.02	-1.106	0	-1.325	0
						0	-0.388	0	-0.385	-0.387	-0.01	-0.388	-0.01	-0.386	-0.01	-0.389	-0.01	-0.387	-0.01	-0.39	-0.01	-1.014	0	-0.917	0	-1.194	0	-0.925	0	-1.04	-0.01	-1.522	0	-0.775	0	-1.403	0	-0.92	-0.01	-0.836	-0.02	-1.108	0	-1.329	0
						0	-0.389	0	-0.386	-0.388	0	-0.389	-0.01	-0.386	-0.01	-0.39	-0.01	-0.387	-0.01	-0.391	-0.01	-1.016	0	-0.918	0	-1.198	0	-0.926	0	-1.043	-0.01	-1.525	0	-0.777	0	-1.405	0	-0.921	-0.01	-0.838	-0.02	-1.11	0	-1.333	0
						0	-0.389	0	-0.387	-0.389	-0.01	-0.39	-0.01	-0.387	-0.01	-0.391	-0.01	-0.388	-0.01	-0.392	-0.01	-1.018	0	-0.92	0	-1.201	0	-0.929	0	-1.046	-0.01	-1.529	0	-0.78	0	-1.409	0	-0.924	-0.01	-0.84	-0.02	-1.112	0	-1.336	0
						0	-0.39	0.01	-0.388	-0.389	-0.01	-0.391	-0.01	-0.387	-0.01	-0.393	-0.01	-0.388	-0.01	-0.393	-0.01	-1.02	0	-0.922	0	-1.203	0	-0.933	0	-1.051	-0.01	-1.532	0	-0.781	0	-1.411	0	-0.928	-0.01	-0.842	-0.02	-1.113	0	-1.339	0
						0	-0.391	0	-0.389	-0.39	-0.01	-0.392	-0.01	-0.388	-0.01	-0.394	-0.01	-0.389	-0.01	-0.394	-0.01	-1.022	0	-0.924	0	-1.206	0	-0.935	0	-1.053	-0.01	-1.535	0	-0.783	0	-1.414	0	-0.93	-0.01	-0.844	-0.02	-1.114	0	-1.342	0
						0	-0.391	0	-0.39	-0.39	-0.01	-0.393	-0.01	-0.388	-0.01	-0.395	-0.01	-0.39	-0.01	-0.396	-0.01	-1.023	0	-0.927	0	-1.208	0	-0.938	0	-1.055	-0.01	-1.537	0	-0.785	0	-1.415	0	-0.933	-0.01	-0.847	-0.02	-1.116	0	-1.344	0
						0	-0.392	0	-0.391	-0.391	0	-0.393	-0.01	-0.388	-0.01	-0.396	-0.01	-0.391	-0.01	-0.397	-0.01	-1.024	0	-0.929	0	-1.211	0	-0.94	0	-1.057	-0.01	-1.539	0	-0.786	0	-1.417	0	-0.935	-0.01	-0.849	-0.02	-1.118	0	-1.346	0
						0	-0.393	0	-0.391	-0.392	-0.01	-0.394	0	-0.389	-0.01	-0.398	-0.01	-0.392	-0.01	-0.398	-0.01	-1.026	0	-0.933	0	-1.214	0	-0.942	0	-1.058	-0.01	-1.541	0	-0.788	0	-1.419	0	-0.937	-0.01	-0.851	-0.02	-1.12	0	-1.347	0
						0	-0.394	0	-0.392	-0.393	0	-0.395	-0.01	-0.39	-0.01	-0.398	-0.01	-0.393	-0.01	-0.4	-0.01	-1.027	0	-0.935	0	-1.217	0	-0.943	0	-1.06	-0.01	-1.544	0	-0.788	0	-1.422	0	-0.94	-0.01	-0.853	-0.02	-1.123	0	-1.349	0
						0	-0.395	0	-0.392	-0.393	-0.01	-0.396	-0.01	-0.39	-0.01	-0.4	-0.01	-0.394	-0.01	-0.401	-0.01	-1.029	0	-0.937	0	-1.22	0	-0.945	0	-1.061	-0.01	-1.547	0	-0.79	0	-1.426	0	-0.942	-0.01	-0.856	-0.02	-1.128	0	-1.352	0
						0	-0.396	0	-0.392	-0.394	-0.01	-0.396	0	-0.391	-0.01	-0.4	-0.01	-0.395	-0.01	-0.402	-0.01	-1.032	0	-0.94	0	-1.221	0	-0.947	0	-1.063	-0.01	-1.55	0	-0.791	0	-1.43	0	-0.944	-0.01	-0.858	-0.02	-1.132	0	-1.355	0
						0	-0.398	0	-0.393	-0.395	0	-0.397	-0.01	-0.391	-0.01	-0.401	-0.01	-0.396	-0.01	-0.403	-0.01	-1.034	0	-0.941	0	-1.223	0	-0.949	0	-1.064	-0.01	-1.555	0	-0.792	0	-1.435	0	-0.946	-0.01	-0.86	-0.02	-1.134	0	-1.359	0
						0	-0.399	0	-0.393	-0.396	-0.01	-0.398	0	-0.392	-0.01	-0.402	-0.01	-0.398	-0.01	-0.405	-0.01	-1.038	0	-0.944	0	-1.224	0	-0.95	0	-1.065	-0.01	-1.56	0	-0.792	0	-1.438	0	-0.947	-0.01	-0.861	-0.02	-1.137	0	-1.363	0
						0	-0.4	0	-0.394	-0.397	0	-0.398	-0.01	-0.393	-0.01	-0.403	-0.01	-0.398	-0.01	-0.406	-0.01	-1.04	0	-0.945	0	-1.226	0	-0.952	0	-1.067	-0.01	-1.564	0	-0.794	0	-1.443	0	-0.948	-0.01	-0.863	-0.02	-1.139	0	-1.367	0
						0	-0.401	0	-0.394	-0.398	-0.01	-0.398	0	-0.394	-0.01	-0.403	-0.01	-0.4	-0.01	-0.407	-0.01	-1.043	0	-0.946	0	-1.227	0	-0.953	0	-1.07	-0.01	-1.568	0	-0.795	0	-1.445	0	-0.95	-0.01	-0.864	-0.02	-1.141	0	-1.37	0
						0	-0.402	0	-0.395	-0.399	-0.01	-0.398	-0.01	-0.395	-0.01	-0.404	-0.01	-0.401	-0.01	-0.408	-0.01	-1.047	0	-0.948	0	-1.23	0	-0.954	0	-1.072	-0.01	-1.57	0	-0.796	0	-1.448	0	-0.951	-0.01	-0.865	-0.02	-1.143	0	-1.374	0
						0	-0.404	0	-0.395	-0.4	0	-0.399	-0.01	-0.396	-0.01	-0.404	-0.01	-0.402	-0.01	-0.409	-0.01	-1.048	0	-0.949	0	-1.234	0	-0.956	0	-1.075	-0.01	-1.573	0	-0.798	0	-1.45	0	-0.952	-0.01	-0.867	-0.02	-1.145	0	-1.377	0
						0	-0.405	0	-0.395	-0.402	-0.01	-0.399	0	-0.397	-0.01	-0.405	-0.01	-0.403	-0.01	-0.41	-0.01	-1.052	0	-0.951	0	-1.239	0	-0.957	0	-1.077	-0.01	-1.574	0	-0.8	0	-1.451	0	-0.953	-0.01	-0.868	-0.02	-1.147	0	-1.379	0
						0	-0.406	0	-0.396	-0.403	0	-0.4	-0.01	-0.398	-0.01	-0.405	-0.01	-0.404	-0.01	-0.41	-0.01	-1.053	0	-0.952	0	-1.242	0	-0.959	0	-1.081	-0.01	-1.576	0	-0.802	0	-1.453	0	-0.955	-0.01	-0.869	-0.02	-1.148	0	-1.381	0
						0	-0.407	0	-0.396	-0.404	-0.01	-0.401	0	-0.4	-0.01	-0.406	-0.01	-0.406	-0.01	-0.411	-0.01	-1.055	0	-0.953	0	-1.245	0	-0.961	0	-1.084	-0.01	-1.579	0	-0.804	0	-1.455	0	-0.956	-0.01	-0.87	-0.02	-1.15	0	-1.383	0
						0	-0.408	0	-0.397	-0.405	-0.01	-0.401	-0.01	-0.401	-0.01	-0.406	-0.01	-0.407	-0.01	-0.412	-0.01	-1.057	0	-0.955	0	-1.248	0	-0.964	0	-1.087	-0.01	-1.583	0	-0.806	0	-1.458	0	-0.959	-0.01	-0.872	-0.02	-1.151	0	-1.384	0
						0	-0.408	0	-0.398	-0.406	-0.01	-0.402	0	-0.402	-0.01	-0.406	-0.01	-0.408	-0.01	-0.413	-0.01	-1.058	0	-0.956	0	-1.25	0	-0.968	0	-1.089	-0.01	-1.587	0	-0.809	0	-1.461	0	-0.961	-0.01	-0.873	-0.02	-1.154	0	-1.387	0
						0	-0.409	0	-0.399	-0.406	-0.01	-0.402	-0.01	-0.403	-0.01	-0.407	-0.01	-0.41	-0.01	-0.413	-0.01	-1.06	0	-0.958	0	-1.253	0	-0.971	0	-1.091	-0.01	-1.592	0	-0.812	0	-1.465	0	-0.964	-0.01	-0.875	-0.02	-1.155	0	-1.389	0
						0	-0.411	0	-0.4	-0.408	0	-0.403	-0.01	-0.405	-0.01	-0.407	-0.01	-0.411	-0.01	-0.414	-0.01	-1.061	0	-0.961	0	-1.255	0	-0.973	0	-1.093	-0.01	-1.596	0	-0.814	0	-1.468	0	-0.968	-0.01	-0.878	-0.02	-1.158	0	-1.394	0
						0	-0.411	0	-0.401	-0.409	-0.01	-0.404	0	-0.406	-0.01	-0.408	-0.01	-0.411	-0.01	-0.414	-0.01	-1.063	0	-0.964	0	-1.257	0	-0.976	0	-1.095	-0.01	-1.601	0	-0.816	0	-1.472	0	-0.97	-0.01	-0.881	-0.02	-1.163	0	-1.398	0
						0	-0.412	0	-0.401	-0.409	0	-0.405	-0.01	-0.407	-0.01	-0.408	-0.01	-0.412	-0.01	-0.415	-0.01	-1.064	0	-0.968	0	-1.259	0	-0.978	0	-1.097	-0.01	-1.604	0	-0.818	0	-1.476	0	-0.973	-0.01	-0.883	-0.02	-1.168	0	-1.402	0
						0	-0.413	0	-0.402	-0.41	-0.01	-0.406	0	-0.409	-0.01	-0.409	-0.01	-0.413	-0.01	-0.416	-0.01	-1.066	0	-0.971	0	-1.26	0	-0.98	0	-1.098	-0.01	-1.606	0	-0.82	0	-1.479	0	-0.975	-0.01	-0.885	-0.02	-1.17	0	-1.406	0
						0	-0.414	0	-0.403	-0.411	-0.01	-0.407	-0.01	-0.41	-0.01	-0.409	-0.01	-0.414	-0.01	-0.416	-0.01	-1.07	0	-0.973	0	-1.262	0	-0.983	0	-1.099	-0.01	-1.608	0	-0.822	0	-1.483	0	-0.976	-0.01	-0.887	-0.02	-1.173	0	-1.409	0
						0	-0.415	0	-0.404	-0.412	0	-0.408	0	-0.411	-0.01	-0.41	-0.01	-0.414	-0.01	-0.416	-0.01	-1.072	0	-0.976	0	-1.264	0	-0.984	0	-1.1	-0.01	-1.61	0	-0.823	0	-1.484	0	-0.978	-0.01	-0.89	-0.02	-1.175	0	-1.412	0
						0	-0.416	0	-0.405	-0.413	-0.01	-0.409	-0.01	-0.413	-0.01	-0.41	-0.01	-0.415	-0.01	-0.417	-0.01	-1.076	0	-0.978	0	-1.266	0	-0.985	0	-1.102	-0.01	-1.611	0	-0.824	0	-1.486	0	-0.98	-0.01	-0.891	-0.02	-1.178	0	-1.414	0
						0	-0.416	0	-0.407	-0.414	0	-0.41	-0.01	-0.414	-0.01	-0.411	-0.01	-0.416	-0.01	-0.417	-0.01	-1.079	0	-0.979	0	-1.271	0	-0.987	0	-1.105	-0.01	-1.613	0	-0.825	0	-1.487	0	-0.981	-0.01	-0.893	-0.02	-1.18	0	-1.416	0
						0	-0.417	0	-0.408	-0.415	-0.01	-0.411	0	-0.415	-0.01	-0.411	-0.01	-0.416	-0.01	-0.418	-0.01	-1.081	0	-0.982	0	-1.274	0	-0.988	0	-1.107	-0.01	-1.616	0	-0.826	0	-1.49	0	-0.983	-0.01	-0.895	-0.02	-1.182	0	-1.418	0
						0	-0.417	0	-0.409	-0.416	-0.01	-0.412	-0.01	-0.416	-0.01	-0.412	-0.01	-0.417	-0.01	-0.418	-0.01	-1.084	0	-0.984	0	-1.276	0	-0.99	0	-1.111	-0.01	-1.62	0	-0.827	0	-1.492	0	-0.985	-0.01	-0.896	-0.02	-1.183	0	-1.419	0
						0	-0.418	0	-0.41	-0.417	-0.01	-0.414	0	-0.417	-0.01	-0.413	-0.01	-0.418	-0.01	-0.419	-0.01	-1.086	0	-0.985	0	-1.28	0	-0.991	0	-1.114	-0.01	-1.625	0	-0.828	0	-1.497	0	-0.986	-0.01	-0.898	-0.02	-1.184	0	-1.421	0
						0	-0.418	0	-0.411	-0.418	-0.01	-0.415	-0.01	-0.418	-0.01	-0.414	-0.01	-0.418	-0.01	-0.419	-0.01	-1.088	0	-0.986	0	-1.283	0	-0.992	0	-1.117	-0.01	-1.628	0	-0.83	0	-1.502	0	-0.987	-0.01	-0.9	-0.02	-1.186	0	-1.423	0
						0	-0.418	0	-0.413	-0.418	0	-0.417	-0.01	-0.419	-0.01	-0.415	-0.01	-0.418	-0.01	-0.419	-0.01	-1.091	0	-0.987	0	-1.286	0	-0.994	0	-1.12	-0.01	-1.633	0	-0.831	0	-1.505	0	-0.988	-0.01	-0.901	-0.02	-1.188	0	-1.427	0
						0	-0.418	0	-0.414	-0.419	-0.01	-0.418	0	-0.419	-0.01	-0.416	-0.01	-0.419	-0.01	-0.42	-0.01	-1.092	0	-0.989	0	-1.288	0	-0.995	0	-1.122	-0.01	-1.636	0	-0.832	0	-1.509	0	-0.99	-0.01	-0.903	-0.02	-1.19	0	-1.43	0
						0	-0.419	0	-0.415	-0.419	0	-0.419	-0.01	-0.42	-0.01	-0.418	-0.01	-0.419	-0.01	-0.421	-0.01	-1.093	0	-0.99	0	-1.29	0	-0.997	0	-1.125	-0.01	-1.641	0	-0.834	0	-1.512	0	-0.992	-0.01	-0.904	-0.02	-1.192	0	-1.434	0
						0	-0.419	0	-0.416	-0.42	-0.01	-0.421	0	-0.421	-0.01	-0.419	-0.01	-0.42	-0.01	-0.421	-0.01	-1.094	0	-0.991	0	-1.292	0	-1	0	-1.127	-0.01	-1.643	0	-0.836	0	-1.516	0	-0.993	-0.01	-0.905	-0.02	-1.195	0	-1.439	0
						0	-0.42	0	-0.417	-0.42	-0.01	-0.422	-0.01	-0.421	-0.01	-0.42	-0.01	-0.42	-0.01	-0.422	-0.01	-1.096	0	-0.993	0	-1.294	0	-1.003	0	-1.128	-0.01	-1.645	0	-0.839	0	-1.518	0	-0.996	-0.01	-0.906	-0.02	-1.199	0	-1.442	0
						0	-0.421	0	-0.418	-0.421	0	-0.423	0	-0.421	-0.01	-0.421	-0.01	-0.421	-0.01	-0.422	-0.01	-1.098	0	-0.995	0	-1.295	0	-1.006	0	-1.13	-0.01	-1.647	0	-0.841	0	-1.52	0	-1	-0.01	-0.907	-0.02	-1.201	0	-1.446	0
						0	-0.421	0	-0.419	-0.421	-0.01	-0.424	-0.01	-0.422	-0.01	-0.422	-0.01	-0.421	-0.01	-0.423	-0.01	-1.099	0	-0.998	0	-1.297	0	-1.009	0	-1.132	-0.01	-1.649	0	-0.843	-0.02	-1.522	0	-1.002	-0.01	-0.909	-0.02	-1.205	0	-1.448	0
						0	-0.422	0	-0.421	-0.422	0	-0.425	-0.01	-0.422	-0.01	-0.423	-0.01	-0.422	-0.01	-0.424	-0.01	-1.101	0.01	-1	0	-1.299	0	-1.011	0	-1.133	-0.01	-1.651	0	-0.846	0	-1.524	0	-1.005	-0.01	-0.91	-0.02	-1.208	0	-1.45	0
						0	-0.423	0	-0.422	-0.422	-0.01	-0.426	-0.01	-0.423	-0.01	-0.424	-0.01	-0.422	-0.01	-0.425	-0.01	-1.103	0	-1.003	0	-1.301	0	-1.014	0	-1.134	-0.01	-1.655	0	-0.848	0.01	-1.526	0	-1.009	-0.01	-0.912	-0.02	-1.212	0	-1.452	0
						0	-0.424	0	-0.423	-0.423	-0.01	-0.428	-0.01	-0.423	-0.01	-0.425	-0.01	-0.423	-0.01	-0.426	-0.01	-1.107	0	-1.006	0	-1.304	0	-1.016	0	-1.135	-0.01	-1.66	0	-0.85	0	-1.528	0	-1.011	-0.01	-0.914	-0.02	-1.214	0	-1.454	0
						0	-0.424	0	-0.424	-0.423	0	-0.429	0	-0.423	-0.01	-0.426	-0.01	-0.423	-0.01	-0.427	-0.01	-1.11	0	-1.008	0	-1.308	0	-1.018	0	-1.136	-0.01	-1.666	0	-0.852	0	-1.531	0	-1.014	-0.01	-0.919	-0.02	-1.217	0	-1.456	0
						0	-0.425	0	-0.425	-0.424	-0.01	-0.43	-0.01	-0.424	-0.01	-0.427	-0.01	-0.424	-0.01	-0.428	-0.01	-1.113	0	-1.01	0	-1.312	0	-1.02	0	-1.138	-0.01	-1.671	0	-0.854	0	-1.535	0	-1.015	-0.01	-0.922	-0.02	-1.218	0	-1.458	0
						0	-0.426	0	-0.425	-0.425	0	-0.431	0	-0.424	-0.01	-0.428	-0.01	-0.424	-0.01	-0.43	-0.01	-1.116	0	-1.014	0	-1.315	0	-1.022	0	-1.14	-0.01	-1.674	0	-0.856	0	-1.539	0	-1.017	-0.01	-0.924	-0.02	-1.22	0	-1.461	0
						0	-0.427	0	-0.426	-0.425	-0.01	-0.431	-0.01	-0.425	-0.01	-0.429	-0.01	-0.425	-0.01	-0.431	-0.01	-1.118	0	-1.016	0	-1.317	0	-1.023	0	-1.142	-0.01	-1.677	0	-0.857	0	-1.542	0	-1.018	-0.01	-0.926	-0.02	-1.221	0	-1.464	0
						0	-0.428	0	-0.427	-0.426	-0.01	-0.432	-0.01	-0.426	-0.01	-0.431	-0.01	-0.426	-0.01	-0.432	-0.01	-1.12	0	-1.018	0	-1.32	0	-1.025	0	-1.147	-0.01	-1.679	0	-0.858	0	-1.547	0	-1.019	-0.01	-0.928	-0.02	-1.222	0	-1.468	0
						0	-0.43	0	-0.427	-0.426	0	-0.433	-0.01	-0.426	-0.01	-0.432	-0.01	-0.428	-0.01	-0.433	-0.01	-1.123	0	-1.02	0	-1.323	0	-1.026	0	-1.149	-0.01	-1.681	0	-0.86	0	-1.551	0	-1.021	-0.01	-0.93	-0.02	-1.224	0	-1.473	0
						0	-0.431	0	-0.428	-0.427	-0.01	-0.433	-0.01	-0.427	-0.01	-0.433	-0.01	-0.429	-0.01	-0.434	-0.01	-1.124	0	-1.021	0	-1.325	0	-1.027	0	-1.152	-0.01	-1.682	0	-0.861	0	-1.553	0	-1.022	-0.01	-0.933	-0.02	-1.227	0	-1.477	0
						0	-0.432	0	-0.428	-0.428	0	-0.434	0	-0.428	-0.01	-0.434	-0.01	-0.43	-0.01	-0.435	-0.01	-1.127	0	-1.022	0	-1.327	0	-1.028	0	-1.155	-0.01	-1.684	0	-0.862	0	-1.556	0	-1.023	-0.01	-0.934	-0.02	-1.229	0	-1.481	0
						0	-0.434	0	-0.428	-0.429	-0.01	-0.434	-0.01	-0.428	-0.01	-0.435	-0.01	-0.431	-0.01	-0.436	-0.01	-1.128	0	-1.024	0	-1.329	0	-1.03	0	-1.158	-0.01	-1.686	0	-0.863	0	-1.557	0	-1.024	-0.01	-0.936	-0.02	-1.233	0	-1.483	0
						0	-0.435	0	-0.429	-0.43	-0.01	-0.434	0	-0.429	-0.01	-0.436	-0.01	-0.432	-0.01	-0.437	-0.01	-1.129	0	-1.025	0	-1.33	0	-1.033	0	-1.16	-0.01	-1.688	0	-0.864	0	-1.559	0	-1.026	-0.01	-0.937	-0.02	-1.236	0	-1.485	0
						0	-0.436	0	-0.43	-0.431	-0.01	-0.435	-0.01	-0.43	-0.01	-0.437	-0.01	-0.433	-0.01	-0.439	-0.01	-1.131	0	-1.026	0	-1.332	0	-1.035	0	-1.162	-0.01	-1.693	0	-0.865	0	-1.561	0	-1.028	-0.01	-0.938	-0.02	-1.239	0	-1.487	0
						0	-0.438	0	-0.43	-0.432	-0.01	-0.435	-0.01	-0.431	-0.01	-0.438	-0.01	-0.434	-0.01	-0.44	-0.01	-1.132	0.01	-1.027	0	-1.334	0	-1.039	0	-1.164	-0.01	-1.696	0	-0.866	0	-1.564	0	-1.029	-0.01	-0.939	-0.02	-1.243	0	-1.488	0
						0	-0.439	0	-0.431	-0.433	0	-0.436	-0.01	-0.431	-0.01	-0.439	-0.01	-0.435	-0.01	-0.441	-0.01	-1.134	0.01	-1.03	0	-1.336	0	-1.041	0	-1.167	-0.01	-1.701	0	-0.867	0	-1.567	0	-1.033	-0.01	-0.941	-0.02	-1.246	0	-1.49	0
						0	-0.44	0	-0.431	-0.433	-0.01	-0.436	-0.01	-0.433	-0.01	-0.439	-0.01	-0.436	-0.01	-0.442	-0.01	-1.135	0	-1.032	0	-1.339	0	-1.043	0	-1.168	-0.01	-1.707	0	-0.869	0	-1.571	0	-1.035	-0.01	-0.941	-0.02	-1.248	0	-1.491	0
						0	-0.441	0	-0.431	-0.435	-0.01	-0.437	0	-0.434	-0.01	-0.44	-0.01	-0.437	-0.01	-0.443	-0.01	-1.138	0	-1.035	0	-1.344	0	-1.046	0	-1.169	-0.01	-1.71	0	-0.871	0	-1.576	0	-1.037	-0.01	-0.943	-0.02	-1.25	0	-1.494	0
						0	-0.442	0	-0.432	-0.436	-0.01	-0.438	-0.01	-0.435	-0.01	-0.44	-0.01	-0.439	-0.01	-0.444	-0.01	-1.141	0	-1.038	0	-1.348	0	-1.049	0	-1.17	-0.01	-1.713	0	-0.873	0	-1.579	0	-1.039	-0.01	-0.944	-0.02	-1.252	0	-1.496	0
						0	-0.444	0	-0.432	-0.438	-0.01	-0.438	0	-0.436	-0.01	-0.441	-0.01	-0.439	-0.01	-0.445	-0.01	-1.144	0	-1.041	0	-1.351	0	-1.051	0	-1.171	-0.01	-1.715	0	-0.875	0	-1.581	0	-1.041	-0.01	-0.946	-0.02	-1.253	0	-1.499	0
						0	-0.444	0	-0.433	-0.439	0	-0.439	-0.01	-0.438	-0.01	-0.441	-0.01	-0.441	-0.01	-0.446	-0.01	-1.148	0	-1.043	0	-1.354	0	-1.053	0	-1.173	-0.01	-1.717	0	-0.877	0	-1.584	0	-1.042	-0.01	-0.947	-0.02	-1.255	0	-1.504	0
						0	-0.446	0	-0.434	-0.44	-0.01	-0.439	0	-0.439	-0.01	-0.442	-0.01	-0.442	-0.01	-0.447	-0.01	-1.151	0	-1.046	0	-1.356	0	-1.054	0	-1.174	-0.01	-1.719	0	-0.88	0	-1.588	0	-1.046	-0.01	-0.95	-0.02	-1.256	0	-1.507	0
						0	-0.447	0	-0.434	-0.441	0	-0.44	-0.01	-0.44	-0.01	-0.442	-0.01	-0.443	-0.01	-0.448	-0.01	-1.154	0	-1.049	0	-1.359	0	-1.056	0	-1.176	-0.01	-1.722	0	-0.882	0	-1.59	0	-1.048	-0.01	-0.952	-0.02	-1.258	0	-1.512	0
						0	-0.448	0	-0.435	-0.442	-0.01	-0.441	-0.01	-0.441	-0.01	-0.443	-0.01	-0.444	-0.01	-0.449	-0.01	-1.157	0	-1.051	0	-1.361	0	-1.057	0	-1.18	-0.01	-1.726	0	-0.884	0	-1.592	0	-1.05	-0.01	-0.955	-0.02	-1.259	0	-1.514	0
						0	-0.45	0	-0.436	-0.443	-0.01	-0.441	-0.01	-0.442	-0.01	-0.443	-0.01	-0.445	-0.01	-0.449	-0.01	-1.158	0	-1.053	0	-1.363	0	-1.059	0	-1.184	-0.01	-1.731	0	-0.887	0	-1.594	0	-1.052	-0.01	-0.957	-0.02	-1.262	0	-1.517	0
						0	-0.451	0	-0.437	-0.445	0	-0.442	-0.01	-0.443	-0.01	-0.444	-0.01	-0.446	-0.01	-0.45	-0.01	-1.161	0	-1.054	0	-1.365	0	-1.06	0	-1.188	-0.01	-1.735	0	-0.889	0	-1.596	0	-1.053	-0.01	-0.959	-0.02	-1.265	0	-1.521	0
						0	-0.451	0	-0.438	-0.445	-0.01	-0.443	0	-0.444	-0.01	-0.444	-0.01	-0.447	-0.01	-0.451	-0.01	-1.162	0	-1.056	0	-1.366	0	-1.061	0	-1.191	-0.01	-1.738	0	-0.891	0	-1.598	0	-1.055	-0.01	-0.963	-0.02	-1.267	0	-1.523	0
						0	-0.452	0	-0.439	-0.446	0	-0.444	-0.01	-0.444	-0.01	-0.444	-0.01	-0.448	-0.01	-0.451	-0.01	-1.164	0	-1.057	0	-1.368	0	-1.062	0	-1.193	-0.01	-1.743	0	-0.892	0	-1.601	0	-1.056	-0.01	-0.965	-0.02	-1.271	0	-1.524	0
						0	-0.452	0	-0.44	-0.447	-0.01	-0.444	-0.01	-0.446	-0.01	-0.445	-0.01	-0.449	-0.01	-0.452	-0.01	-1.165	0	-1.059	0	-1.37	0.01	-1.064	0	-1.196	-0.01	-1.746	0	-0.894	0	-1.606	0	-1.057	-0.01	-0.967	-0.02	-1.275	0	-1.525	0
						0	-0.453	0	-0.441	-0.448	-0.01	-0.445	0	-0.446	-0.01	-0.446	-0.01	-0.45	-0.01	-0.452	-0.01	-1.166	0	-1.059	0	-1.372	0	-1.065	0	-1.197	-0.01	-1.749	0	-0.895	0	-1.611	0	-1.058	-0.01	-0.969	-0.02	-1.279	0	-1.527	0
						0	-0.453	0	-0.443	-0.449	0	-0.445	-0.01	-0.447	-0.01	-0.446	-0.01	-0.451	-0.01	-0.453	-0.01	-1.168	0	-1.06	0	-1.375	0	-1.067	0	-1.199	-0.01	-1.751	0	-0.896	0	-1.615	0	-1.06	-0.01	-0.971	-0.02	-1.281	0	-1.529	0
						0	-0.454	0	-0.444	-0.45	-0.01	-0.446	0	-0.449	-0.01	-0.447	-0.01	-0.452	-0.01	-0.453	-0.01	-1.169	0	-1.062	0	-1.379	0	-1.07	0	-1.201	-0.01	-1.753	0	-0.897	0	-1.618	0	-1.061	-0.01	-0.972	-0.02	-1.284	0	-1.531	0
						0	-0.454	0	-0.445	-0.451	0	-0.447	-0.01	-0.449	-0.01	-0.447	-0.01	-0.452	-0.01	-0.454	-0.01	-1.171	0	-1.063	0	-1.382	0	-1.072	0	-1.203	-0.01	-1.755	0	-0.898	0	-1.622	0	-1.065	-0.01	-0.974	-0.02	-1.286	0	-1.537	0
						0	-0.454	0	-0.447	-0.452	-0.01	-0.448	0	-0.45	-0.01	-0.448	-0.01	-0.453	-0.01	-0.454	-0.01	-1.174	0	-1.066	0	-1.386	0	-1.076	0	-1.204	-0.02	-1.758	0	-0.899	0	-1.625	0	-1.068	-0.01	-0.975	-0.02	-1.288	0	-1.541	0
						0	-0.455	0	-0.449	-0.452	-0.01	-0.449	-0.01	-0.451	-0.01	-0.449	-0.01	-0.454	-0.01	-0.454	-0.01	-1.176	0	-1.067	0	-1.39	0	-1.078	0	-1.205	-0.01	-1.761	0	-0.9	0	-1.626	0	-1.071	-0.01	-0.976	-0.02	-1.289	0	-1.546	0
						0	-0.455	0	-0.45	-0.453	-0.01	-0.45	-0.01	-0.452	-0.01	-0.45	-0.01	-0.454	-0.01	-0.455	-0.01	-1.179	0	-1.069	0	-1.393	0	-1.081	0	-1.206	-0.01	-1.766	0	-0.901	0	-1.628	0	-1.074	-0.01	-0.977	-0.02	-1.29	0	-1.55	0
						0	-0.456	0	-0.451	-0.454	-0.01	-0.451	-0.01	-0.453	-0.01	-0.451	-0.01	-0.454	-0.01	-0.456	-0.01	-1.181	0	-1.073	0	-1.396	0	-1.084	0	-1.207	-0.01	-1.771	0	-0.903	0	-1.63	0	-1.075	-0.01	-0.978	-0.02	-1.292	0	-1.553	0
						0	-0.456	0	-0.453	-0.455	0	-0.452	-0.01	-0.454	-0.01	-0.452	-0.01	-0.455	-0.01	-0.456	-0.01	-1.183	0	-1.075	0	-1.398	0	-1.086	0	-1.209	-0.01	-1.776	0	-0.904	0	-1.632	0	-1.077	-0.01	-0.979	-0.02	-1.293	0	-1.555	0
						0	-0.457	0	-0.454	-0.456	-0.01	-0.453	0	-0.454	-0.01	-0.453	-0.01	-0.456	-0.01	-0.457	-0.01	-1.186	-0.02	-1.078	0	-1.4	0	-1.088	0	-1.21	-0.01	-1.78	0	-0.906	0	-1.634	0	-1.08	-0.01	-0.981	-0.02	-1.295	0	-1.557	0
						0	-0.458	0	-0.454	-0.456	-0.01	-0.454	-0.01	-0.455	-0.01	-0.454	-0.01	-0.456	-0.01	-0.457	-0.01	-1.187	-0.02	-1.081	0	-1.401	0	-1.09	0	-1.211	-0.01	-1.783	0	-0.908	0	-1.638	0	-1.082	-0.01	-0.983	-0.02	-1.298	0	-1.559	0
						0	-0.458	0	-0.455	-0.456	-0.01	-0.455	0	-0.456	-0.01	-0.456	-0.01	-0.457	-0.01	-0.458	-0.01	-1.191	-0.01	-1.083	0	-1.403	0	-1.092	0	-1.213	-0.01	-1.786	0	-0.91	0	-1.641	0	-1.084	-0.01	-0.985	-0.02	-1.302	0	-1.56	0
						0	-0.459	0	-0.456	-0.457	-0.01	-0.455	-0.01	-0.456	-0.01	-0.457	-0.01	-0.457	-0.01	-0.459	-0.01	-1.193	0	-1.086	0	-1.404	0	-1.093	0	-1.217	-0.02	-1.788	0	-0.913	0	-1.646	0	-1.086	-0.01	-0.988	-0.02	-1.305	0	-1.561	0
						0	-0.46	0	-0.457	-0.457	0	-0.457	-0.01	-0.456	-0.01	-0.458	-0.01	-0.457	-0.01	-0.459	-0.01	-1.195	0.01	-1.088	0	-1.406	0	-1.095	0	-1.22	-0.01	-1.79	0	-0.915	0	-1.651	0	-1.087	-0.01	-0.99	-0.02	-1.308	0	-1.563	0
						0	-0.46	0	-0.458	-0.458	-0.01	-0.457	0	-0.457	-0.01	-0.459	-0.01	-0.458	-0.01	-0.46	-0.01	-1.197	0.01	-1.09	0	-1.409	0	-1.095	0	-1.222	-0.02	-1.792	0	-0.917	0	-1.654	0	-1.089	-0.01	-0.993	-0.02	-1.312	0	-1.565	0
						0	-0.461	0	-0.459	-0.458	0	-0.458	-0.01	-0.457	-0.01	-0.46	-0.01	-0.459	-0.01	-0.461	-0.01	-1.199	0	-1.091	0	-1.413	0	-1.097	0	-1.225	-0.02	-1.795	0	-0.92	0	-1.658	0	-1.09	-0.01	-0.996	-0.02	-1.315	0	-1.568	0
						0	-0.461	0	-0.46	-0.459	-0.01	-0.46	0	-0.457	-0.01	-0.461	-0.01	-0.459	-0.01	-0.462	-0.01	-1.2	0	-1.093	0	-1.416	0	-1.098	0	-1.229	-0.02	-1.799	0	-0.922	0	-1.66	0	-1.091	-0.01	-0.998	-0.02	-1.318	0	-1.571	0
						0	-0.462	0	-0.46	-0.459	-0.01	-0.461	-0.01	-0.458	-0.01	-0.462	-0.01	-0.459	-0.01	-0.463	-0.01	-1.201	0	-1.094	0	-1.42	0	-1.099	0	-1.231	-0.02	-1.803	0	-0.924	0	-1.663	0	-1.093	-0.01	-1	-0.03	-1.32	0	-1.574	0
						0	-0.463	0	-0.461	-0.46	0	-0.462	0	-0.459	-0.01	-0.464	-0.01	-0.46	-0.01	-0.464	-0.01	-1.203	0	-1.095	0	-1.423	0	-1.102	0	-1.234	-0.02	-1.807	0	-0.926	0	-1.664	0	-1.094	-0.01	-1.002	-0.03	-1.322	0	-1.578	0
						0	-0.464	0	-0.461	-0.46	-0.01	-0.464	-0.01	-0.459	-0.01	-0.465	-0.01	-0.461	-0.01	-0.465	-0.01	-1.205	0	-1.096	0	-1.427	0	-1.103	0	-1.236	-0.02	-1.811	0	-0.927	0	-1.666	0	-1.095	-0.02	-1.003	-0.02	-1.324	0	-1.581	0
						0	-0.464	0	-0.462	-0.461	0	-0.465	0	-0.459	-0.01	-0.466	-0.01	-0.462	-0.01	-0.467	-0.01	-1.206	0	-1.097	0	-1.429	0	-1.106	0	-1.238	-0.02	-1.816	0	-0.929	0	-1.668	0	-1.097	-0.01	-1.006	-0.02	-1.325	0	-1.587	0
						0	-0.465	0	-0.463	-0.462	-0.01	-0.465	-0.01	-0.46	-0.01	-0.467	-0.01	-0.462	-0.01	-0.468	-0.01	-1.209	0	-1.099	0	-1.431	0	-1.109	0	-1.24	-0.02	-1.819	0	-0.93	0	-1.671	0	-1.099	-0.01	-1.007	-0.02	-1.326	0	-1.59	0
						0	-0.466	0	-0.463	-0.462	-0.01	-0.466	-0.01	-0.461	-0.01	-0.469	-0.01	-0.463	-0.01	-0.469	-0.01	-1.213	0	-1.101	0	-1.433	0	-1.112	0	-1.241	-0.02	-1.822	0	-0.931	0	-1.675	0	-1.101	-0.01	-1.008	-0.03	-1.328	0	-1.592	0
						0	-0.467	0	-0.463	-0.463	0	-0.467	0	-0.462	-0.01	-0.47	-0.01	-0.464	-0.01	-0.47	-0.01	-1.217	0	-1.104	0	-1.435	0	-1.115	0	-1.243	-0.02	-1.823	0	-0.932	0	-1.678	0	-1.105	-0.01	-1.009	-0.03	-1.329	0	-1.594	0
						0	-0.468	0	-0.464	-0.464	-0.01	-0.467	-0.01	-0.462	-0.01	-0.471	-0.01	-0.465	-0.01	-0.471	-0.01	-1.22	0	-1.106	0	-1.436	0	-1.117	0	-1.245	-0.02	-1.825	0	-0.933	0	-1.683	0	-1.107	-0.01	-1.01	-0.02	-1.331	0	-1.596	0
						0	-0.469	0	-0.464	-0.464	0	-0.468	0	-0.463	-0.01	-0.472	-0.01	-0.466	-0.01	-0.473	-0.01	-1.222	0	-1.109	0	-1.438	0	-1.12	0	-1.246	-0.02	-1.828	0	-0.934	0	-1.687	0	-1.109	-0.01	-1.012	-0.02	-1.333	0	-1.598	0
						0	-0.47	0	-0.464	-0.465	-0.01	-0.468	-0.01	-0.464	-0.01	-0.472	-0.01	-0.467	-0.01	-0.474	-0.01	-1.225	0	-1.112	0	-1.439	0	-1.123	0.01	-1.249	-0.02	-1.83	0	-0.935	0	-1.691	0	-1.112	-0.01	-1.013	-0.02	-1.335	0	-1.6	0
						0	-0.471	0	-0.465	-0.466	0	-0.469	-0.01	-0.465	-0.01	-0.473	-0.01	-0.469	-0.01	-0.475	-0.01	-1.226	0	-1.115	0	-1.441	0	-1.124	0	-1.251	-0.02	-1.834	0	-0.936	0	-1.693	0	-1.115	-0.01	-1.014	-0.02	-1.338	0	-1.603	0
						0	-0.472	0	-0.465	-0.467	0	-0.469	-0.01	-0.466	-0.01	-0.474	-0.01	-0.47	-0.01	-0.477	-0.01	-1.228	0	-1.118	0	-1.443	0	-1.126	0	-1.255	-0.02	-1.839	0	-0.937	0	-1.696	0	-1.116	-0.01	-1.015	-0.02	-1.342	0	-1.607	0
						0	-0.473	0	-0.466	-0.468	-0.01	-0.47	-0.01	-0.467	-0.01	-0.475	-0.01	-0.471	-0.01	-0.478	-0.01	-1.231	0	-1.119	0	-1.448	0	-1.128	0	-1.258	-0.02	-1.844	0	-0.938	0	-1.698	0	-1.119	-0.02	-1.017	-0.02	-1.345	0	-1.611	0
						0	-0.474	0	-0.466	-0.469	0	-0.47	0	-0.468	-0.01	-0.475	-0.01	-0.472	-0.01	-0.479	-0.01	-1.232	0	-1.121	0	-1.451	0	-1.129	0	-1.26	-0.02	-1.847	0	-0.94	0	-1.7	0	-1.12	-0.01	-1.019	-0.02	-1.348	0	-1.615	0
						0	-0.475	0	-0.467	-0.469	-0.01	-0.471	-0.01	-0.469	-0.01	-0.476	-0.01	-0.473	-0.01	-0.48	-0.01	-1.234	0	-1.123	0	-1.454	0	-1.13	0	-1.263	-0.02	-1.851	0	-0.941	0	-1.702	0	-1.122	-0.02	-1.021	-0.03	-1.352	0	-1.618	0
						0	-0.476	0	-0.467	-0.471	-0.01	-0.471	0	-0.471	-0.01	-0.477	-0.01	-0.474	-0.01	-0.481	-0.01	-1.235	0	-1.125	0	-1.458	0	-1.131	0	-1.266	-0.02	-1.854	0	-0.943	0	-1.703	0	-1.123	-0.01	-1.024	-0.03	-1.354	0	-1.622	0
						0	-0.477	0	-0.468	-0.472	-0.01	-0.472	-0.01	-0.472	-0.01	-0.477	-0.01	-0.475	-0.01	-0.482	-0.01	-1.237	0	-1.127	0	-1.461	0	-1.132	0	-1.268	-0.02	-1.857	0	-0.945	0	-1.706	0	-1.125	-0.02	-1.027	-0.03	-1.356	0	-1.624	0
						0	-0.478	0	-0.468	-0.474	-0.01	-0.472	-0.01	-0.473	-0.01	-0.478	-0.01	-0.477	-0.01	-0.483	-0.01	-1.238	0	-1.128	0	-1.464	0	-1.133	0	-1.271	-0.02	-1.859	0	-0.948	0	-1.709	0	-1.127	-0.02	-1.029	-0.03	-1.358	0	-1.627	0
						0	-0.479	0	-0.469	-0.475	0	-0.473	-0.01	-0.475	-0.01	-0.478	-0.01	-0.478	-0.01	-0.484	-0.01	-1.239	0	-1.129	0	-1.466	0	-1.134	0	-1.272	-0.02	-1.861	0	-0.95	0	-1.713	0	-1.128	-0.01	-1.031	-0.03	-1.36	0	-1.629	0
						0	-0.48	0	-0.47	-0.477	-0.01	-0.473	-0.01	-0.476	-0.01	-0.479	-0.01	-0.479	-0.01	-0.484	-0.01	-1.242	0	-1.13	0	-1.469	0	-1.136	0	-1.274	-0.02	-1.863	0	-0.952	0	-1.717	0	-1.129	-0.02	-1.034	-0.03	-1.362	0	-1.631	0
						0	-0.482	0	-0.471	-0.478	0	-0.474	0	-0.478	-0.01	-0.479	-0.01	-0.48	-0.01	-0.485	-0.01	-1.243	0	-1.131	0	-1.47	0	-1.138	0	-1.275	-0.02	-1.866	0	-0.954	0	-1.722	0	-1.13	-0.02	-1.037	-0.03	-1.363	0	-1.633	0
						0	-0.484	0	-0.472	-0.479	-0.01	-0.474	-0.01	-0.479	-0.01	-0.48	-0.01	-0.482	-0.01	-0.486	-0.01	-1.247	0	-1.132	0	-1.472	0	-1.139	0	-1.277	-0.02	-1.87	0	-0.956	0	-1.726	0	-1.132	-0.02	-1.038	-0.03	-1.364	0	-1.634	0
						0	-0.484	0	-0.473	-0.481	-0.01	-0.475	0	-0.48	-0.01	-0.48	-0.01	-0.483	-0.01	-0.487	-0.01	-1.25	0	-1.133	0	-1.474	0	-1.143	0	-1.278	-0.02	-1.875	0	-0.958	0	-1.729	0	-1.133	-0.02	-1.04	-0.03	-1.366	0	-1.637	0
						0	-0.485	0	-0.474	-0.482	0	-0.476	-0.01	-0.481	-0.01	-0.48	-0.01	-0.484	-0.01	-0.487	-0.01	-1.252	0	-1.135	0	-1.475	0	-1.145	0	-1.28	-0.02	-1.879	0	-0.959	0	-1.732	0	-1.137	-0.01	-1.041	-0.03	-1.366	0	-1.64	0
						0	-0.486	0	-0.475	-0.482	-0.01	-0.477	-0.01	-0.482	-0.01	-0.481	-0.01	-0.485	-0.01	-0.488	-0.01	-1.255	0	-1.137	0	-1.477	0	-1.148	0	-1.281	-0.02	-1.884	0	-0.962	0	-1.734	0	-1.139	-0.02	-1.043	-0.03	-1.369	0	-1.644	0
						0	-0.487	0	-0.477	-0.484	0	-0.478	0	-0.483	-0.01	-0.481	-0.01	-0.486	-0.01	-0.488	-0.01	-1.257	0	-1.139	0	-1.48	0	-1.15	0	-1.284	-0.02	-1.887	0	-0.965	0	-1.736	0	-1.142	-0.02	-1.044	-0.03	-1.372	0	-1.649	0
						0	-0.487	0	-0.478	-0.484	-0.01	-0.48	-0.01	-0.484	-0.01	-0.482	-0.01	-0.487	-0.01	-0.488	-0.01	-1.26	0	-1.142	0	-1.483	0	-1.152	0	-1.288	-0.02	-1.89	0	-0.966	0	-1.737	0	-1.145	-0.02	-1.046	-0.03	-1.377	0	-1.653	0
						0	-0.487	0	-0.479	-0.485	-0.01	-0.481	0	-0.485	-0.01	-0.482	-0.01	-0.487	-0.01	-0.489	-0.01	-1.263	0.01	-1.146	0	-1.487	0	-1.155	0	-1.29	-0.02	-1.892	0	-0.967	0	-1.74	0	-1.147	-0.02	-1.047	-0.03	-1.381	0	-1.658	0
						0	-0.488	0	-0.48	-0.486	0	-0.483	-0.01	-0.486	-0.01	-0.483	-0.01	-0.488	-0.01	-0.49	-0.01	-1.265	0	-1.147	0	-1.49	0	-1.158	0	-1.294	-0.02	-1.894	0	-0.968	0	-1.742	0	-1.148	-0.02	-1.048	-0.03	-1.385	0	-1.661	0
						0	-0.488	0	-0.481	-0.487	-0.01	-0.484	-0.01	-0.487	-0.01	-0.483	-0.01	-0.489	-0.01	-0.49	-0.01	-1.267	0	-1.149	0	-1.494	0	-1.16	0	-1.296	-0.02	-1.896	0	-0.969	0	-1.746	0	-1.151	-0.02	-1.049	-0.03	-1.388	0	-1.663	0
						0	-0.488	0	-0.483	-0.488	0	-0.486	-0.01	-0.488	-0.01	-0.484	-0.01	-0.489	-0.01	-0.49	-0.01	-1.268	0	-1.153	0	-1.497	0	-1.162	0	-1.3	-0.02	-1.898	0	-0.969	0	-1.75	0	-1.153	-0.02	-1.05	-0.03	-1.391	0	-1.665	0
						0	-0.489	0	-0.484	-0.488	-0.01	-0.487	-0.01	-0.489	-0.01	-0.485	-0.01	-0.49	-0.01	-0.491	-0.01	-1.27	0	-1.155	0	-1.5	0	-1.164	0	-1.303	-0.02	-1.901	0	-0.97	0	-1.754	0	-1.154	-0.02	-1.051	-0.03	-1.393	0	-1.666	0
						0	-0.49	0	-0.485	-0.489	0	-0.488	-0.01	-0.49	-0.01	-0.485	-0.01	-0.49	-0.01	-0.491	-0.01	-1.272	0	-1.158	0	-1.502	0	-1.165	0	-1.305	-0.02	-1.906	0	-0.971	0	-1.758	0	-1.156	-0.02	-1.054	-0.03	-1.394	0	-1.668	0
						0	-0.49	0	-0.486	-0.49	-0.01	-0.489	-0.01	-0.491	-0.01	-0.486	-0.01	-0.491	-0.01	-0.492	-0.01	-1.273	0	-1.159	0	-1.504	0	-1.167	0	-1.307	-0.02	-1.911	0	-0.972	0	-1.762	0	-1.158	-0.02	-1.056	-0.03	-1.396	0	-1.67	0
						0	-0.49	0	-0.487	-0.49	-0.01	-0.49	0	-0.492	-0.01	-0.487	-0.01	-0.491	-0.01	-0.492	-0.01	-1.274	0	-1.161	0	-1.506	0	-1.167	0	-1.309	-0.02	-1.916	0	-0.973	0	-1.765	0	-1.16	-0.02	-1.059	-0.03	-1.397	0	-1.672	0
						0	-0.491	0	-0.488	-0.491	0	-0.49	-0.01	-0.492	-0.01	-0.488	-0.01	-0.492	-0.01	-0.493	-0.01	-1.276	0	-1.163	0	-1.507	0	-1.168	0	-1.31	-0.02	-1.921	0	-0.975	0	-1.767	0	-1.162	-0.02	-1.061	-0.03	-1.398	0	-1.677	0
						0	-0.491	0	-0.49	-0.492	-0.01	-0.491	0	-0.492	-0.01	-0.49	-0.01	-0.492	-0.01	-0.493	-0.01	-1.278	0	-1.164	0	-1.509	0	-1.169	0	-1.312	-0.02	-1.924	0	-0.976	0	-1.77	0	-1.163	-0.02	-1.063	-0.03	-1.4	0	-1.68	0
						0	-0.492	0	-0.49	-0.492	0	-0.492	-0.01	-0.493	-0.01	-0.491	-0.01	-0.493	-0.01	-0.494	-0.01	-1.281	0	-1.166	0	-1.51	0	-1.17	0	-1.313	-0.02	-1.927	0	-0.979	0	-1.771	0	-1.164	-0.02	-1.067	-0.03	-1.401	0	-1.683	0
						0	-0.492	0	-0.491	-0.492	-0.01	-0.493	-0.01	-0.493	-0.01	-0.492	-0.01	-0.493	-0.01	-0.495	-0.01	-1.283	0	-1.166	0	-1.512	0	-1.172	0	-1.314	-0.02	-1.928	0	-0.982	0	-1.772	0	-1.165	-0.02	-1.069	-0.03	-1.402	0	-1.686	0
						0	-0.493	0	-0.492	-0.493	-0.01	-0.494	-0.01	-0.494	-0.01	-0.493	-0.01	-0.494	-0.01	-0.495	-0.01	-1.287	0	-1.167	0	-1.514	0	-1.174	0	-1.316	-0.02	-1.93	0	-0.985	0	-1.774	0	-1.167	-0.02	-1.071	-0.03	-1.404	0	-1.691	0
						0	-0.494	0	-0.493	-0.494	0	-0.495	-0.01	-0.494	-0.01	-0.494	-0.01	-0.494	-0.01	-0.496	-0.01	-1.289	0	-1.168	0	-1.516	0	-1.175	0	-1.318	-0.02	-1.932	0	-0.988	0	-1.777	0	-1.169	-0.02	-1.073	-0.03	-1.405	0	-1.695	0
						0	-0.494	0	-0.494	-0.494	-0.01	-0.497	0	-0.495	-0.01	-0.495	-0.01	-0.495	-0.01	-0.497	-0.01	-1.292	0	-1.17	0	-1.52	0	-1.181	0	-1.322	-0.02	-1.934	0	-0.991	0	-1.78	0	-1.17	-0.02	-1.075	-0.03	-1.409	0	-1.698	0
						0	-0.496	0	-0.495	-0.495	-0.01	-0.498	-0.01	-0.495	-0.01	-0.497	-0.01	-0.495	-0.01	-0.498	-0.01	-1.295	0	-1.171	0	-1.523	0	-1.184	0	-1.325	-0.02	-1.938	0	-0.993	0	-1.783	0	-1.172	-0.02	-1.076	-0.03	-1.412	0	-1.7	0
						0	-0.496	0	-0.496	-0.495	-0.01	-0.499	-0.01	-0.495	-0.01	-0.498	-0.01	-0.495	-0.01	-0.499	-0.01	-1.296	0	-1.173	0	-1.526	0	-1.186	0	-1.327	-0.02	-1.942	0	-0.994	0	-1.788	0	-1.176	-0.02	-1.078	-0.03	-1.415	0	-1.701	0
						0	-0.497	0	-0.497	-0.496	-0.01	-0.5	-0.01	-0.496	-0.01	-0.499	-0.01	-0.496	-0.01	-0.5	-0.01	-1.298	0	-1.176	0	-1.53	0	-1.19	0	-1.33	-0.02	-1.947	0	-0.997	0	-1.791	0	-1.179	-0.02	-1.08	-0.03	-1.419	0	-1.703	0
						0	-0.499	0	-0.497	-0.496	0	-0.5	-0.01	-0.496	-0.01	-0.5	-0.01	-0.497	-0.01	-0.501	-0.01	-1.3	0	-1.182	0	-1.533	0	-1.192	0	-1.334	-0.02	-1.95	0	-0.999	0	-1.795	0	-1.181	-0.02	-1.08	-0.03	-1.422	-0.01	-1.705	0
						0	-0.5	0	-0.498	-0.497	-0.01	-0.501	-0.01	-0.497	-0.01	-0.502	-0.01	-0.497	-0.01	-0.502	-0.01	-1.302	0	-1.184	-0.01	-1.536	0	-1.193	0	-1.336	-0.02	-1.953	0	-1	0	-1.798	0	-1.184	-0.02	-1.082	-0.03	-1.426	0	-1.707	0
						0	-0.502	0	-0.499	-0.497	0	-0.502	-0.01	-0.498	-0.01	-0.503	-0.01	-0.498	-0.01	-0.503	-0.01	-1.304	0	-1.187	0	-1.538	0	-1.196	0	-1.34	-0.02	-1.958	0	-1.001	0	-1.802	0	-1.186	-0.02	-1.083	-0.03	-1.429	0	-1.71	0
						0	-0.503	0	-0.499	-0.498	-0.01	-0.503	0	-0.498	-0.01	-0.504	-0.01	-0.498	-0.01	-0.504	-0.01	-1.305	0	-1.19	0	-1.541	0	-1.197	0	-1.341	-0.02	-1.961	0	-1.002	0	-1.805	0	-1.188	-0.02	-1.083	-0.03	-1.431	0	-1.714	0
						0	-0.505	0	-0.5	-0.499	0	-0.503	-0.01	-0.499	-0.01	-0.505	-0.01	-0.499	-0.01	-0.505	-0.01	-1.307	0	-1.191	0	-1.543	0	-1.2	0	-1.343	-0.02	-1.963	0	-1.003	0	-1.806	0	-1.191	-0.02	-1.085	-0.03	-1.432	0	-1.719	0
						0	-0.506	0	-0.5	-0.5	-0.01	-0.504	-0.01	-0.5	-0.01	-0.506	-0.01	-0.5	-0.01	-0.506	-0.01	-1.308	0	-1.193	0	-1.544	0	-1.2	0	-1.345	-0.02	-1.965	0	-1.004	0	-1.808	0	-1.192	-0.02	-1.086	-0.03	-1.434	-0.01	-1.722	0
						0	-0.507	0	-0.5	-0.501	-0.01	-0.504	-0.01	-0.501	-0.01	-0.507	-0.01	-0.501	-0.01	-0.508	-0.01	-1.31	0	-1.195	-0.01	-1.545	0	-1.202	0	-1.346	-0.02	-1.967	0	-1.005	0	-1.809	0	-1.194	-0.02	-1.087	-0.03	-1.436	0	-1.725	0
						0	-0.508	0	-0.501	-0.502	0	-0.505	-0.01	-0.502	-0.01	-0.508	-0.01	-0.502	-0.01	-0.509	-0.01	-1.312	0	-1.197	0	-1.546	0	-1.203	0	-1.347	-0.02	-1.969	0	-1.005	0	-1.811	0	-1.196	-0.02	-1.089	-0.03	-1.437	0	-1.729	0
						0	-0.509	0	-0.501	-0.502	-0.01	-0.505	0	-0.502	-0.01	-0.508	-0.01	-0.503	-0.01	-0.51	-0.01	-1.313	0	-1.198	0	-1.548	0	-1.203	0	-1.349	-0.02	-1.972	0	-1.006	0	-1.813	0	-1.198	-0.02	-1.09	-0.03	-1.439	0	-1.732	0
						0	-0.51	0	-0.502	-0.504	-0.01	-0.506	-0.01	-0.504	-0.01	-0.509	-0.01	-0.504	-0.01	-0.512	-0.01	-1.316	0	-1.199	0	-1.55	0	-1.204	0	-1.35	-0.02	-1.976	0	-1.007	0	-1.819	0	-1.198	-0.02	-1.092	-0.03	-1.44	0	-1.734	0
						0	-0.511	0	-0.503	-0.505	-0.01	-0.506	0	-0.505	-0.01	-0.51	-0.01	-0.505	-0.01	-0.513	-0.01	-1.319	0	-1.2	0	-1.554	0	-1.206	0	-1.352	-0.02	-1.982	0	-1.008	0	-1.824	0	-1.2	-0.02	-1.096	-0.03	-1.443	0	-1.736	0
						0	-0.512	0	-0.503	-0.506	-0.01	-0.507	-0.01	-0.506	-0.01	-0.511	-0.01	-0.507	-0.01	-0.514	-0.01	-1.323	0	-1.202	0	-1.559	0	-1.207	0	-1.353	-0.02	-1.986	0	-1.009	0	-1.828	0	-1.201	-0.02	-1.098	-0.03	-1.448	0	-1.738	0
						0	-0.513	0	-0.503	-0.507	0	-0.507	0	-0.508	-0.01	-0.511	-0.01	-0.508	-0.01	-0.514	-0.01	-1.327	0	-1.202	0	-1.563	0	-1.209	0	-1.356	-0.02	-1.99	0	-1.01	0	-1.832	0	-1.203	-0.02	-1.1	-0.03	-1.453	0	-1.739	0
						0	-0.514	0	-0.504	-0.509	-0.01	-0.508	-0.01	-0.509	-0.01	-0.512	-0.01	-0.509	-0.01	-0.515	-0.01	-1.328	0	-1.204	0	-1.566	0	-1.21	0	-1.36	-0.02	-1.994	0	-1.012	0	-1.836	0	-1.205	-0.02	-1.102	-0.03	-1.455	0	-1.741	0
						0	-0.515	0	-0.504	-0.51	0	-0.508	-0.01	-0.51	-0.01	-0.512	-0.01	-0.51	-0.01	-0.516	-0.01	-1.331	0	-1.205	0	-1.569	0	-1.212	0	-1.362	-0.02	-1.997	0	-1.014	0	-1.838	0	-1.206	-0.02	-1.104	-0.03	-1.457	0	-1.744	0
						0	-0.516	0	-0.505	-0.512	-0.01	-0.509	0	-0.512	-0.01	-0.513	-0.01	-0.512	-0.01	-0.517	-0.01	-1.333	0	-1.206	0	-1.571	0	-1.216	0	-1.365	-0.02	-1.999	0	-1.016	0	-1.84	0	-1.209	-0.02	-1.108	-0.03	-1.46	0	-1.748	0
						0	-0.517	0	-0.506	-0.513	-0.01	-0.51	-0.01	-0.513	-0.01	-0.513	-0.01	-0.513	-0.01	-0.518	-0.01	-1.335	0	-1.208	0	-1.574	0	-1.218	0	-1.368	-0.02	-2	0	-1.018	0	-1.842	0	-1.211	-0.02	-1.11	-0.03	-1.463	0	-1.753	0
						0	-0.518	0	-0.507	-0.514	-0.01	-0.51	0	-0.514	-0.01	-0.513	-0.01	-0.514	-0.01	-0.519	-0.01	-1.338	0	-1.209	0	-1.577	0	-1.22	0	-1.371	-0.02	-2.003	0	-1.021	0	-1.843	0	-1.214	-0.02	-1.111	-0.03	-1.465	0	-1.756	0
						0	-0.519	0	-0.507	-0.515	-0.01	-0.511	-0.01	-0.515	-0.01	-0.514	-0.01	-0.516	-0.01	-0.52	-0.01	-1.34	0	-1.212	0	-1.578	0	-1.224	0	-1.374	-0.02	-2.004	0	-1.022	0	-1.844	0	-1.217	-0.02	-1.113	-0.03	-1.467	-0.01	-1.759	0
						0	-0.52	0	-0.508	-0.517	-0.01	-0.512	-0.01	-0.516	-0.01	-0.514	-0.01	-0.517	-0.01	-0.521	-0.01	-1.342	0	-1.217	0	-1.579	0	-1.227	0	-1.376	-0.02	-2.007	0	-1.024	0	-1.847	0	-1.22	-0.02	-1.114	-0.03	-1.468	-0.01	-1.763	0
						0	-0.521	0	-0.509	-0.518	-0.01	-0.513	-0.01	-0.517	-0.01	-0.515	-0.01	-0.518	-0.01	-0.522	-0.01	-1.342	0	-1.219	0	-1.58	0	-1.229	0	-1.378	-0.02	-2.011	0	-1.026	0	-1.848	0	-1.222	-0.02	-1.116	-0.03	-1.47	0	-1.766	0
						0	-0.522	0	-0.51	-0.518	-0.01	-0.513	-0.01	-0.518	-0.01	-0.515	-0.01	-0.519	-0.01	-0.522	-0.01	-1.344	0	-1.222	0	-1.582	0	-1.232	0	-1.38	-0.02	-2.016	0	-1.029	0	-1.852	0	-1.225	-0.02	-1.117	-0.03	-1.471	0	-1.769	0
						0	-0.522	0	-0.512	-0.52	0	-0.514	0	-0.519	-0.01	-0.516	-0.01	-0.52	-0.01	-0.523	-0.01	-1.346	0	-1.225	0	-1.583	0	-1.233	0	-1.381	-0.02	-2.02	0	-1.033	0	-1.855	0	-1.227	-0.02	-1.118	-0.03	-1.472	0	-1.771	0
						0	-0.523	0	-0.513	-0.521	-0.01	-0.515	-0.01	-0.521	-0.01	-0.516	-0.01	-0.521	-0.01	-0.523	-0.01	-1.347	0	-1.227	0	-1.585	0	-1.235	0	-1.382	-0.02	-2.025	0	-1.035	0	-1.859	0	-1.229	-0.02	-1.119	-0.03	-1.474	-0.01	-1.772	0
						0	-0.523	0.01	-0.514	-0.521	0	-0.516	0	-0.522	-0.01	-0.516	-0.01	-0.522	-0.01	-0.524	-0.01	-1.349	0	-1.229	0	-1.587	0	-1.237	0	-1.384	-0.02	-2.029	0	-1.036	0	-1.862	0	-1.231	-0.02	-1.12	-0.03	-1.477	-0.01	-1.774	0
						0	-0.523	0	-0.516	-0.522	-0.01	-0.517	-0.01	-0.523	-0.01	-0.517	-0.01	-0.523	-0.01	-0.524	-0.01	-1.351	0	-1.231	0	-1.591	0	-1.238	0	-1.385	-0.02	-2.032	0	-1.037	0	-1.866	0	-1.232	-0.02	-1.121	-0.03	-1.481	0	-1.776	0
						0	-0.524	0	-0.516	-0.523	-0.01	-0.518	-0.01	-0.524	-0.01	-0.518	-0.01	-0.523	-0.01	-0.524	-0.01	-1.354	0	-1.233	0	-1.595	0	-1.239	0	-1.387	-0.02	-2.034	0	-1.038	0	-1.872	0	-1.233	-0.02	-1.122	-0.03	-1.486	0	-1.779	0
						0	-0.524	0	-0.517	-0.524	-0.01	-0.519	-0.01	-0.525	-0.01	-0.518	-0.01	-0.524	-0.01	-0.525	-0.01	-1.358	0	-1.234	0	-1.598	0	-1.24	0	-1.389	-0.02	-2.036	0	-1.039	0	-1.874	0	-1.235	-0.02	-1.124	-0.03	-1.49	-0.01	-1.781	0
						0	-0.525	0	-0.519	-0.525	-0.01	-0.52	-0.01	-0.525	-0.01	-0.519	-0.01	-0.525	-0.01	-0.525	-0.01	-1.36	0	-1.236	0	-1.601	0	-1.241	0	-1.391	-0.02	-2.038	0	-1.04	0	-1.876	0	-1.236	-0.02	-1.125	-0.03	-1.492	-0.01	-1.786	0
						0	-0.526	0	-0.52	-0.525	0	-0.521	-0.01	-0.526	-0.01	-0.52	-0.01	-0.525	-0.01	-0.525	-0.01	-1.363	0	-1.237	0	-1.606	0	-1.243	0	-1.394	-0.02	-2.041	0	-1.041	0	-1.878	0	-1.237	-0.02	-1.128	-0.03	-1.495	-0.01	-1.79	0
						0	-0.526	0	-0.521	-0.526	-0.01	-0.522	-0.01	-0.527	-0.01	-0.521	-0.01	-0.526	-0.01	-0.526	-0.01	-1.365	0	-1.239	0	-1.608	0	-1.245	0	-1.397	-0.02	-2.044	0	-1.042	0	-1.88	0	-1.239	-0.02	-1.131	-0.03	-1.498	-0.01	-1.794	0
						0	-0.526	0	-0.523	-0.526	-0.01	-0.523	0	-0.527	-0.01	-0.522	-0.01	-0.526	-0.01	-0.526	-0.01	-1.369	0	-1.24	0	-1.611	0	-1.248	0	-1.4	-0.02	-2.048	0	-1.043	0	-1.882	0	-1.24	-0.02	-1.134	-0.03	-1.5	-0.01	-1.798	0
						0	-0.527	0.01	-0.524	-0.527	-0.01	-0.524	-0.01	-0.527	-0.01	-0.523	-0.01	-0.526	-0.01	-0.527	-0.01	-1.371	0	-1.241	0	-1.612	0	-1.251	0	-1.404	-0.02	-2.053	0	-1.045	0	-1.885	0	-1.242	-0.02	-1.137	-0.03	-1.502	0	-1.801	0
						0	-0.528	0	-0.525	-0.527	-0.01	-0.525	0	-0.528	-0.01	-0.524	-0.01	-0.527	-0.01	-0.528	-0.01	-1.373	0	-1.243	0	-1.614	0	-1.253	0	-1.406	-0.02	-2.057	0	-1.047	0	-1.889	0	-1.245	-0.02	-1.139	-0.03	-1.503	-0.01	-1.804	0
						0	-0.528	0	-0.526	-0.528	-0.01	-0.526	-0.01	-0.528	-0.01	-0.525	-0.01	-0.527	-0.01	-0.528	-0.01	-1.375	0	-1.244	0	-1.616	0	-1.257	0	-1.409	-0.02	-2.059	0	-1.048	0	-1.894	0	-1.247	-0.02	-1.142	-0.03	-1.505	-0.01	-1.806	0
						0	-0.529	0	-0.527	-0.528	-0.01	-0.527	-0.01	-0.529	-0.01	-0.526	-0.01	-0.528	-0.01	-0.529	-0.01	-1.376	0	-1.248	0	-1.617	0	-1.259	0	-1.411	-0.02	-2.063	0	-1.051	0	-1.898	0	-1.251	-0.02	-1.144	-0.03	-1.506	-0.01	-1.807	0
						0	-0.53	0	-0.528	-0.528	0	-0.528	0	-0.529	-0.01	-0.528	-0.01	-0.528	-0.01	-0.53	-0.01	-1.378	0	-1.251	0	-1.619	0	-1.261	0	-1.413	-0.02	-2.066	0	-1.053	0	-1.901	0	-1.254	-0.02	-1.146	-0.03	-1.508	-0.01	-1.81	0
						0	-0.53	0	-0.529	-0.529	-0.01	-0.529	-0.01	-0.53	-0.01	-0.529	-0.01	-0.528	-0.01	-0.53	-0.01	-1.38	0	-1.255	0	-1.621	0	-1.263	0	-1.415	-0.02	-2.069	0	-1.056	0	-1.905	0	-1.256	-0.02	-1.148	-0.04	-1.509	-0.01	-1.811	0
						0	-0.531	0	-0.53	-0.529	-0.01	-0.53	0	-0.53	-0.01	-0.53	-0.01	-0.529	-0.01	-0.531	-0.01	-1.381	0	-1.257	0	-1.624	0	-1.265	0	-1.416	-0.02	-2.071	0	-1.058	0	-1.907	0	-1.259	-0.02	-1.149	-0.03	-1.512	-0.01	-1.814	0
						0	-0.531	0	-0.53	-0.53	-0.01	-0.531	-0.01	-0.531	-0.01	-0.531	-0.01	-0.53	-0.01	-0.532	-0.01	-1.383	0	-1.259	0	-1.628	0	-1.268	0	-1.418	-0.02	-2.073	0	-1.06	0	-1.91	0	-1.261	-0.02	-1.151	-0.03	-1.516	-0.01	-1.817	0
						0	-0.532	0	-0.532	-0.53	-0.01	-0.533	0	-0.531	-0.01	-0.533	-0.01	-0.53	-0.01	-0.533	-0.01	-1.384	0	-1.261	0	-1.632	0	-1.269	0	-1.419	-0.02	-2.076	0	-1.062	0	-1.912	0	-1.262	-0.02	-1.152	-0.03	-1.519	-0.01	-1.819	0
						0	-0.533	0	-0.532	-0.531	0	-0.533	-0.01	-0.532	-0.01	-0.534	-0.01	-0.531	-0.01	-0.534	-0.01	-1.387	0	-1.263	0	-1.635	0	-1.271	0	-1.42	-0.02	-2.079	0	-1.064	0	-1.914	0	-1.264	-0.02	-1.153	-0.03	-1.522	-0.01	-1.823	0
						0	-0.533	0	-0.533	-0.531	-0.01	-0.534	-0.01	-0.532	-0.01	-0.535	-0.01	-0.531	-0.01	-0.535	-0.01	-1.391	0	-1.266	0	-1.639	0	-1.273	0	-1.422	-0.02	-2.083	0	-1.066	0	-1.916	0	-1.266	-0.02	-1.154	-0.04	-1.525	-0.01	-1.826	0
						0	-0.534	0	-0.534	-0.531	-0.01	-0.535	0	-0.533	-0.01	-0.536	-0.01	-0.532	-0.01	-0.536	-0.01	-1.393	0	-1.268	0	-1.641	0	-1.273	0	-1.424	-0.02	-2.087	0	-1.068	0	-1.918	0	-1.267	-0.02	-1.155	-0.04	-1.527	-0.01	-1.829	0
						0	-0.535	0	-0.534	-0.532	-0.01	-0.536	-0.01	-0.534	-0.01	-0.537	-0.01	-0.533	-0.01	-0.538	-0.01	-1.396	0	-1.269	0	-1.644	0	-1.275	0	-1.426	-0.02	-2.093	0	-1.069	0	-1.921	0	-1.269	-0.02	-1.156	-0.03	-1.531	-0.01	-1.832	0
						0	-0.536	0	-0.535	-0.533	-0.01	-0.536	0	-0.534	-0.01	-0.538	-0.01	-0.533	-0.01	-0.539	-0.01	-1.398	0	-1.271	0	-1.646	0	-1.276	0	-1.429	-0.02	-2.097	0	-1.071	0	-1.925	0	-1.27	-0.02	-1.156	-0.03	-1.534	-0.01	-1.837	0
						0	-0.537	0	-0.535	-0.533	-0.01	-0.537	-0.01	-0.535	-0.01	-0.539	-0.01	-0.534	-0.01	-0.54	-0.01	-1.402	0	-1.272	0	-1.648	0	-1.277	0	-1.432	-0.02	-2.1	0	-1.072	0	-1.93	0	-1.271	-0.02	-1.157	-0.03	-1.536	-0.01	-1.839	0
						0	-0.538	0	-0.536	-0.534	-0.01	-0.538	0	-0.535	-0.01	-0.539	-0.01	-0.535	-0.01	-0.541	-0.01	-1.405	0	-1.273	0	-1.65	0	-1.28	0	-1.435	-0.02	-2.103	0	-1.073	0	-1.934	0	-1.272	-0.02	-1.159	-0.03	-1.538	-0.01	-1.841	0
						0	-0.539	0	-0.536	-0.535	-0.01	-0.538	-0.01	-0.536	-0.01	-0.541	-0.01	-0.536	-0.01	-0.543	-0.01	-1.407	0	-1.274	0	-1.651	0	-1.281	0	-1.439	-0.02	-2.105	0	-1.075	0	-1.938	0	-1.273	-0.02	-1.16	-0.03	-1.54	-0.01	-1.843	0
						0	-0.54	0	-0.536	-0.536	-0.01	-0.539	-0.01	-0.537	-0.01	-0.541	-0.01	-0.537	-0.01	-0.544	-0.01	-1.409	0	-1.275	0	-1.653	0	-1.283	0	-1.441	-0.02	-2.108	0	-1.076	0	-1.941	0	-1.275	-0.02	-1.161	-0.03	-1.541	-0.01	-1.845	0
						0	-0.542	0	-0.537	-0.537	-0.01	-0.539	-0.01	-0.538	-0.01	-0.542	-0.01	-0.538	-0.01	-0.545	-0.01	-1.41	0	-1.278	0	-1.655	0	-1.287	0	-1.445	-0.03	-2.109	0	-1.077	0	-1.945	0	-1.278	-0.02	-1.163	-0.03	-1.542	-0.01	-1.847	0
						0	-0.543	0	-0.537	-0.538	0	-0.54	-0.01	-0.538	-0.01	-0.543	-0.01	-0.539	-0.01	-0.546	-0.01	-1.412	0	-1.279	0	-1.657	0	-1.29	0	-1.448	-0.03	-2.111	0	-1.078	0	-1.947	0	-1.279	-0.02	-1.167	-0.03	-1.544	-0.01	-1.849	0
						0	-0.544	0	-0.537	-0.539	-0.01	-0.54	0	-0.54	-0.01	-0.544	-0.01	-0.541	-0.01	-0.547	-0.01	-1.414	0	-1.281	0	-1.66	0	-1.293	0	-1.449	-0.03	-2.114	0	-1.079	0	-1.949	0	-1.283	-0.02	-1.17	-0.03	-1.546	-0.01	-1.851	0
						0	-0.545	0	-0.538	-0.54	0	-0.541	-0.01	-0.541	-0.01	-0.544	-0.01	-0.542	-0.01	-0.548	-0.01	-1.415	0	-1.285	0	-1.664	0	-1.297	0	-1.451	-0.03	-2.118	0	-1.08	0	-1.951	0	-1.285	-0.02	-1.172	-0.04	-1.548	-0.01	-1.857	0
						0	-0.546	0	-0.539	-0.541	-0.01	-0.541	0	-0.541	-0.01	-0.545	-0.01	-0.543	-0.01	-0.549	-0.01	-1.416	0	-1.288	0	-1.668	0	-1.299	0	-1.452	-0.03	-2.123	0	-1.081	0	-1.952	0	-1.288	-0.02	-1.174	-0.03	-1.552	-0.01	-1.861	0
						0	-0.547	0	-0.539	-0.543	-0.01	-0.542	-0.01	-0.543	-0.01	-0.546	-0.01	-0.544	-0.01	-0.55	-0.01	-1.417	0	-1.291	0	-1.672	0	-1.3	0	-1.453	-0.03	-2.128	0	-1.083	0	-1.955	0	-1.291	-0.03	-1.177	-0.04	-1.556	-0.01	-1.865	0
						0	-0.548	0	-0.539	-0.544	-0.01	-0.543	-0.01	-0.544	-0.01	-0.546	-0.01	-0.546	-0.01	-0.551	-0.01	-1.419	0	-1.295	0	-1.675	0	-1.303	0	-1.455	-0.02	-2.132	0	-1.085	0	-1.958	0	-1.293	-0.02	-1.18	-0.04	-1.559	-0.01	-1.868	0
						0	-0.549	0	-0.54	-0.545	-0.01	-0.543	-0.01	-0.545	-0.01	-0.547	-0.01	-0.546	-0.01	-0.552	-0.01	-1.421	0	-1.297	0	-1.678	0	-1.304	0	-1.456	-0.03	-2.136	0	-1.087	0	-1.963	0	-1.295	-0.03	-1.182	-0.04	-1.561	-0.01	-1.871	0
						0	-0.55	0	-0.54	-0.546	-0.01	-0.543	-0.01	-0.546	-0.01	-0.547	-0.01	-0.548	-0.01	-0.553	-0.01	-1.423	0	-1.299	0	-1.681	0	-1.307	0	-1.457	-0.03	-2.139	0	-1.09	0	-1.965	0	-1.298	-0.03	-1.184	-0.04	-1.564	-0.01	-1.874	0
						0	-0.551	0	-0.541	-0.547	-0.01	-0.544	-0.01	-0.547	-0.01	-0.548	-0.01	-0.549	-0.01	-0.554	-0.01	-1.426	0	-1.301	0	-1.683	0	-1.307	0	-1.46	-0.03	-2.141	0	-1.093	0	-1.97	0	-1.299	-0.03	-1.185	-0.04	-1.568	-0.01	-1.876	0
						0	-0.552	0	-0.542	-0.548	-0.01	-0.545	-0.01	-0.548	-0.01	-0.548	-0.01	-0.55	-0.01	-0.555	-0.01	-1.429	0	-1.303	0	-1.685	0	-1.308	0	-1.462	-0.02	-2.143	0	-1.095	0	-1.974	0	-1.301	-0.03	-1.187	-0.04	-1.57	-0.01	-1.878	0
						0	-0.553	0	-0.543	-0.55	0	-0.546	-0.01	-0.549	-0.01	-0.548	-0.01	-0.551	-0.01	-0.556	-0.01	-1.432	0	-1.305	0	-1.686	0	-1.31	0	-1.465	-0.03	-2.145	0	-1.097	0	-1.978	0	-1.303	-0.03	-1.188	-0.04	-1.572	-0.01	-1.88	0
						0	-0.554	0	-0.543	-0.551	-0.01	-0.546	-0.01	-0.55	-0.01	-0.549	-0.01	-0.552	-0.01	-0.556	-0.01	-1.436	0	-1.306	0	-1.688	0	-1.311	0	-1.468	-0.03	-2.148	0	-1.1	0	-1.981	0	-1.304	-0.03	-1.189	-0.04	-1.574	-0.01	-1.881	0
						0	-0.555	0	-0.544	-0.552	0	-0.547	-0.01	-0.551	-0.01	-0.549	-0.01	-0.553	-0.01	-0.557	-0.01	-1.438	0	-1.307	0	-1.689	0	-1.312	0	-1.47	-0.03	-2.151	0	-1.101	0	-1.983	0	-1.306	-0.03	-1.191	-0.04	-1.575	-0.01	-1.884	0
						0	-0.556	0	-0.545	-0.553	-0.01	-0.548	-0.01	-0.553	-0.01	-0.549	-0.01	-0.554	-0.01	-0.557	-0.01	-1.44	0	-1.309	0	-1.691	0	-1.314	0	-1.472	-0.03	-2.155	0	-1.104	0	-1.985	0	-1.307	-0.03	-1.191	-0.04	-1.576	-0.01	-1.885	0
						0	-0.556	0	-0.546	-0.554	-0.01	-0.549	-0.01	-0.554	-0.01	-0.55	-0.01	-0.555	-0.01	-0.558	-0.01	-1.442	0	-1.309	0	-1.694	0	-1.316	0	-1.474	-0.03	-2.16	0	-1.106	0	-1.986	0	-1.308	-0.03	-1.193	-0.04	-1.578	-0.01	-1.89	0
						0	-0.557	0	-0.547	-0.554	-0.01	-0.55	-0.01	-0.555	-0.01	-0.551	-0.01	-0.556	-0.01	-0.558	-0.01	-1.444	0	-1.311	0	-1.698	0	-1.32	0	-1.478	-0.03	-2.165	0	-1.107	0	-1.989	0	-1.309	-0.03	-1.194	-0.04	-1.579	-0.01	-1.894	0
						0	-0.557	0	-0.548	-0.555	-0.01	-0.551	-0.01	-0.557	-0.01	-0.551	-0.01	-0.557	-0.01	-0.558	-0.01	-1.447	0	-1.313	-0.01	-1.702	0	-1.322	0	-1.481	-0.03	-2.169	0	-1.109	0	-1.991	0	-1.311	-0.03	-1.196	-0.04	-1.582	-0.01	-1.898	0
						0	-0.558	0	-0.549	-0.556	0	-0.552	-0.01	-0.558	-0.01	-0.551	-0.01	-0.558	-0.01	-0.559	-0.01	-1.448	0	-1.315	0	-1.705	0	-1.324	0	-1.483	-0.03	-2.172	0	-1.11	0	-1.994	0	-1.313	-0.03	-1.198	-0.04	-1.584	-0.01	-1.901	0
						0	-0.559	0	-0.551	-0.558	-0.01	-0.553	-0.01	-0.559	-0.01	-0.552	-0.01	-0.559	-0.01	-0.559	-0.01	-1.45	0	-1.318	0	-1.708	0	-1.327	0	-1.485	-0.03	-2.174	0	-1.111	0	-1.999	-0.01	-1.315	-0.03	-1.2	-0.04	-1.587	-0.01	-1.904	0
						0	-0.559	0	-0.552	-0.558	-0.01	-0.554	-0.01	-0.56	-0.01	-0.553	-0.01	-0.559	-0.01	-0.559	-0.01	-1.451	0	-1.32	0	-1.711	0	-1.329	0	-1.486	-0.03	-2.177	0	-1.111	0	-2.003	0	-1.319	-0.03	-1.203	-0.04	-1.592	-0.01	-1.908	0
						0	-0.559	0	-0.553	-0.56	-0.01	-0.555	-0.01	-0.561	-0.01	-0.553	-0.01	-0.559	-0.01	-0.56	-0.01	-1.452	0	-1.323	0	-1.715	0	-1.331	0	-1.487	-0.03	-2.179	0	-1.113	0	-2.007	0	-1.321	-0.03	-1.205	-0.04	-1.594	-0.01	-1.91	0
						0	-0.56	0	-0.554	-0.56	-0.01	-0.556	-0.01	-0.561	-0.01	-0.554	-0.01	-0.56	-0.01	-0.56	-0.01	-1.454	0	-1.325	0	-1.717	0	-1.335	0	-1.489	-0.03	-2.181	0	-1.114	0	-2.01	0	-1.325	-0.03	-1.209	-0.04	-1.597	-0.01	-1.912	0
						0	-0.56	0	-0.555	-0.561	-0.01	-0.557	0	-0.562	-0.01	-0.555	-0.01	-0.56	-0.01	-0.561	-0.01	-1.456	0	-1.327	0	-1.719	0	-1.337	0	-1.49	-0.03	-2.183	0	-1.115	0	-2.014	0	-1.327	-0.03	-1.211	-0.04	-1.6	-0.01	-1.914	0
						0	-0.56	0	-0.556	-0.562	-0.01	-0.558	-0.01	-0.563	-0.01	-0.556	-0.01	-0.561	-0.01	-0.561	-0.01	-1.459	0	-1.331	0	-1.721	0	-1.34	0	-1.492	-0.03	-2.187	0	-1.116	0	-2.016	0	-1.329	-0.03	-1.213	-0.04	-1.603	-0.01	-1.916	0
						0	-0.561	0	-0.558	-0.562	0	-0.559	-0.01	-0.563	-0.01	-0.557	-0.01	-0.561	-0.01	-0.562	-0.01	-1.461	0	-1.333	0	-1.722	0	-1.341	0	-1.493	-0.03	-2.191	0	-1.118	0	-2.018	0	-1.332	-0.03	-1.215	-0.04	-1.605	-0.01	-1.918	0
						0	-0.562	0	-0.559	-0.563	-0.01	-0.56	-0.01	-0.563	-0.01	-0.558	-0.01	-0.562	-0.01	-0.562	-0.01	-1.465	0	-1.336	0	-1.724	0	-1.342	0	-1.495	-0.03	-2.194	0	-1.12	0	-2.02	0	-1.333	-0.03	-1.217	-0.04	-1.607	-0.01	-1.92	0
						0	-0.562	0	-0.56	-0.563	-0.01	-0.561	-0.01	-0.564	-0.01	-0.559	-0.01	-0.562	-0.01	-0.563	-0.01	-1.468	0	-1.338	0	-1.726	0	-1.344	0	-1.5	-0.03	-2.199	0	-1.122	-0.01	-2.022	0	-1.335	-0.03	-1.219	-0.04	-1.609	-0.01	-1.923	0
						0	-0.563	0	-0.561	-0.564	-0.01	-0.562	-0.01	-0.564	-0.01	-0.559	-0.01	-0.562	-0.01	-0.564	-0.01	-1.471	0	-1.34	0	-1.727	0	-1.345	0	-1.504	-0.03	-2.204	0	-1.125	-0.01	-2.024	0	-1.337	-0.03	-1.221	-0.04	-1.61	-0.01	-1.926	0
						0	-0.563	0	-0.562	-0.564	-0.01	-0.563	-0.01	-0.565	-0.01	-0.561	-0.01	-0.563	-0.01	-0.564	-0.01	-1.474	0	-1.341	0	-1.73	0	-1.346	0	-1.506	-0.03	-2.207	0	-1.127	-0.01	-2.027	0	-1.339	-0.03	-1.222	-0.04	-1.612	-0.01	-1.932	0
						0	-0.564	0	-0.563	-0.565	-0.01	-0.564	0	-0.565	-0.01	-0.562	-0.01	-0.563	-0.01	-0.565	-0.01	-1.475	0	-1.342	0	-1.734	0	-1.347	0	-1.508	-0.03	-2.21	0	-1.128	-0.01	-2.03	0	-1.34	-0.03	-1.223	-0.04	-1.613	-0.01	-1.935	0
						0	-0.565	0	-0.564	-0.565	-0.01	-0.565	-0.01	-0.566	-0.01	-0.563	-0.01	-0.564	-0.01	-0.566	-0.01	-1.477	0	-1.343	0	-1.738	0	-1.349	0	-1.512	-0.03	-2.213	0	-1.131	0	-2.034	0	-1.341	-0.03	-1.224	-0.04	-1.615	-0.01	-1.937	-0.01
						0	-0.566	0	-0.565	-0.566	-0.01	-0.566	-0.01	-0.566	-0.01	-0.564	-0.01	-0.564	-0.01	-0.567	-0.01	-1.48	0	-1.344	0	-1.741	0	-1.35	0	-1.514	-0.03	-2.215	0	-1.132	-0.01	-2.039	0	-1.342	-0.03	-1.225	-0.04	-1.617	-0.01	-1.941	0
						0	-0.566	0	-0.566	-0.566	-0.01	-0.566	-0.01	-0.567	-0.01	-0.566	-0.01	-0.564	-0.01	-0.568	-0.01	-1.481	0	-1.345	0	-1.745	0	-1.352	0	-1.516	-0.03	-2.217	0	-1.135	0	-2.042	0	-1.343	-0.03	-1.226	-0.04	-1.619	-0.01	-1.943	0
						0	-0.567	0	-0.567	-0.567	-0.01	-0.567	-0.01	-0.567	-0.01	-0.567	-0.01	-0.565	-0.01	-0.569	-0.01	-1.483	0	-1.347	0	-1.747	0	-1.354	0	-1.518	-0.03	-2.219	0	-1.136	-0.01	-2.046	-0.01	-1.344	-0.03	-1.228	-0.04	-1.623	-0.01	-1.946	0
						0	-0.568	0	-0.567	-0.567	-0.01	-0.568	-0.01	-0.568	-0.01	-0.568	-0.01	-0.566	-0.01	-0.57	-0.01	-1.484	0	-1.349	0	-1.75	0	-1.358	0	-1.52	-0.03	-2.222	0	-1.139	-0.01	-2.05	-0.01	-1.345	-0.03	-1.229	-0.04	-1.625	-0.01	-1.948	0
						0	-0.569	0	-0.568	-0.568	-0.01	-0.569	-0.01	-0.568	-0.01	-0.57	-0.01	-0.566	-0.01	-0.571	-0.01	-1.485	0	-1.351	0	-1.752	0	-1.36	0	-1.522	-0.03	-2.226	0	-1.142	-0.01	-2.052	-0.01	-1.347	-0.03	-1.231	-0.04	-1.63	-0.01	-1.95	0
						0	-0.57	0	-0.569	-0.568	-0.01	-0.57	0	-0.569	-0.01	-0.572	-0.01	-0.567	-0.01	-0.572	-0.01	-1.487	0	-1.354	0	-1.754	0	-1.363	0	-1.523	-0.03	-2.231	0	-1.143	-0.01	-2.054	0	-1.349	-0.03	-1.232	-0.04	-1.633	-0.01	-1.952	0
						0	-0.571	0	-0.57	-0.569	-0.01	-0.571	-0.01	-0.57	-0.01	-0.573	-0.01	-0.568	-0.01	-0.574	-0.01	-1.488	0	-1.357	0	-1.756	0	-1.366	0	-1.524	-0.03	-2.236	0	-1.145	-0.01	-2.056	0	-1.351	-0.03	-1.234	-0.04	-1.637	-0.01	-1.953	0
						0	-0.572	0	-0.57	-0.57	-0.01	-0.572	0	-0.571	-0.01	-0.574	-0.01	-0.569	-0.01	-0.575	-0.01	-1.49	0	-1.359	0	-1.757	0	-1.368	0	-1.526	-0.03	-2.24	0	-1.146	-0.01	-2.058	0	-1.353	-0.03	-1.237	-0.04	-1.64	-0.01	-1.956	0
						0	-0.573	0	-0.57	-0.571	0	-0.572	-0.01	-0.571	-0.01	-0.576	-0.01	-0.569	-0.01	-0.576	-0.01	-1.491	0	-1.362	0	-1.759	0	-1.37	0	-1.527	-0.03	-2.243	0	-1.146	-0.01	-2.059	-0.01	-1.357	-0.03	-1.241	-0.04	-1.642	-0.01	-1.959	0
						0	-0.575	0	-0.571	-0.571	-0.01	-0.573	-0.01	-0.572	-0.01	-0.577	-0.01	-0.57	-0.01	-0.577	-0.01	-1.493	0	-1.364	0	-1.761	0	-1.373	0	-1.529	-0.03	-2.246	0	-1.148	-0.01	-2.062	-0.01	-1.359	-0.03	-1.244	-0.04	-1.644	-0.01	-1.963	0
						0	-0.576	0	-0.571	-0.572	-0.01	-0.574	-0.01	-0.573	-0.01	-0.578	-0.01	-0.571	-0.01	-0.578	-0.01	-1.496	0	-1.367	-0.01	-1.763	0	-1.374	0	-1.531	-0.03	-2.248	0	-1.149	-0.01	-2.066	-0.01	-1.362	-0.03	-1.246	-0.04	-1.645	-0.01	-1.969	0
						0	-0.577	0	-0.572	-0.573	-0.01	-0.574	-0.01	-0.574	-0.01	-0.579	-0.01	-0.572	-0.01	-0.58	-0.01	-1.499	0	-1.369	0	-1.766	0	-1.377	0	-1.534	-0.03	-2.25	0	-1.149	-0.01	-2.07	0	-1.365	-0.03	-1.248	-0.04	-1.647	-0.01	-1.972	0
						0	-0.578	0	-0.572	-0.574	-0.01	-0.575	-0.01	-0.575	-0.01	-0.58	-0.01	-0.574	-0.01	-0.581	-0.01	-1.502	0	-1.371	0	-1.771	0	-1.378	0	-1.537	-0.03	-2.251	0	-1.151	-0.01	-2.075	-0.01	-1.367	-0.03	-1.25	-0.04	-1.648	-0.01	-1.976	0
						0	-0.579	0	-0.572	-0.576	-0.01	-0.576	-0.01	-0.576	-0.01	-0.58	-0.01	-0.575	-0.01	-0.582	-0.01	-1.505	0	-1.374	0	-1.774	0	-1.379	0	-1.539	-0.03	-2.253	0	-1.152	-0.01	-2.079	-0.01	-1.37	-0.02	-1.253	-0.04	-1.649	-0.01	-1.979	0
						0	-0.579	0	-0.573	-0.577	-0.01	-0.576	0	-0.577	-0.01	-0.581	-0.01	-0.576	-0.01	-0.583	-0.01	-1.508	0	-1.375	0	-1.778	0	-1.38	0	-1.542	-0.03	-2.256	0	-1.153	-0.01	-2.083	0	-1.371	-0.02	-1.255	-0.04	-1.651	-0.01	-1.982	0
						0	-0.58	0	-0.573	-0.578	0	-0.576	-0.01	-0.579	-0.01	-0.582	-0.01	-0.577	-0.01	-0.585	-0.01	-1.511	0	-1.376	0	-1.78	0	-1.381	0	-1.545	-0.03	-2.259	0	-1.155	-0.01	-2.086	0	-1.373	-0.03	-1.257	-0.04	-1.654	-0.01	-1.984	0
						0	-0.581	0	-0.574	-0.579	-0.01	-0.577	-0.01	-0.58	-0.01	-0.582	-0.01	-0.579	-0.01	-0.586	-0.01	-1.513	0	-1.378	0	-1.783	0	-1.383	0	-1.548	-0.03	-2.264	0	-1.157	-0.01	-2.088	0	-1.375	-0.03	-1.258	-0.04	-1.656	-0.01	-1.985	0
						0	-0.582	0	-0.574	-0.58	-0.01	-0.577	-0.01	-0.581	-0.01	-0.582	-0.01	-0.58	-0.01	-0.587	-0.01	-1.515	0	-1.379	0	-1.786	0	-1.384	0	-1.551	-0.03	-2.268	0	-1.16	-0.01	-2.09	-0.01	-1.376	-0.03	-1.259	-0.04	-1.659	-0.01	-1.988	0
						0	-0.583	0	-0.575	-0.581	-0.01	-0.578	-0.01	-0.582	-0.01	-0.583	-0.01	-0.581	-0.01	-0.588	-0.01	-1.517	0	-1.381	0	-1.788	0	-1.386	0	-1.553	-0.03	-2.272	0	-1.162	-0.01	-2.092	-0.01	-1.377	-0.03	-1.26	-0.04	-1.661	-0.01	-1.989	0
						0	-0.584	0	-0.575	-0.582	-0.01	-0.579	0	-0.583	-0.01	-0.583	-0.01	-0.582	-0.01	-0.589	-0.01	-1.519	0	-1.382	0	-1.79	0	-1.388	0	-1.555	-0.03	-2.275	0	-1.164	-0.01	-2.094	0	-1.378	-0.03	-1.262	-0.04	-1.664	-0.01	-1.991	0
						0	-0.585	0	-0.576	-0.584	0	-0.579	-0.01	-0.584	-0.01	-0.584	-0.01	-0.584	-0.01	-0.59	-0.01	-1.521	0	-1.382	0	-1.791	0	-1.39	0	-1.556	-0.03	-2.28	0	-1.166	-0.01	-2.095	-0.01	-1.379	-0.03	-1.262	-0.04	-1.666	-0.01	-1.994	0
						0	-0.586	0	-0.576	-0.585	-0.01	-0.58	-0.01	-0.585	-0.01	-0.584	-0.01	-0.585	-0.01	-0.591	-0.01	-1.522	0	-1.385	-0.01	-1.793	0	-1.393	0	-1.558	-0.03	-2.283	0	-1.168	-0.01	-2.099	0	-1.38	-0.03	-1.264	-0.04	-1.67	-0.01	-1.997	0
						0	-0.587	0	-0.577	-0.586	-0.01	-0.58	-0.01	-0.586	-0.01	-0.585	-0.01	-0.587	-0.01	-0.592	-0.01	-1.523	0	-1.386	0	-1.795	0	-1.396	0	-1.559	-0.03	-2.285	0	-1.17	-0.01	-2.102	-0.01	-1.382	-0.03	-1.265	-0.04	-1.673	-0.01	-2.002	0
						0	-0.588	0	-0.578	-0.587	-0.01	-0.581	-0.01	-0.587	-0.01	-0.585	-0.01	-0.588	-0.01	-0.592	-0.01	-1.523	0	-1.388	0	-1.796	0	-1.398	0	-1.561	-0.03	-2.286	0	-1.173	-0.01	-2.106	-0.01	-1.383	-0.03	-1.266	-0.04	-1.676	-0.01	-2.005	0
						0	-0.589	0	-0.578	-0.589	-0.01	-0.582	-0.01	-0.588	-0.01	-0.586	-0.01	-0.589	-0.01	-0.593	-0.01	-1.525	0	-1.392	-0.01	-1.799	0	-1.401	0	-1.562	-0.03	-2.288	0	-1.175	-0.01	-2.109	-0.01	-1.384	-0.03	-1.268	-0.04	-1.678	-0.01	-2.01	0
						0	-0.59	0	-0.579	-0.59	-0.01	-0.583	-0.01	-0.589	-0.01	-0.586	-0.01	-0.59	-0.01	-0.593	-0.01	-1.527	0	-1.395	0	-1.801	0	-1.404	0	-1.564	-0.03	-2.291	0	-1.176	-0.01	-2.112	-0.01	-1.389	-0.03	-1.271	-0.04	-1.679	-0.01	-2.013	0
						0	-0.591	0	-0.58	-0.59	-0.01	-0.584	-0.01	-0.59	-0.01	-0.587	-0.01	-0.591	-0.01	-0.594	-0.01	-1.529	0	-1.398	-0.01	-1.804	0	-1.405	0	-1.566	-0.03	-2.294	0	-1.178	-0.01	-2.115	-0.01	-1.392	-0.03	-1.274	-0.04	-1.68	-0.01	-2.016	0
						0	-0.592	0	-0.581	-0.591	0	-0.585	-0.01	-0.591	-0.01	-0.587	-0.01	-0.592	-0.01	-0.594	-0.01	-1.533	0	-1.4	0	-1.809	0	-1.408	0	-1.568	-0.03	-2.299	0	-1.179	-0.01	-2.12	-0.01	-1.395	-0.03	-1.276	-0.04	-1.682	-0.01	-2.019	0
						0	-0.592	0	-0.582	-0.593	-0.01	-0.586	0	-0.592	-0.01	-0.588	-0.01	-0.593	-0.01	-0.595	-0.01	-1.537	0	-1.402	-0.01	-1.813	0	-1.41	0	-1.572	-0.03	-2.305	0	-1.18	-0.01	-2.123	-0.01	-1.398	-0.03	-1.278	-0.05	-1.683	-0.01	-2.02	0
						0	-0.593	0	-0.583	-0.594	-0.01	-0.586	-0.01	-0.593	-0.01	-0.589	-0.01	-0.594	-0.01	-0.595	-0.01	-1.541	0	-1.405	-0.01	-1.816	0	-1.411	0	-1.574	-0.03	-2.309	0	-1.181	-0.01	-2.124	-0.01	-1.4	-0.03	-1.28	-0.05	-1.685	-0.01	-2.023	0
						0	-0.594	0	-0.584	-0.594	-0.01	-0.587	-0.01	-0.594	-0.01	-0.589	-0.01	-0.594	-0.01	-0.595	-0.01	-1.544	0	-1.407	-0.01	-1.819	0	-1.413	0	-1.577	-0.03	-2.313	0	-1.182	-0.01	-2.126	-0.01	-1.403	-0.03	-1.284	-0.05	-1.687	-0.01	-2.024	0
						0	-0.594	0	-0.586	-0.595	-0.01	-0.588	-0.01	-0.595	-0.01	-0.59	-0.01	-0.595	-0.01	-0.596	-0.01	-1.546	0	-1.408	0	-1.822	0	-1.414	-0.01	-1.58	-0.03	-2.316	0	-1.183	-0.01	-2.128	-0.01	-1.405	-0.03	-1.286	-0.04	-1.69	-0.01	-2.026	-0.01
						0	-0.595	0	-0.587	-0.596	-0.01	-0.589	-0.01	-0.596	-0.01	-0.59	-0.01	-0.595	-0.01	-0.596	-0.01	-1.548	0	-1.41	0	-1.824	0	-1.415	0	-1.582	-0.03	-2.319	0	-1.184	-0.01	-2.13	-0.01	-1.406	-0.03	-1.288	-0.04	-1.694	-0.01	-2.029	0
						0	-0.595	0	-0.588	-0.597	-0.01	-0.59	0	-0.596	-0.01	-0.591	-0.01	-0.596	-0.01	-0.597	-0.01	-1.55	0	-1.412	0	-1.825	0	-1.417	0	-1.584	-0.03	-2.32	0	-1.185	-0.01	-2.132	-0.01	-1.408	-0.03	-1.29	-0.05	-1.699	-0.01	-2.032	0
						0	-0.595	0	-0.589	-0.597	-0.01	-0.592	-0.01	-0.597	-0.01	-0.592	-0.01	-0.596	-0.01	-0.597	-0.01	-1.552	0	-1.413	0	-1.827	0	-1.418	-0.01	-1.587	-0.03	-2.322	0	-1.187	-0.01	-2.138	-0.01	-1.41	-0.03	-1.292	-0.04	-1.702	-0.01	-2.037	0
						0	-0.596	0	-0.59	-0.598	0	-0.593	0	-0.597	-0.01	-0.592	-0.01	-0.597	-0.01	-0.598	-0.01	-1.554	0	-1.414	0	-1.829	0	-1.419	0	-1.588	-0.03	-2.324	0	-1.188	-0.01	-2.143	-0.01	-1.411	-0.03	-1.293	-0.04	-1.704	-0.01	-2.04	0
						0	-0.596	0	-0.591	-0.599	-0.01	-0.594	-0.01	-0.598	-0.01	-0.593	-0.01	-0.597	-0.01	-0.598	-0.01	-1.555	0	-1.416	0	-1.831	0	-1.421	0	-1.591	-0.03	-2.326	0	-1.19	-0.01	-2.146	-0.01	-1.412	-0.03	-1.295	-0.04	-1.707	-0.01	-2.045	-0.01
						0	-0.596	0	-0.592	-0.599	0	-0.595	-0.01	-0.598	-0.01	-0.594	-0.01	-0.597	-0.01	-0.599	-0.01	-1.556	0	-1.417	-0.01	-1.832	0	-1.422	0	-1.593	-0.03	-2.328	0	-1.192	-0.01	-2.149	-0.01	-1.413	-0.03	-1.296	-0.04	-1.71	-0.01	-2.048	-0.01
						0	-0.597	0	-0.593	-0.6	-0.01	-0.596	-0.01	-0.598	-0.01	-0.595	-0.01	-0.598	-0.01	-0.6	-0.01	-1.557	0	-1.418	-0.01	-1.835	0	-1.425	0	-1.594	-0.03	-2.331	0	-1.194	-0.01	-2.153	-0.01	-1.414	-0.03	-1.297	-0.04	-1.712	-0.01	-2.05	0
						0	-0.598	0	-0.595	-0.6	-0.01	-0.598	-0.01	-0.599	-0.01	-0.597	-0.01	-0.598	-0.01	-0.6	-0.01	-1.558	0	-1.42	0	-1.839	0	-1.428	-0.01	-1.596	-0.03	-2.336	0	-1.197	-0.01	-2.156	-0.01	-1.415	-0.03	-1.298	-0.04	-1.713	-0.01	-2.053	0
						0	-0.598	0	-0.596	-0.6	-0.01	-0.599	0	-0.6	-0.01	-0.598	-0.01	-0.599	-0.01	-0.601	-0.01	-1.56	0	-1.422	0	-1.842	0	-1.431	0	-1.597	-0.03	-2.34	0	-1.2	-0.01	-2.158	-0.01	-1.416	-0.03	-1.299	-0.04	-1.715	-0.01	-2.055	-0.01
						0	-0.599	0	-0.597	-0.601	-0.01	-0.6	-0.01	-0.6	-0.01	-0.599	-0.01	-0.6	-0.01	-0.602	-0.01	-1.561	0	-1.424	0	-1.844	0	-1.435	0	-1.598	-0.03	-2.344	0	-1.202	-0.01	-2.16	-0.01	-1.417	-0.03	-1.3	-0.04	-1.717	-0.01	-2.057	0
						0	-0.599	0	-0.598	-0.601	0	-0.601	0	-0.6	-0.01	-0.6	-0.01	-0.6	-0.01	-0.602	-0.01	-1.562	0	-1.428	0	-1.847	0	-1.437	-0.01	-1.6	-0.03	-2.35	0	-1.204	-0.01	-2.162	-0.01	-1.419	-0.03	-1.302	-0.04	-1.718	-0.01	-2.058	-0.01
						0	-0.6	0	-0.598	-0.602	-0.01	-0.602	-0.01	-0.601	-0.01	-0.602	-0.01	-0.6	-0.01	-0.603	-0.01	-1.564	0	-1.43	0	-1.849	0	-1.439	0	-1.602	-0.03	-2.353	0	-1.206	-0.01	-2.164	-0.01	-1.42	-0.03	-1.304	-0.05	-1.72	-0.01	-2.06	-0.01
						0	-0.601	0	-0.599	-0.602	-0.01	-0.602	-0.01	-0.602	-0.01	-0.603	-0.01	-0.601	-0.01	-0.604	-0.01	-1.568	0	-1.433	0	-1.852	0	-1.443	-0.01	-1.604	-0.03	-2.355	0	-1.208	-0.01	-2.166	-0.01	-1.422	-0.03	-1.306	-0.05	-1.721	-0.01	-2.063	-0.01
						0	-0.602	0	-0.6	-0.603	-0.01	-0.603	-0.01	-0.602	-0.01	-0.604	-0.01	-0.602	-0.01	-0.605	-0.01	-1.571	0	-1.436	-0.01	-1.856	0	-1.445	-0.01	-1.608	-0.03	-2.357	0	-1.21	-0.01	-2.168	-0.01	-1.426	-0.03	-1.308	-0.04	-1.724	-0.01	-2.065	-0.01
						0	-0.602	0	-0.6	-0.603	-0.01	-0.604	-0.01	-0.603	-0.01	-0.605	-0.01	-0.602	-0.01	-0.606	-0.01	-1.574	0	-1.439	-0.01	-1.858	0	-1.447	-0.01	-1.611	-0.03	-2.359	0	-1.212	-0.01	-2.172	-0.01	-1.429	-0.03	-1.311	-0.05	-1.726	-0.01	-2.069	-0.01
						0	-0.603	0	-0.601	-0.604	-0.01	-0.605	-0.01	-0.604	-0.01	-0.606	-0.01	-0.603	-0.01	-0.607	-0.01	-1.577	0	-1.442	-0.01	-1.86	0	-1.448	-0.01	-1.615	-0.03	-2.362	0	-1.213	-0.01	-2.176	-0.01	-1.431	-0.03	-1.313	-0.04	-1.729	-0.01	-2.073	-0.01
						0	-0.604	0	-0.602	-0.604	-0.01	-0.606	-0.01	-0.604	-0.01	-0.607	-0.01	-0.604	-0.01	-0.608	-0.01	-1.579	0	-1.444	0	-1.862	0	-1.449	-0.01	-1.617	-0.03	-2.365	0	-1.214	-0.01	-2.18	-0.01	-1.433	-0.03	-1.316	-0.05	-1.732	-0.01	-2.078	-0.01
						0	-0.605	0	-0.603	-0.605	-0.01	-0.607	-0.01	-0.606	-0.01	-0.608	-0.01	-0.605	-0.01	-0.61	-0.01	-1.583	0	-1.445	0	-1.863	0	-1.45	-0.01	-1.621	-0.03	-2.371	0	-1.215	-0.01	-2.183	-0.01	-1.436	-0.04	-1.318	-0.05	-1.735	-0.01	-2.082	-0.01
						0	-0.606	0	-0.604	-0.606	-0.01	-0.607	-0.01	-0.606	-0.01	-0.609	-0.01	-0.605	-0.01	-0.611	-0.01	-1.585	0	-1.447	-0.01	-1.865	0	-1.451	-0.01	-1.624	-0.04	-2.375	0	-1.217	-0.01	-2.188	-0.01	-1.44	-0.03	-1.32	-0.05	-1.739	-0.01	-2.084	-0.01
						0	-0.607	0	-0.605	-0.606	-0.01	-0.608	-0.01	-0.607	-0.01	-0.61	-0.01	-0.606	-0.01	-0.612	-0.01	-1.587	0	-1.448	0	-1.866	0	-1.453	-0.01	-1.625	-0.04	-2.379	0	-1.218	-0.01	-2.191	0	-1.441	-0.04	-1.322	-0.05	-1.743	-0.01	-2.087	-0.01
						0	-0.608	0	-0.605	-0.607	-0.01	-0.609	-0.01	-0.608	-0.01	-0.611	-0.01	-0.607	-0.01	-0.613	-0.01	-1.589	0	-1.449	0	-1.868	0	-1.454	-0.01	-1.628	-0.04	-2.382	0	-1.219	-0.01	-2.194	-0.01	-1.443	-0.04	-1.324	-0.05	-1.745	-0.02	-2.089	-0.01
						0	-0.609	0	-0.606	-0.608	-0.01	-0.61	-0.01	-0.609	-0.01	-0.612	-0.01	-0.608	-0.01	-0.615	-0.01	-1.59	0	-1.45	0	-1.871	0	-1.456	-0.01	-1.629	-0.04	-2.385	0	-1.219	-0.01	-2.196	-0.01	-1.445	-0.04	-1.327	-0.05	-1.747	-0.01	-2.092	-0.01
						0	-0.61	0	-0.606	-0.609	-0.01	-0.611	-0.01	-0.61	-0.01	-0.613	-0.01	-0.609	-0.01	-0.616	-0.01	-1.592	0	-1.451	-0.01	-1.877	0	-1.458	-0.01	-1.631	-0.04	-2.389	0	-1.221	-0.01	-2.198	-0.01	-1.447	-0.04	-1.328	-0.05	-1.749	-0.01	-2.093	-0.01
						0	-0.611	0	-0.606	-0.61	-0.01	-0.611	-0.01	-0.611	-0.01	-0.613	-0.01	-0.61	-0.01	-0.617	-0.01	-1.594	0	-1.453	0	-1.88	0	-1.46	-0.01	-1.632	-0.04	-2.391	0	-1.222	-0.01	-2.199	-0.01	-1.448	-0.04	-1.33	-0.05	-1.751	-0.01	-2.095	-0.01
						0	-0.612	0	-0.607	-0.611	-0.01	-0.612	-0.01	-0.612	-0.01	-0.614	-0.01	-0.611	-0.01	-0.618	-0.01	-1.595	0	-1.454	0	-1.883	0	-1.462	-0.01	-1.633	-0.04	-2.393	0	-1.223	-0.01	-2.201	-0.01	-1.449	-0.04	-1.331	-0.05	-1.752	-0.01	-2.097	-0.01
						0	-0.614	0	-0.607	-0.612	-0.01	-0.612	-0.01	-0.614	-0.01	-0.615	-0.01	-0.612	-0.01	-0.619	-0.01	-1.596	0	-1.456	-0.01	-1.886	0	-1.465	-0.01	-1.635	-0.04	-2.395	0	-1.225	-0.01	-2.205	-0.01	-1.45	-0.04	-1.332	-0.05	-1.754	-0.01	-2.1	-0.01
						0	-0.615	0	-0.608	-0.613	-0.01	-0.612	-0.01	-0.615	-0.01	-0.615	-0.01	-0.613	-0.01	-0.62	-0.01	-1.598	0	-1.458	-0.01	-1.889	0	-1.467	-0.01	-1.636	-0.04	-2.397	0	-1.227	-0.01	-2.208	-0.01	-1.451	-0.04	-1.333	-0.05	-1.755	-0.01	-2.104	-0.01
						0	-0.616	0	-0.608	-0.614	0	-0.613	-0.01	-0.617	-0.01	-0.616	-0.01	-0.615	-0.01	-0.621	-0.01	-1.6	0	-1.461	-0.01	-1.891	0	-1.469	-0.01	-1.638	-0.04	-2.401	0	-1.229	-0.01	-2.212	-0.01	-1.453	-0.04	-1.334	-0.05	-1.758	-0.01	-2.107	-0.01
						0	-0.617	0	-0.609	-0.616	-0.01	-0.613	-0.01	-0.618	-0.01	-0.617	-0.01	-0.616	-0.01	-0.622	-0.01	-1.604	0	-1.464	0	-1.894	0	-1.471	-0.01	-1.641	-0.04	-2.406	0	-1.232	-0.01	-2.217	-0.01	-1.455	-0.04	-1.335	-0.05	-1.759	-0.01	-2.113	-0.01
						0	-0.618	0	-0.609	-0.617	-0.01	-0.614	0	-0.619	-0.01	-0.618	-0.01	-0.617	-0.01	-0.623	-0.01	-1.607	0	-1.466	0	-1.896	0	-1.473	-0.01	-1.644	-0.04	-2.41	0	-1.234	-0.01	-2.219	-0.01	-1.456	-0.04	-1.337	-0.05	-1.761	-0.01	-2.116	-0.01
						0	-0.619	0	-0.61	-0.618	-0.01	-0.614	-0.01	-0.62	-0.01	-0.618	-0.01	-0.618	-0.01	-0.623	-0.01	-1.611	0	-1.467	0	-1.898	0	-1.475	-0.01	-1.646	-0.04	-2.414	0	-1.237	-0.01	-2.222	-0.01	-1.46	-0.04	-1.338	-0.05	-1.765	-0.01	-2.119	-0.01
						0	-0.62	0	-0.611	-0.619	-0.01	-0.615	-0.01	-0.622	-0.01	-0.619	-0.01	-0.619	-0.01	-0.624	-0.01	-1.613	0	-1.469	0	-1.899	0	-1.478	-0.01	-1.65	-0.04	-2.419	0	-1.24	-0.01	-2.225	-0.01	-1.463	-0.04	-1.34	-0.05	-1.769	-0.01	-2.122	-0.01
						0	-0.621	0	-0.611	-0.62	0	-0.615	-0.01	-0.623	-0.01	-0.619	-0.01	-0.62	-0.01	-0.625	-0.01	-1.615	0	-1.471	-0.01	-1.901	0	-1.48	-0.01	-1.653	-0.04	-2.423	0	-1.242	-0.01	-2.228	-0.01	-1.466	-0.04	-1.341	-0.05	-1.773	-0.01	-2.124	-0.01
						0	-0.622	0	-0.612	-0.622	-0.01	-0.616	-0.01	-0.624	-0.01	-0.62	-0.01	-0.621	-0.01	-0.626	-0.01	-1.618	0	-1.473	-0.01	-1.903	0	-1.482	-0.01	-1.656	-0.04	-2.426	0	-1.244	-0.01	-2.23	-0.01	-1.469	-0.04	-1.345	-0.05	-1.776	-0.01	-2.127	-0.01
						0	-0.623	0	-0.613	-0.623	-0.01	-0.616	-0.01	-0.625	-0.01	-0.62	-0.01	-0.622	-0.01	-0.627	-0.01	-1.62	0	-1.477	-0.01	-1.905	0	-1.484	-0.01	-1.659	-0.04	-2.428	0	-1.246	-0.01	-2.233	-0.01	-1.471	-0.04	-1.348	-0.05	-1.778	-0.01	-2.128	-0.01
						0	-0.624	0	-0.614	-0.624	-0.01	-0.617	-0.01	-0.626	-0.01	-0.62	-0.01	-0.623	-0.01	-0.627	-0.01	-1.622	0	-1.479	0	-1.907	0	-1.484	-0.01	-1.66	-0.04	-2.43	0	-1.248	-0.01	-2.234	-0.01	-1.473	-0.04	-1.35	-0.05	-1.78	-0.01	-2.129	-0.01
						0	-0.625	0	-0.614	-0.625	-0.01	-0.618	0	-0.628	-0.01	-0.621	-0.01	-0.625	-0.01	-0.628	-0.01	-1.624	0	-1.481	0	-1.911	0	-1.486	-0.01	-1.663	-0.04	-2.432	0	-1.249	-0.01	-2.236	-0.01	-1.476	-0.04	-1.352	-0.05	-1.782	-0.02	-2.131	-0.01
						0	-0.626	0	-0.615	-0.626	-0.01	-0.619	-0.01	-0.629	-0.01	-0.621	-0.01	-0.625	-0.01	-0.629	-0.01	-1.626	0	-1.482	-0.01	-1.914	0	-1.487	-0.01	-1.665	-0.04	-2.434	0	-1.25	-0.01	-2.239	-0.01	-1.477	-0.04	-1.354	-0.05	-1.784	-0.02	-2.133	-0.01
						0	-0.627	0	-0.616	-0.627	-0.01	-0.619	-0.01	-0.63	-0.01	-0.622	-0.01	-0.626	-0.01	-0.629	-0.01	-1.627	0	-1.483	-0.01	-1.917	0	-1.488	-0.01	-1.666	-0.04	-2.438	0	-1.252	-0.01	-2.242	-0.01	-1.48	-0.04	-1.357	-0.05	-1.786	-0.02	-2.135	-0.01
						0	-0.628	0	-0.617	-0.628	-0.01	-0.62	-0.01	-0.631	-0.01	-0.622	-0.01	-0.627	-0.01	-0.63	-0.01	-1.628	0	-1.484	0	-1.921	0	-1.49	-0.01	-1.668	-0.04	-2.442	0	-1.252	-0.01	-2.247	-0.01	-1.481	-0.04	-1.359	-0.05	-1.788	-0.01	-2.138	-0.01
						0	-0.629	0	-0.618	-0.629	-0.01	-0.621	-0.01	-0.632	-0.01	-0.623	-0.01	-0.628	-0.01	-0.63	-0.01	-1.63	0	-1.486	0	-1.924	0	-1.491	-0.01	-1.669	-0.04	-2.446	0	-1.253	-0.01	-2.252	-0.01	-1.482	-0.04	-1.361	-0.05	-1.789	-0.01	-2.142	-0.01
						0	-0.63	0	-0.619	-0.63	-0.01	-0.622	-0.01	-0.633	-0.01	-0.623	-0.01	-0.629	-0.01	-0.63	-0.01	-1.631	0	-1.487	0	-1.927	0	-1.494	-0.01	-1.67	-0.04	-2.451	0	-1.254	-0.01	-2.256	-0.01	-1.484	-0.04	-1.362	-0.05	-1.791	-0.01	-2.147	-0.01
						0	-0.631	0	-0.621	-0.631	-0.01	-0.622	-0.01	-0.633	-0.01	-0.624	-0.01	-0.63	-0.01	-0.631	-0.01	-1.633	0	-1.489	-0.01	-1.929	0	-1.497	-0.01	-1.672	-0.04	-2.456	0	-1.255	-0.01	-2.259	-0.01	-1.485	-0.04	-1.364	-0.05	-1.793	-0.01	-2.149	-0.01
						0	-0.631	0	-0.622	-0.632	-0.01	-0.623	-0.01	-0.634	-0.01	-0.625	-0.01	-0.63	-0.01	-0.631	-0.01	-1.635	0	-1.49	-0.01	-1.93	0	-1.501	-0.01	-1.674	-0.04	-2.459	0	-1.256	-0.01	-2.263	-0.01	-1.486	-0.04	-1.365	-0.05	-1.794	-0.01	-2.154	-0.01
						0	-0.631	0	-0.624	-0.632	-0.01	-0.625	-0.01	-0.634	-0.01	-0.626	-0.01	-0.631	-0.01	-0.632	-0.01	-1.637	0	-1.493	0	-1.932	0	-1.504	-0.01	-1.677	-0.04	-2.462	0	-1.257	-0.01	-2.265	-0.01	-1.487	-0.04	-1.367	-0.05	-1.796	-0.01	-2.157	-0.01
						0	-0.632	0	-0.625	-0.633	-0.01	-0.625	-0.01	-0.635	-0.01	-0.627	-0.01	-0.632	-0.01	-0.632	-0.01	-1.643	0	-1.497	-0.01	-1.934	0	-1.506	-0.01	-1.68	-0.04	-2.463	0	-1.259	-0.01	-2.267	-0.01	-1.489	-0.04	-1.368	-0.05	-1.799	-0.01	-2.16	-0.01
						0	-0.632	0	-0.627	-0.633	0	-0.627	-0.01	-0.635	-0.01	-0.628	-0.01	-0.632	-0.01	-0.633	-0.01	-1.645	0	-1.5	-0.01	-1.936	0	-1.508	-0.01	-1.682	-0.04	-2.465	0	-1.261	-0.01	-2.269	-0.01	-1.49	-0.04	-1.369	-0.05	-1.804	-0.01	-2.162	-0.01
						0	-0.632	0	-0.628	-0.634	-0.01	-0.628	-0.01	-0.636	-0.01	-0.629	-0.01	-0.632	-0.01	-0.633	-0.01	-1.649	0	-1.503	-0.01	-1.938	0	-1.511	-0.01	-1.686	-0.04	-2.468	0	-1.263	-0.01	-2.271	-0.01	-1.493	-0.04	-1.37	-0.05	-1.808	-0.02	-2.164	-0.01
						0	-0.632	0	-0.629	-0.634	-0.01	-0.63	-0.01	-0.636	-0.01	-0.63	-0.01	-0.633	-0.01	-0.634	-0.01	-1.652	0	-1.504	-0.01	-1.939	0	-1.512	-0.01	-1.69	-0.04	-2.47	0	-1.265	-0.01	-2.273	-0.01	-1.496	-0.04	-1.371	-0.05	-1.811	-0.02	-2.165	-0.01
						0	-0.633	0	-0.631	-0.635	0	-0.632	-0.01	-0.637	-0.01	-0.631	-0.01	-0.633	-0.01	-0.635	-0.01	-1.654	0	-1.506	-0.01	-1.942	0	-1.515	-0.01	-1.692	-0.04	-2.474	0	-1.267	-0.01	-2.275	-0.01	-1.499	-0.04	-1.372	-0.05	-1.814	-0.02	-2.166	-0.01
						0	-0.634	0	-0.632	-0.635	-0.01	-0.633	-0.01	-0.637	-0.01	-0.633	-0.01	-0.633	-0.01	-0.635	-0.01	-1.657	0	-1.509	-0.01	-1.945	0	-1.516	-0.01	-1.695	-0.04	-2.479	0	-1.269	-0.01	-2.278	-0.01	-1.502	-0.04	-1.374	-0.05	-1.816	-0.02	-2.168	-0.01
						0	-0.634	0	-0.633	-0.635	-0.01	-0.635	-0.01	-0.637	-0.01	-0.634	-0.01	-0.634	-0.01	-0.636	-0.01	-1.659	0	-1.511	-0.01	-1.949	0	-1.518	-0.01	-1.696	-0.04	-2.483	0	-1.271	-0.01	-2.281	-0.01	-1.505	-0.04	-1.376	-0.05	-1.819	-0.02	-2.171	-0.01
						0	-0.635	0	-0.634	-0.636	-0.01	-0.636	-0.01	-0.638	-0.01	-0.636	-0.01	-0.635	-0.01	-0.637	-0.01	-1.661	0	-1.514	-0.01	-1.953	0	-1.519	-0.01	-1.698	-0.04	-2.488	0	-1.273	-0.01	-2.286	-0.01	-1.507	-0.04	-1.378	-0.05	-1.821	-0.01	-2.174	-0.01
						0	-0.635	0	-0.635	-0.636	-0.01	-0.637	-0.01	-0.639	-0.01	-0.638	-0.01	-0.635	-0.01	-0.638	-0.01	-1.662	0	-1.515	-0.01	-1.956	0	-1.52	-0.01	-1.7	-0.04	-2.492	0	-1.274	-0.01	-2.291	-0.01	-1.51	-0.04	-1.381	-0.05	-1.823	-0.01	-2.18	-0.01
						0	-0.635	0	-0.636	-0.637	-0.01	-0.638	-0.01	-0.64	-0.01	-0.639	-0.01	-0.636	-0.01	-0.639	-0.01	-1.664	0	-1.517	-0.01	-1.959	0	-1.522	-0.01	-1.701	-0.04	-2.494	0	-1.276	-0.01	-2.295	-0.01	-1.512	-0.04	-1.384	-0.05	-1.825	-0.02	-2.184	-0.01
						0	-0.636	0	-0.637	-0.637	-0.01	-0.639	-0.01	-0.64	-0.01	-0.64	-0.01	-0.636	-0.01	-0.64	-0.01	-1.665	0	-1.518	-0.01	-1.961	0	-1.523	-0.01	-1.703	-0.04	-2.497	0	-1.278	-0.01	-2.299	-0.01	-1.514	-0.04	-1.386	-0.05	-1.826	-0.02	-2.189	-0.01
						0	-0.637	0	-0.638	-0.637	-0.01	-0.64	-0.01	-0.641	-0.01	-0.641	-0.01	-0.637	-0.01	-0.641	-0.01	-1.666	0	-1.519	-0.01	-1.964	0	-1.524	-0.01	-1.704	-0.04	-2.499	0	-1.281	-0.01	-2.3	-0.01	-1.516	-0.04	-1.389	-0.05	-1.828	-0.02	-2.192	-0.01
						0	-0.638	0	-0.639	-0.638	-0.01	-0.641	-0.01	-0.641	-0.01	-0.642	-0.01	-0.638	-0.01	-0.642	-0.01	-1.668	0	-1.521	-0.01	-1.966	0	-1.526	-0.01	-1.705	-0.04	-2.501	0	-1.283	-0.01	-2.303	-0.01	-1.518	-0.04	-1.392	-0.05	-1.829	-0.02	-2.194	-0.01
						0	-0.638	0	-0.639	-0.639	-0.01	-0.642	-0.01	-0.642	-0.01	-0.644	-0.01	-0.638	-0.01	-0.644	-0.01	-1.67	0	-1.522	-0.01	-1.967	0	-1.527	-0.01	-1.707	-0.04	-2.503	0	-1.284	-0.01	-2.305	-0.01	-1.519	-0.04	-1.394	-0.05	-1.831	-0.02	-2.197	-0.01
						0	-0.639	0	-0.64	-0.639	-0.01	-0.643	-0.01	-0.643	-0.01	-0.645	-0.01	-0.639	-0.01	-0.645	-0.01	-1.672	0	-1.523	-0.01	-1.969	0	-1.529	-0.01	-1.709	-0.04	-2.507	0	-1.285	-0.01	-2.307	-0.02	-1.52	-0.04	-1.396	-0.05	-1.833	-0.02	-2.199	-0.01
						0	-0.64	0	-0.641	-0.64	-0.01	-0.643	-0.01	-0.643	-0.01	-0.646	-0.01	-0.64	-0.01	-0.646	-0.01	-1.676	0	-1.525	-0.01	-1.971	0	-1.533	-0.01	-1.711	-0.04	-2.511	0	-1.286	-0.01	-2.308	-0.01	-1.521	-0.04	-1.398	-0.05	-1.836	-0.01	-2.2	-0.01
						0	-0.641	0	-0.641	-0.64	0	-0.644	-0.01	-0.644	-0.01	-0.647	-0.01	-0.641	-0.01	-0.648	-0.01	-1.678	0	-1.526	-0.01	-1.973	0	-1.535	-0.01	-1.714	-0.04	-2.516	-0.01	-1.287	-0.01	-2.311	-0.01	-1.523	-0.04	-1.4	-0.05	-1.84	-0.01	-2.201	-0.01
						0	-0.642	0	-0.642	-0.641	-0.01	-0.645	-0.01	-0.644	-0.01	-0.648	-0.01	-0.642	-0.01	-0.649	-0.01	-1.681	0	-1.528	-0.01	-1.974	0	-1.537	-0.01	-1.716	-0.04	-2.519	0	-1.288	-0.01	-2.316	-0.01	-1.524	-0.04	-1.401	-0.05	-1.843	-0.02	-2.203	-0.01
						0	-0.643	0	-0.642	-0.642	-0.01	-0.646	-0.01	-0.645	-0.01	-0.649	-0.01	-0.643	-0.01	-0.651	-0.01	-1.685	0	-1.531	-0.01	-1.977	0	-1.54	-0.01	-1.72	-0.04	-2.523	0	-1.289	-0.01	-2.319	-0.01	-1.525	-0.04	-1.402	-0.05	-1.847	-0.02	-2.204	-0.01
						0	-0.644	0	-0.642	-0.643	-0.01	-0.646	-0.01	-0.646	-0.01	-0.65	-0.01	-0.644	-0.01	-0.652	-0.01	-1.687	0	-1.534	-0.01	-1.98	0	-1.543	-0.01	-1.723	-0.04	-2.527	-0.01	-1.29	-0.01	-2.324	-0.01	-1.528	-0.04	-1.403	-0.05	-1.85	-0.02	-2.206	-0.01
						0	-0.645	0	-0.643	-0.643	-0.01	-0.647	-0.01	-0.646	-0.01	-0.651	-0.01	-0.645	-0.01	-0.653	-0.01	-1.69	0	-1.537	-0.01	-1.985	0	-1.544	-0.01	-1.726	-0.04	-2.53	0	-1.292	-0.01	-2.327	-0.01	-1.531	-0.04	-1.404	-0.05	-1.853	-0.02	-2.209	-0.01
						0	-0.647	0	-0.643	-0.644	0	-0.647	0	-0.647	-0.01	-0.652	-0.01	-0.647	-0.01	-0.654	-0.01	-1.692	0	-1.539	-0.01	-1.988	0	-1.547	-0.01	-1.729	-0.04	-2.532	0	-1.293	-0.01	-2.331	-0.01	-1.534	-0.04	-1.405	-0.05	-1.856	-0.02	-2.214	-0.01
						0	-0.648	0	-0.644	-0.646	-0.01	-0.648	-0.01	-0.648	-0.01	-0.653	-0.01	-0.648	-0.01	-0.655	-0.01	-1.694	0	-1.541	-0.01	-1.992	0	-1.549	-0.01	-1.731	-0.04	-2.535	0	-1.294	-0.01	-2.334	-0.01	-1.536	-0.05	-1.406	-0.05	-1.857	-0.02	-2.218	-0.01
						0	-0.65	0	-0.644	-0.647	0	-0.648	-0.01	-0.649	-0.01	-0.653	-0.01	-0.65	-0.01	-0.656	-0.01	-1.696	0	-1.544	-0.01	-1.995	0	-1.551	-0.01	-1.733	-0.04	-2.536	-0.01	-1.296	-0.01	-2.336	-0.01	-1.538	-0.04	-1.408	-0.05	-1.859	-0.02	-2.221	-0.01
						0	-0.651	0	-0.645	-0.648	-0.01	-0.648	-0.01	-0.65	-0.01	-0.654	-0.01	-0.651	-0.01	-0.658	-0.01	-1.698	0	-1.546	-0.01	-1.997	0	-1.553	-0.01	-1.735	-0.04	-2.539	0	-1.299	-0.01	-2.338	-0.01	-1.541	-0.04	-1.409	-0.05	-1.861	-0.02	-2.225	-0.01
						0	-0.653	0	-0.645	-0.65	-0.01	-0.649	-0.01	-0.651	-0.01	-0.654	-0.01	-0.653	-0.01	-0.659	-0.01	-1.699	0	-1.548	-0.01	-2	0	-1.554	-0.01	-1.736	-0.04	-2.541	-0.01	-1.302	-0.01	-2.34	-0.01	-1.544	-0.04	-1.411	-0.05	-1.862	-0.02	-2.23	-0.01
						0	-0.654	0	-0.646	-0.651	-0.01	-0.649	-0.01	-0.652	-0.01	-0.655	-0.01	-0.654	-0.01	-0.66	-0.01	-1.7	0	-1.55	-0.01	-2.002	0	-1.556	-0.01	-1.738	-0.04	-2.545	0	-1.305	-0.01	-2.342	-0.01	-1.546	-0.05	-1.413	-0.05	-1.863	-0.02	-2.232	-0.01
						0	-0.655	0	-0.647	-0.652	-0.01	-0.65	-0.01	-0.653	-0.01	-0.655	-0.01	-0.655	-0.01	-0.661	-0.01	-1.702	0	-1.551	-0.01	-2.004	0	-1.557	-0.01	-1.74	-0.04	-2.551	-0.01	-1.308	-0.01	-2.344	-0.01	-1.548	-0.05	-1.415	-0.05	-1.865	-0.02	-2.234	-0.01
						0	-0.655	0	-0.647	-0.653	-0.01	-0.651	-0.01	-0.653	-0.01	-0.656	-0.01	-0.656	-0.01	-0.662	-0.01	-1.703	0	-1.553	-0.01	-2.005	0	-1.558	-0.01	-1.74	-0.04	-2.556	-0.01	-1.309	-0.01	-2.347	-0.01	-1.551	-0.05	-1.418	-0.05	-1.867	-0.02	-2.235	-0.01
						0	-0.657	0	-0.648	-0.654	-0.01	-0.651	-0.01	-0.655	-0.01	-0.656	-0.01	-0.658	-0.01	-0.662	-0.01	-1.704	0	-1.555	-0.01	-2.007	0	-1.56	-0.01	-1.742	-0.04	-2.56	0	-1.311	-0.01	-2.35	-0.01	-1.552	-0.04	-1.42	-0.05	-1.87	-0.02	-2.237	-0.01
						0	-0.658	0	-0.649	-0.656	-0.01	-0.652	-0.01	-0.656	-0.01	-0.657	-0.01	-0.659	-0.01	-0.663	-0.01	-1.707	0	-1.556	-0.01	-2.009	0	-1.561	-0.01	-1.744	-0.04	-2.564	0	-1.313	-0.01	-2.355	-0.01	-1.553	-0.04	-1.421	-0.05	-1.874	-0.02	-2.239	-0.01
						0	-0.658	0	-0.649	-0.657	-0.01	-0.652	-0.01	-0.657	-0.01	-0.657	-0.01	-0.66	-0.01	-0.664	-0.01	-1.71	0	-1.557	-0.01	-2.011	0	-1.563	-0.01	-1.746	-0.04	-2.567	-0.01	-1.315	-0.01	-2.358	-0.01	-1.555	-0.05	-1.423	-0.05	-1.878	-0.02	-2.242	-0.01
						0	-0.659	0	-0.65	-0.658	-0.01	-0.653	-0.01	-0.658	-0.01	-0.658	-0.01	-0.661	-0.01	-0.665	-0.01	-1.714	0	-1.558	-0.01	-2.013	0	-1.564	-0.01	-1.75	-0.04	-2.569	-0.01	-1.317	-0.01	-2.363	-0.01	-1.556	-0.05	-1.424	-0.05	-1.881	-0.02	-2.246	-0.01
						0	-0.661	0	-0.651	-0.659	-0.01	-0.654	-0.01	-0.659	-0.01	-0.658	-0.01	-0.662	-0.01	-0.665	-0.01	-1.717	0	-1.56	-0.01	-2.016	0	-1.567	-0.01	-1.753	-0.04	-2.57	-0.01	-1.319	-0.01	-2.367	-0.01	-1.557	-0.04	-1.428	-0.06	-1.885	-0.02	-2.25	-0.01
						0	-0.661	0	-0.651	-0.659	-0.01	-0.655	-0.01	-0.66	-0.01	-0.658	-0.01	-0.663	-0.01	-0.665	-0.01	-1.719	0	-1.562	-0.01	-2.02	0	-1.571	-0.01	-1.756	-0.04	-2.572	-0.01	-1.32	-0.01	-2.369	-0.01	-1.558	-0.05	-1.431	-0.06	-1.887	-0.02	-2.255	-0.01
						0	-0.662	0	-0.652	-0.66	-0.01	-0.656	-0.01	-0.662	-0.01	-0.659	-0.01	-0.664	-0.01	-0.666	-0.01	-1.723	0	-1.563	-0.01	-2.024	0	-1.573	-0.01	-1.76	-0.04	-2.574	0	-1.321	-0.01	-2.372	-0.01	-1.559	-0.05	-1.433	-0.06	-1.889	-0.02	-2.257	-0.01
						0	-0.663	0	-0.653	-0.661	-0.01	-0.656	-0.01	-0.663	-0.01	-0.66	-0.01	-0.664	-0.01	-0.666	-0.01	-1.725	0	-1.567	-0.01	-2.027	0	-1.575	-0.01	-1.761	-0.04	-2.578	0	-1.322	-0.01	-2.374	-0.01	-1.561	-0.05	-1.434	-0.06	-1.891	-0.02	-2.26	-0.01
						0	-0.664	0	-0.654	-0.662	-0.01	-0.658	-0.01	-0.665	-0.01	-0.66	-0.01	-0.665	-0.01	-0.666	-0.01	-1.727	0	-1.57	-0.01	-2.03	0	-1.578	-0.01	-1.765	-0.04	-2.582	-0.01	-1.323	-0.01	-2.376	-0.01	-1.563	-0.05	-1.435	-0.06	-1.893	-0.02	-2.264	-0.01
						0	-0.665	0	-0.655	-0.663	-0.01	-0.658	-0.01	-0.666	-0.01	-0.661	-0.01	-0.666	-0.01	-0.667	-0.01	-1.73	0	-1.572	-0.01	-2.033	0	-1.58	-0.01	-1.767	-0.04	-2.586	-0.01	-1.324	-0.01	-2.378	-0.01	-1.566	-0.05	-1.436	-0.06	-1.895	-0.02	-2.267	-0.01
						0	-0.665	0	-0.656	-0.663	-0.01	-0.659	-0.01	-0.667	-0.01	-0.662	-0.01	-0.667	-0.01	-0.668	-0.01	-1.731	0	-1.576	-0.01	-2.036	0	-1.582	-0.01	-1.768	-0.04	-2.59	-0.01	-1.325	-0.01	-2.38	-0.01	-1.569	-0.05	-1.438	-0.06	-1.896	-0.02	-2.269	-0.01
						0	-0.666	0	-0.658	-0.664	-0.01	-0.661	-0.01	-0.667	-0.01	-0.663	-0.01	-0.667	-0.01	-0.668	-0.01	-1.733	0	-1.577	-0.01	-2.038	0	-1.584	-0.01	-1.771	-0.05	-2.593	-0.01	-1.326	-0.01	-2.383	-0.01	-1.572	-0.05	-1.439	-0.06	-1.898	-0.02	-2.27	-0.01
						0	-0.667	0	-0.659	-0.665	-0.01	-0.662	-0.01	-0.668	-0.01	-0.663	-0.01	-0.668	-0.01	-0.669	-0.01	-1.734	0	-1.58	-0.01	-2.04	0	-1.585	-0.01	-1.772	-0.04	-2.598	-0.01	-1.327	-0.01	-2.387	-0.01	-1.574	-0.05	-1.44	-0.06	-1.898	-0.02	-2.272	-0.01
						0	-0.667	0	-0.661	-0.666	-0.01	-0.663	-0.01	-0.669	-0.01	-0.664	-0.01	-0.668	-0.01	-0.669	-0.01	-1.735	0	-1.581	-0.01	-2.042	0	-1.588	-0.01	-1.773	-0.05	-2.601	-0.01	-1.328	-0.01	-2.392	-0.01	-1.577	-0.05	-1.441	-0.06	-1.901	-0.02	-2.274	-0.01
						0	-0.668	0	-0.662	-0.666	-0.01	-0.664	-0.01	-0.669	-0.01	-0.665	-0.01	-0.669	-0.01	-0.669	-0.01	-1.737	0	-1.583	-0.01	-2.043	0	-1.589	-0.01	-1.775	-0.04	-2.603	-0.02	-1.33	-0.01	-2.395	-0.01	-1.579	-0.05	-1.442	-0.06	-1.903	-0.02	-2.276	-0.01
						0	-0.668	0	-0.663	-0.667	-0.01	-0.666	-0.01	-0.669	-0.01	-0.666	-0.01	-0.669	-0.01	-0.67	-0.01	-1.738	0	-1.585	-0.01	-2.045	0	-1.591	-0.01	-1.775	-0.05	-2.604	0	-1.331	-0.01	-2.399	-0.01	-1.581	-0.05	-1.444	-0.06	-1.906	-0.02	-2.28	-0.01
						0	-0.669	0	-0.664	-0.668	-0.01	-0.668	-0.01	-0.67	-0.01	-0.667	-0.01	-0.669	-0.01	-0.671	-0.01	-1.74	0	-1.587	-0.01	-2.047	-0.01	-1.592	-0.01	-1.777	-0.04	-2.607	-0.01	-1.333	-0.01	-2.402	-0.01	-1.584	-0.05	-1.446	-0.06	-1.909	-0.02	-2.284	-0.01
						0	-0.669	0	-0.665	-0.668	-0.01	-0.669	-0.01	-0.67	-0.01	-0.668	-0.01	-0.67	-0.01	-0.672	-0.01	-1.741	0	-1.588	-0.01	-2.049	0	-1.594	-0.01	-1.778	-0.04	-2.609	-0.01	-1.336	-0.01	-2.406	-0.01	-1.585	-0.05	-1.449	-0.06	-1.913	-0.02	-2.288	-0.01
						0	-0.67	0	-0.666	-0.669	-0.01	-0.67	-0.01	-0.671	-0.01	-0.67	-0.01	-0.671	-0.01	-0.672	-0.01	-1.744	0	-1.59	-0.01	-2.053	0	-1.595	-0.01	-1.78	-0.05	-2.612	-0.01	-1.338	-0.01	-2.407	-0.01	-1.587	-0.05	-1.453	-0.06	-1.917	-0.02	-2.293	-0.01
						0	-0.67	0	-0.667	-0.669	-0.01	-0.671	-0.01	-0.671	-0.01	-0.671	-0.01	-0.671	-0.01	-0.673	-0.01	-1.748	0	-1.591	-0.01	-2.057	0	-1.596	-0.01	-1.782	-0.05	-2.618	-0.01	-1.34	-0.01	-2.41	-0.01	-1.589	-0.05	-1.455	-0.06	-1.919	-0.02	-2.297	-0.01
						0	-0.671	0	-0.668	-0.669	-0.01	-0.673	-0.01	-0.672	-0.01	-0.672	-0.01	-0.671	-0.01	-0.674	-0.01	-1.751	0	-1.593	-0.01	-2.06	0	-1.597	-0.01	-1.785	-0.05	-2.623	-0.01	-1.342	-0.01	-2.411	-0.01	-1.59	-0.05	-1.457	-0.06	-1.922	-0.02	-2.3	-0.01
						0	-0.671	0	-0.669	-0.67	-0.01	-0.674	-0.01	-0.672	-0.01	-0.674	-0.01	-0.672	-0.01	-0.675	-0.01	-1.755	0	-1.594	-0.01	-2.064	0	-1.599	-0.01	-1.788	-0.05	-2.626	-0.01	-1.344	-0.01	-2.413	-0.01	-1.591	-0.05	-1.459	-0.06	-1.925	-0.02	-2.303	-0.01
						0	-0.672	0	-0.67	-0.671	-0.01	-0.675	-0.01	-0.673	-0.01	-0.675	-0.01	-0.673	-0.01	-0.676	-0.01	-1.756	0	-1.595	-0.01	-2.067	0	-1.601	-0.01	-1.792	-0.05	-2.63	-0.01	-1.346	-0.01	-2.415	-0.01	-1.593	-0.05	-1.462	-0.06	-1.927	-0.02	-2.305	-0.01
						0	-0.672	0	-0.671	-0.671	-0.01	-0.675	-0.01	-0.673	-0.01	-0.676	-0.01	-0.673	-0.01	-0.677	-0.01	-1.759	0	-1.597	-0.01	-2.07	0	-1.603	-0.01	-1.794	-0.05	-2.634	-0.01	-1.349	-0.01	-2.417	-0.01	-1.594	-0.05	-1.464	-0.06	-1.929	-0.02	-2.306	-0.01
						0	-0.673	0	-0.672	-0.672	-0.01	-0.676	-0.01	-0.674	-0.01	-0.677	-0.01	-0.674	-0.01	-0.678	-0.01	-1.762	0	-1.599	-0.01	-2.071	0	-1.607	-0.01	-1.796	-0.05	-2.637	-0.01	-1.351	-0.01	-2.42	-0.01	-1.595	-0.05	-1.466	-0.06	-1.93	-0.02	-2.308	-0.01
						0	-0.674	0	-0.673	-0.672	-0.01	-0.677	-0.01	-0.674	-0.01	-0.678	-0.01	-0.674	-0.01	-0.679	-0.01	-1.763	0	-1.601	-0.01	-2.074	0	-1.61	-0.01	-1.8	-0.05	-2.639	-0.01	-1.353	-0.01	-2.424	-0.01	-1.597	-0.05	-1.468	-0.06	-1.932	-0.02	-2.31	-0.02
						0	-0.674	0	-0.674	-0.673	-0.01	-0.678	-0.01	-0.675	-0.01	-0.679	-0.01	-0.675	-0.01	-0.68	-0.01	-1.766	0	-1.604	-0.01	-2.075	0	-1.613	-0.01	-1.802	-0.05	-2.641	-0.01	-1.354	-0.01	-2.428	-0.02	-1.598	-0.05	-1.469	-0.06	-1.933	-0.02	-2.312	-0.02
						0	-0.675	0	-0.674	-0.673	-0.01	-0.679	-0.01	-0.676	-0.01	-0.681	-0.01	-0.676	-0.01	-0.682	-0.01	-1.767	0	-1.608	-0.01	-2.077	0	-1.616	-0.01	-1.805	-0.05	-2.643	-0.01	-1.356	-0.01	-2.431	-0.02	-1.601	-0.05	-1.471	-0.06	-1.934	-0.02	-2.317	-0.01
						0	-0.676	0	-0.675	-0.674	-0.01	-0.679	-0.01	-0.676	-0.01	-0.682	-0.01	-0.676	-0.01	-0.683	-0.01	-1.769	0	-1.611	-0.01	-2.078	0	-1.619	-0.01	-1.807	-0.05	-2.645	-0.01	-1.357	-0.01	-2.436	-0.02	-1.604	-0.05	-1.472	-0.06	-1.936	-0.02	-2.32	-0.01
						0	-0.677	0	-0.676	-0.675	-0.01	-0.68	-0.01	-0.677	-0.01	-0.683	-0.01	-0.677	-0.01	-0.684	-0.01	-1.77	0	-1.613	-0.01	-2.08	0	-1.621	-0.01	-1.808	-0.05	-2.648	-0.01	-1.358	-0.01	-2.44	-0.02	-1.607	-0.05	-1.473	-0.06	-1.939	-0.02	-2.323	-0.01
						0	-0.678	0	-0.676	-0.675	-0.01	-0.681	-0.01	-0.678	-0.01	-0.684	-0.01	-0.678	-0.01	-0.685	-0.01	-1.772	0	-1.615	-0.01	-2.082	0	-1.623	-0.01	-1.81	-0.05	-2.651	-0.01	-1.359	-0.01	-2.442	-0.02	-1.61	-0.05	-1.474	-0.06	-1.943	-0.02	-2.327	-0.02
						0	-0.68	0	-0.677	-0.676	-0.01	-0.681	-0.01	-0.679	-0.01	-0.685	-0.01	-0.679	-0.01	-0.686	-0.01	-1.773	0	-1.618	-0.01	-2.085	0	-1.624	-0.01	-1.811	-0.05	-2.656	-0.01	-1.36	-0.01	-2.445	-0.02	-1.612	-0.05	-1.475	-0.06	-1.947	-0.02	-2.331	-0.02
						0	-0.681	0	-0.677	-0.677	-0.01	-0.682	-0.01	-0.68	-0.01	-0.687	-0.01	-0.681	-0.01	-0.687	-0.01	-1.774	0	-1.62	-0.01	-2.088	0	-1.627	-0.01	-1.812	-0.05	-2.66	-0.01	-1.361	-0.01	-2.447	-0.02	-1.614	-0.05	-1.476	-0.06	-1.95	-0.02	-2.335	-0.02
						0	-0.682	0	-0.678	-0.678	-0.01	-0.682	-0.01	-0.682	-0.01	-0.687	-0.01	-0.682	-0.01	-0.688	-0.01	-1.776	0	-1.622	-0.01	-2.092	0	-1.628	-0.01	-1.813	-0.05	-2.664	-0.01	-1.362	-0.01	-2.448	-0.02	-1.617	-0.05	-1.478	-0.06	-1.953	-0.02	-2.338	-0.02
						0	-0.684	0	-0.678	-0.678	-0.01	-0.683	-0.01	-0.683	-0.01	-0.688	-0.01	-0.683	-0.01	-0.689	-0.01	-1.779	0	-1.624	-0.01	-2.095	0	-1.629	-0.01	-1.814	-0.05	-2.669	-0.01	-1.364	-0.01	-2.449	-0.02	-1.618	-0.05	-1.479	-0.06	-1.956	-0.02	-2.34	-0.02
						0	-0.685	0	-0.678	-0.679	-0.01	-0.683	-0.01	-0.685	-0.01	-0.688	-0.01	-0.684	-0.01	-0.691	-0.01	-1.782	0	-1.625	-0.01	-2.099	0	-1.63	-0.01	-1.816	-0.05	-2.672	-0.01	-1.365	-0.01	-2.452	-0.02	-1.62	-0.05	-1.481	-0.06	-1.959	-0.02	-2.342	-0.02
						0	-0.687	0	-0.679	-0.68	-0.01	-0.684	-0.01	-0.686	-0.01	-0.689	-0.01	-0.686	-0.01	-0.692	-0.01	-1.786	0	-1.627	-0.01	-2.102	0	-1.631	-0.01	-1.819	-0.05	-2.674	-0.01	-1.367	-0.01	-2.454	-0.02	-1.622	-0.05	-1.483	-0.06	-1.961	-0.02	-2.343	-0.02
						0	-0.688	0	-0.679	-0.681	-0.01	-0.684	-0.01	-0.688	-0.01	-0.69	-0.01	-0.687	-0.01	-0.693	-0.01	-1.788	0	-1.628	-0.01	-2.104	0	-1.633	-0.01	-1.822	-0.05	-2.676	-0.01	-1.368	-0.01	-2.459	-0.02	-1.624	-0.05	-1.485	-0.06	-1.963	-0.02	-2.345	-0.02
						0	-0.69	0	-0.68	-0.682	-0.01	-0.684	-0.01	-0.689	-0.01	-0.69	-0.01	-0.688	-0.01	-0.695	-0.01	-1.792	0	-1.629	-0.01	-2.107	0	-1.634	-0.01	-1.826	-0.05	-2.678	-0.01	-1.371	-0.01	-2.465	-0.02	-1.625	-0.05	-1.488	-0.06	-1.965	-0.02	-2.346	-0.02
						0	-0.691	0	-0.68	-0.684	-0.01	-0.685	-0.01	-0.689	-0.01	-0.69	-0.01	-0.689	-0.01	-0.696	-0.01	-1.795	0	-1.631	-0.01	-2.109	0	-1.636	-0.01	-1.83	-0.05	-2.68	-0.01	-1.373	-0.01	-2.469	-0.02	-1.627	-0.05	-1.49	-0.06	-1.967	-0.02	-2.35	-0.02
						0	-0.692	0	-0.681	-0.685	-0.01	-0.685	-0.01	-0.69	-0.01	-0.691	-0.01	-0.69	-0.01	-0.697	-0.01	-1.797	0	-1.632	-0.01	-2.111	0	-1.638	-0.01	-1.833	-0.05	-2.683	-0.01	-1.375	-0.01	-2.473	-0.02	-1.628	-0.05	-1.492	-0.06	-1.967	-0.02	-2.354	-0.02
						0	-0.693	0	-0.681	-0.687	-0.01	-0.686	-0.01	-0.691	-0.01	-0.691	-0.01	-0.691	-0.01	-0.698	-0.01	-1.8	0	-1.634	-0.01	-2.112	0	-1.64	-0.01	-1.836	-0.05	-2.687	-0.01	-1.378	-0.01	-2.476	-0.02	-1.629	-0.05	-1.495	-0.06	-1.968	-0.02	-2.357	-0.02
						0	-0.694	0	-0.682	-0.689	-0.01	-0.686	-0.01	-0.692	-0.01	-0.692	-0.01	-0.692	-0.01	-0.699	-0.01	-1.801	-0.01	-1.636	-0.01	-2.114	0	-1.642	-0.01	-1.838	-0.05	-2.692	-0.01	-1.38	-0.01	-2.479	-0.02	-1.63	-0.05	-1.497	-0.06	-1.97	-0.02	-2.361	-0.02
						-0.01	-0.695	0	-0.683	-0.69	-0.01	-0.687	-0.01	-0.693	-0.01	-0.692	-0.01	-0.693	-0.01	-0.699	-0.01	-1.804	0	-1.638	-0.01	-2.115	0	-1.646	-0.01	-1.84	-0.05	-2.697	-0.01	-1.381	-0.01	-2.48	-0.02	-1.632	-0.05	-1.499	-0.06	-1.972	-0.02	-2.364	-0.02
						0	-0.696	0	-0.684	-0.691	-0.01	-0.687	-0.01	-0.694	-0.01	-0.693	-0.01	-0.694	-0.01	-0.7	-0.01	-1.805	0	-1.641	-0.01	-2.117	0	-1.648	-0.01	-1.842	-0.05	-2.699	-0.01	-1.382	-0.01	-2.482	-0.02	-1.634	-0.05	-1.502	-0.06	-1.974	-0.02	-2.369	-0.02
						0	-0.697	0	-0.685	-0.692	-0.01	-0.688	-0.01	-0.695	-0.01	-0.693	-0.01	-0.696	-0.01	-0.7	-0.01	-1.805	0	-1.643	-0.01	-2.12	0	-1.652	-0.01	-1.843	-0.05	-2.703	-0.01	-1.384	-0.01	-2.483	-0.02	-1.636	-0.05	-1.503	-0.06	-1.976	-0.02	-2.371	-0.02
						0	-0.697	0	-0.686	-0.694	-0.01	-0.688	-0.01	-0.696	-0.01	-0.694	-0.01	-0.697	-0.01	-0.701	-0.01	-1.807	0	-1.646	-0.01	-2.124	0	-1.654	-0.01	-1.845	-0.05	-2.705	-0.01	-1.386	-0.01	-2.485	-0.02	-1.639	-0.05	-1.505	-0.06	-1.98	-0.02	-2.374	-0.02
						0	-0.698	0	-0.687	-0.695	-0.01	-0.689	-0.01	-0.697	-0.01	-0.694	-0.01	-0.698	-0.01	-0.701	-0.01	-1.808	0	-1.649	-0.01	-2.128	0	-1.656	-0.01	-1.846	-0.05	-2.708	-0.01	-1.388	-0.01	-2.487	-0.02	-1.642	-0.06	-1.506	-0.06	-1.982	-0.02	-2.376	-0.02
						0	-0.699	0	-0.688	-0.696	-0.01	-0.69	-0.01	-0.699	-0.01	-0.695	-0.01	-0.699	-0.01	-0.701	-0.01	-1.81	0	-1.651	-0.01	-2.132	0	-1.659	-0.01	-1.847	-0.05	-2.711	-0.01	-1.39	-0.01	-2.489	-0.02	-1.645	-0.06	-1.507	-0.06	-1.985	-0.02	-2.377	-0.02
						0	-0.7	0	-0.689	-0.697	-0.01	-0.691	-0.01	-0.7	-0.01	-0.696	-0.01	-0.7	-0.01	-0.702	-0.01	-1.812	0	-1.654	-0.01	-2.135	0	-1.661	-0.01	-1.848	-0.05	-2.713	-0.01	-1.391	-0.01	-2.493	-0.02	-1.647	-0.06	-1.509	-0.06	-1.988	-0.02	-2.38	-0.02
						0	-0.7	0	-0.691	-0.698	-0.01	-0.692	-0.01	-0.701	-0.01	-0.696	-0.01	-0.701	-0.01	-0.702	-0.01	-1.814	0	-1.656	-0.01	-2.137	0	-1.662	-0.01	-1.849	-0.05	-2.715	-0.01	-1.392	-0.01	-2.496	-0.02	-1.651	-0.06	-1.51	-0.06	-1.992	-0.03	-2.381	-0.02
						0	-0.701	0	-0.692	-0.699	-0.01	-0.693	-0.01	-0.702	-0.01	-0.697	-0.01	-0.702	-0.01	-0.703	-0.01	-1.817	0	-1.658	-0.01	-2.14	0	-1.664	-0.01	-1.851	-0.05	-2.718	-0.01	-1.394	-0.01	-2.5	-0.02	-1.653	-0.06	-1.512	-0.06	-1.995	-0.03	-2.384	-0.02
						0	-0.701	0	-0.694	-0.7	-0.01	-0.694	-0.01	-0.702	-0.01	-0.697	-0.01	-0.702	-0.01	-0.703	-0.01	-1.819	0	-1.66	-0.01	-2.142	0	-1.665	-0.01	-1.852	-0.05	-2.722	-0.01	-1.395	-0.01	-2.503	-0.02	-1.655	-0.06	-1.513	-0.06	-1.998	-0.02	-2.387	-0.02
						0	-0.702	0	-0.695	-0.701	-0.01	-0.695	-0.01	-0.703	-0.01	-0.698	-0.01	-0.703	-0.01	-0.704	-0.01	-1.822	0	-1.662	-0.01	-2.144	0	-1.666	-0.01	-1.853	-0.05	-2.727	-0.01	-1.396	-0.01	-2.507	-0.02	-1.657	-0.06	-1.514	-0.06	-2	-0.02	-2.391	-0.02
						0	-0.702	0	-0.697	-0.702	-0.01	-0.697	-0.01	-0.704	-0.01	-0.699	-0.01	-0.704	-0.01	-0.704	-0.01	-1.824	0	-1.663	-0.01	-2.146	0	-1.668	-0.01	-1.856	-0.05	-2.733	-0.01	-1.397	-0.01	-2.513	-0.02	-1.659	-0.06	-1.515	-0.06	-2.002	-0.02	-2.396	-0.02
						0	-0.703	0	-0.698	-0.703	-0.01	-0.698	-0.01	-0.705	-0.01	-0.7	-0.01	-0.704	-0.01	-0.705	-0.01	-1.826	0	-1.664	-0.01	-2.148	0	-1.669	-0.01	-1.86	-0.05	-2.736	-0.01	-1.398	-0.01	-2.515	-0.02	-1.66	-0.06	-1.517	-0.06	-2.003	-0.02	-2.399	-0.02
						-0.01	-0.703	0	-0.699	-0.704	-0.01	-0.699	-0.01	-0.705	-0.01	-0.701	-0.01	-0.704	-0.01	-0.706	-0.01	-1.829	0	-1.665	-0.01	-2.149	0	-1.671	-0.01	-1.862	-0.05	-2.739	-0.01	-1.399	-0.01	-2.517	-0.02	-1.661	-0.06	-1.519	-0.06	-2.004	-0.02	-2.403	-0.02
						0	-0.703	0	-0.7	-0.704	-0.01	-0.7	-0.01	-0.706	-0.01	-0.701	-0.01	-0.705	-0.01	-0.706	-0.01	-1.831	0	-1.667	-0.01	-2.151	0	-1.672	-0.01	-1.865	-0.05	-2.743	-0.01	-1.4	-0.01	-2.519	-0.02	-1.662	-0.06	-1.521	-0.06	-2.005	-0.02	-2.406	-0.02
						0	-0.704	0	-0.701	-0.705	-0.01	-0.701	-0.01	-0.706	-0.01	-0.703	-0.01	-0.705	-0.01	-0.707	-0.01	-1.834	0	-1.668	-0.01	-2.153	0	-1.675	-0.01	-1.868	-0.05	-2.745	-0.01	-1.402	-0.01	-2.521	-0.02	-1.663	-0.06	-1.524	-0.07	-2.006	-0.02	-2.408	-0.02
						0	-0.704	0	-0.702	-0.705	-0.01	-0.702	-0.01	-0.706	-0.01	-0.704	-0.01	-0.706	-0.01	-0.708	-0.01	-1.836	0	-1.67	-0.01	-2.155	0	-1.678	-0.01	-1.87	-0.05	-2.747	-0.01	-1.404	-0.01	-2.523	-0.02	-1.665	-0.06	-1.526	-0.07	-2.008	-0.02	-2.411	-0.02
						0	-0.705	0	-0.703	-0.706	-0.01	-0.704	-0.01	-0.707	-0.01	-0.705	-0.01	-0.706	-0.01	-0.708	-0.01	-1.838	0	-1.673	-0.01	-2.157	0	-1.681	-0.01	-1.874	-0.05	-2.75	-0.01	-1.406	-0.01	-2.526	-0.02	-1.666	-0.06	-1.529	-0.07	-2.01	-0.02	-2.412	-0.02
						0	-0.705	0	-0.704	-0.706	-0.01	-0.705	-0.01	-0.707	-0.01	-0.706	-0.01	-0.707	-0.01	-0.709	-0.01	-1.839	0	-1.675	-0.01	-2.161	0	-1.683	-0.01	-1.876	-0.05	-2.752	-0.01	-1.409	-0.01	-2.529	-0.02	-1.667	-0.06	-1.531	-0.07	-2.014	-0.03	-2.414	-0.02
						0	-0.705	0	-0.705	-0.706	-0.01	-0.706	-0.01	-0.708	-0.01	-0.707	-0.01	-0.707	-0.01	-0.709	-0.01	-1.84	0	-1.679	-0.01	-2.164	0	-1.686	-0.01	-1.878	-0.05	-2.755	-0.01	-1.412	-0.01	-2.535	-0.02	-1.67	-0.06	-1.533	-0.07	-2.017	-0.03	-2.416	-0.02
						-0.01	-0.706	0	-0.707	-0.707	-0.01	-0.707	-0.01	-0.708	-0.01	-0.708	-0.01	-0.708	-0.01	-0.71	-0.01	-1.842	0	-1.681	-0.01	-2.167	0	-1.689	-0.01	-1.88	-0.05	-2.757	-0.01	-1.414	-0.01	-2.539	-0.02	-1.672	-0.06	-1.535	-0.07	-2.022	-0.03	-2.418	-0.02
						0	-0.707	0	-0.707	-0.707	-0.01	-0.708	-0.01	-0.709	-0.01	-0.709	-0.01	-0.709	-0.01	-0.711	-0.01	-1.843	0	-1.683	-0.01	-2.171	0	-1.692	-0.01	-1.882	-0.05	-2.762	-0.01	-1.417	-0.01	-2.541	-0.02	-1.676	-0.06	-1.536	-0.07	-2.026	-0.03	-2.421	-0.02
						0	-0.707	0	-0.708	-0.708	-0.01	-0.709	-0.01	-0.709	-0.01	-0.71	-0.01	-0.709	-0.01	-0.712	-0.01	-1.845	0	-1.687	-0.01	-2.173	0	-1.693	-0.01	-1.883	-0.05	-2.767	-0.01	-1.419	-0.01	-2.545	-0.02	-1.678	-0.06	-1.538	-0.07	-2.029	-0.03	-2.424	-0.02
						0	-0.707	0	-0.709	-0.708	-0.01	-0.71	-0.01	-0.71	-0.01	-0.711	-0.01	-0.71	-0.01	-0.713	-0.01	-1.847	0	-1.689	-0.01	-2.176	0	-1.695	-0.01	-1.885	-0.05	-2.771	-0.01	-1.421	-0.01	-2.548	-0.02	-1.679	-0.06	-1.539	-0.07	-2.032	-0.03	-2.429	-0.02
						0	-0.708	0	-0.71	-0.709	-0.01	-0.711	-0.01	-0.71	-0.01	-0.712	-0.01	-0.711	-0.01	-0.714	-0.01	-1.85	0	-1.691	-0.01	-2.179	0	-1.696	-0.01	-1.886	-0.05	-2.775	-0.01	-1.423	-0.01	-2.551	-0.02	-1.681	-0.06	-1.542	-0.07	-2.034	-0.03	-2.432	-0.02
						0	-0.709	0	-0.711	-0.709	-0.01	-0.712	-0.01	-0.711	-0.01	-0.714	-0.01	-0.711	-0.01	-0.715	-0.01	-1.855	0	-1.693	-0.01	-2.181	0	-1.698	-0.01	-1.888	-0.05	-2.779	-0.01	-1.424	-0.01	-2.552	-0.02	-1.683	-0.06	-1.543	-0.07	-2.036	-0.03	-2.437	-0.02
						-0.01	-0.71	0	-0.711	-0.71	0	-0.713	-0.01	-0.712	-0.01	-0.715	-0.01	-0.712	-0.01	-0.716	-0.01	-1.858	0	-1.694	-0.01	-2.183	0	-1.699	-0.01	-1.89	-0.05	-2.781	-0.01	-1.426	-0.01	-2.555	-0.02	-1.685	-0.06	-1.544	-0.07	-2.037	-0.03	-2.441	-0.02
						0	-0.711	0	-0.712	-0.711	-0.01	-0.714	-0.01	-0.712	-0.01	-0.716	-0.01	-0.712	-0.01	-0.717	-0.01	-1.86	0	-1.696	-0.01	-2.184	0	-1.7	-0.01	-1.894	-0.05	-2.784	-0.01	-1.427	-0.01	-2.556	-0.02	-1.688	-0.06	-1.545	-0.07	-2.038	-0.03	-2.443	-0.02
						0	-0.712	0	-0.713	-0.711	-0.01	-0.715	-0.01	-0.713	-0.01	-0.717	-0.01	-0.713	-0.01	-0.718	-0.01	-1.863	0	-1.698	-0.01	-2.186	0	-1.702	-0.01	-1.897	-0.06	-2.785	-0.01	-1.429	-0.01	-2.559	-0.02	-1.69	-0.06	-1.546	-0.07	-2.04	-0.03	-2.446	-0.02
						0	-0.713	0	-0.713	-0.712	-0.01	-0.716	-0.01	-0.713	-0.01	-0.719	-0.01	-0.714	-0.01	-0.719	-0.01	-1.865	0	-1.699	-0.01	-2.187	0	-1.703	-0.01	-1.9	-0.06	-2.787	-0.01	-1.43	-0.01	-2.562	-0.02	-1.692	-0.06	-1.548	-0.07	-2.04	-0.03	-2.447	-0.02
						0	-0.714	0	-0.713	-0.713	-0.01	-0.716	-0.01	-0.714	-0.01	-0.72	-0.01	-0.715	-0.01	-0.721	-0.01	-1.867	0	-1.7	-0.01	-2.189	0	-1.704	-0.01	-1.903	-0.06	-2.79	-0.01	-1.431	-0.02	-2.566	-0.02	-1.694	-0.06	-1.549	-0.07	-2.042	-0.03	-2.449	-0.02
						0	-0.716	0	-0.714	-0.714	0	-0.717	-0.01	-0.715	-0.01	-0.721	-0.01	-0.715	-0.01	-0.721	-0.01	-1.87	0	-1.701	-0.01	-2.191	0	-1.706	-0.01	-1.906	-0.06	-2.794	-0.01	-1.432	-0.01	-2.571	-0.02	-1.695	-0.06	-1.55	-0.07	-2.043	-0.03	-2.451	-0.02
						0	-0.717	0	-0.714	-0.714	-0.01	-0.717	-0.01	-0.716	-0.01	-0.721	-0.01	-0.717	-0.01	-0.722	-0.01	-1.871	0	-1.702	-0.01	-2.194	0	-1.708	-0.01	-1.908	-0.06	-2.799	-0.01	-1.433	-0.01	-2.574	-0.02	-1.696	-0.06	-1.552	-0.07	-2.045	-0.03	-2.453	-0.02
						-0.01	-0.718	0	-0.715	-0.715	-0.01	-0.718	-0.01	-0.717	-0.01	-0.722	-0.01	-0.717	-0.01	-0.724	-0.01	-1.873	0	-1.704	-0.01	-2.2	0	-1.71	-0.01	-1.91	-0.06	-2.804	-0.01	-1.434	-0.02	-2.579	-0.02	-1.698	-0.06	-1.554	-0.07	-2.046	-0.02	-2.456	-0.02
						0	-0.72	0	-0.715	-0.715	-0.01	-0.719	-0.01	-0.718	-0.01	-0.723	-0.01	-0.719	-0.01	-0.725	-0.01	-1.874	0	-1.705	-0.01	-2.204	0	-1.712	-0.01	-1.912	-0.06	-2.809	-0.01	-1.435	-0.01	-2.582	-0.02	-1.699	-0.06	-1.556	-0.07	-2.049	-0.03	-2.459	-0.02
						-0.01	-0.72	0	-0.716	-0.716	-0.01	-0.719	-0.01	-0.719	-0.01	-0.724	-0.01	-0.72	-0.01	-0.726	-0.01	-1.876	0	-1.708	-0.01	-2.207	0	-1.715	-0.01	-1.914	-0.06	-2.812	-0.01	-1.436	-0.01	-2.585	-0.02	-1.7	-0.06	-1.559	-0.07	-2.052	-0.03	-2.463	-0.02
						0	-0.722	0	-0.716	-0.717	-0.01	-0.72	-0.01	-0.72	-0.01	-0.724	-0.01	-0.721	-0.01	-0.728	-0.01	-1.877	0	-1.71	-0.01	-2.21	0	-1.717	-0.02	-1.916	-0.06	-2.815	-0.01	-1.438	-0.02	-2.587	-0.02	-1.702	-0.06	-1.563	-0.07	-2.055	-0.03	-2.466	-0.02
						-0.01	-0.723	0	-0.717	-0.718	-0.01	-0.72	-0.01	-0.721	-0.01	-0.725	-0.01	-0.722	-0.01	-0.729	-0.01	-1.879	0	-1.712	-0.01	-2.213	0	-1.72	-0.02	-1.917	-0.06	-2.816	-0.01	-1.439	-0.02	-2.589	-0.02	-1.703	-0.06	-1.566	-0.07	-2.058	-0.03	-2.468	-0.02
						0	-0.724	0	-0.717	-0.719	-0.01	-0.72	-0.01	-0.722	-0.01	-0.725	-0.01	-0.723	-0.01	-0.73	-0.01	-1.881	0	-1.716	-0.01	-2.215	-0.01	-1.724	-0.02	-1.918	-0.06	-2.819	-0.01	-1.441	-0.01	-2.591	-0.02	-1.705	-0.06	-1.568	-0.07	-2.062	-0.03	-2.472	-0.02
						-0.01	-0.725	0	-0.718	-0.721	-0.01	-0.721	-0.01	-0.723	-0.01	-0.726	-0.01	-0.724	-0.01	-0.731	-0.01	-1.882	0	-1.718	-0.01	-2.217	-0.01	-1.726	-0.01	-1.92	-0.06	-2.821	-0.01	-1.443	-0.01	-2.593	-0.02	-1.711	-0.06	-1.57	-0.07	-2.068	-0.03	-2.476	-0.02
						0	-0.726	0	-0.719	-0.722	-0.01	-0.721	-0.01	-0.724	-0.01	-0.726	-0.01	-0.725	-0.01	-0.732	-0.01	-1.885	0	-1.722	-0.01	-2.218	0	-1.728	-0.02	-1.921	-0.06	-2.823	-0.01	-1.446	-0.02	-2.596	-0.02	-1.713	-0.06	-1.572	-0.07	-2.069	-0.03	-2.479	-0.02
						0	-0.727	0	-0.72	-0.724	-0.01	-0.722	-0.01	-0.725	-0.01	-0.727	-0.01	-0.726	-0.01	-0.733	-0.01	-1.889	0	-1.724	-0.01	-2.219	-0.01	-1.73	-0.02	-1.924	-0.06	-2.826	-0.01	-1.448	-0.02	-2.6	-0.02	-1.716	-0.06	-1.574	-0.07	-2.071	-0.03	-2.481	-0.02
						-0.01	-0.728	0	-0.72	-0.725	-0.01	-0.722	-0.01	-0.726	-0.01	-0.727	-0.01	-0.727	-0.01	-0.734	-0.01	-1.891	0	-1.726	-0.01	-2.221	-0.01	-1.731	-0.02	-1.927	-0.06	-2.83	-0.01	-1.451	-0.02	-2.604	-0.02	-1.718	-0.06	-1.576	-0.07	-2.073	-0.03	-2.482	-0.02
						0	-0.729	0	-0.721	-0.727	-0.01	-0.723	-0.01	-0.727	-0.01	-0.727	-0.01	-0.729	-0.01	-0.735	-0.01	-1.894	0	-1.728	-0.01	-2.222	-0.01	-1.734	-0.02	-1.93	-0.06	-2.834	-0.01	-1.453	-0.02	-2.607	-0.02	-1.72	-0.06	-1.577	-0.07	-2.075	-0.03	-2.484	-0.02
						-0.01	-0.73	0	-0.722	-0.727	-0.01	-0.724	-0.01	-0.728	-0.01	-0.728	-0.01	-0.73	-0.01	-0.735	-0.02	-1.896	0	-1.73	-0.01	-2.224	0	-1.735	-0.02	-1.934	-0.06	-2.839	-0.01	-1.455	-0.02	-2.611	-0.02	-1.723	-0.07	-1.579	-0.07	-2.076	-0.03	-2.485	-0.02
						0	-0.731	0	-0.723	-0.728	-0.01	-0.724	-0.01	-0.729	-0.01	-0.729	-0.01	-0.731	-0.01	-0.735	-0.01	-1.899	0	-1.731	-0.01	-2.226	0	-1.736	-0.02	-1.936	-0.06	-2.843	-0.01	-1.458	-0.02	-2.615	-0.02	-1.724	-0.07	-1.58	-0.07	-2.078	-0.03	-2.488	-0.02
						-0.01	-0.733	0	-0.724	-0.729	-0.01	-0.725	-0.01	-0.731	-0.01	-0.729	-0.01	-0.733	-0.01	-0.736	-0.01	-1.902	0	-1.733	-0.01	-2.228	-0.01	-1.738	-0.02	-1.94	-0.06	-2.847	-0.02	-1.46	-0.02	-2.619	-0.02	-1.726	-0.07	-1.58	-0.07	-2.08	-0.03	-2.491	-0.02
						0	-0.734	0	-0.725	-0.73	-0.01	-0.726	-0.01	-0.732	-0.01	-0.73	-0.01	-0.734	-0.01	-0.737	-0.01	-1.904	-0.01	-1.734	-0.01	-2.231	-0.01	-1.738	-0.02	-1.943	-0.06	-2.85	-0.01	-1.461	-0.02	-2.622	-0.02	-1.728	-0.07	-1.582	-0.07	-2.081	-0.03	-2.497	-0.02
						-0.01	-0.734	0	-0.726	-0.731	-0.01	-0.727	-0.01	-0.733	-0.01	-0.73	-0.01	-0.735	-0.01	-0.737	-0.01	-1.906	0	-1.736	-0.01	-2.235	0	-1.74	-0.02	-1.944	-0.06	-2.852	-0.02	-1.463	-0.02	-2.623	-0.02	-1.73	-0.07	-1.583	-0.07	-2.084	-0.03	-2.5	-0.02
						0	-0.735	0	-0.727	-0.732	-0.01	-0.728	0	-0.734	-0.01	-0.731	-0.01	-0.735	-0.01	-0.737	-0.01	-1.907	0	-1.736	-0.01	-2.238	-0.01	-1.741	-0.02	-1.947	-0.06	-2.854	-0.01	-1.464	-0.02	-2.625	-0.02	-1.731	-0.07	-1.585	-0.07	-2.089	-0.03	-2.503	-0.02
						-0.01	-0.736	0	-0.729	-0.733	-0.01	-0.729	-0.01	-0.735	-0.01	-0.732	-0.01	-0.736	-0.01	-0.738	-0.01	-1.909	0	-1.737	-0.01	-2.241	-0.01	-1.744	-0.02	-1.949	-0.06	-2.856	-0.01	-1.465	-0.02	-2.627	-0.02	-1.733	-0.07	-1.586	-0.07	-2.092	-0.03	-2.507	-0.02
						-0.01	-0.737	0	-0.73	-0.734	-0.01	-0.73	-0.01	-0.736	-0.01	-0.733	-0.01	-0.737	-0.01	-0.738	-0.01	-1.911	0	-1.74	-0.01	-2.246	-0.01	-1.746	-0.02	-1.951	-0.06	-2.858	-0.02	-1.466	-0.02	-2.629	-0.02	-1.734	-0.07	-1.587	-0.07	-2.096	-0.03	-2.51	-0.02
						-0.01	-0.737	0	-0.731	-0.735	-0.01	-0.731	-0.01	-0.737	-0.01	-0.733	-0.01	-0.738	-0.01	-0.739	-0.01	-1.912	0	-1.741	-0.01	-2.248	-0.01	-1.748	-0.02	-1.952	-0.06	-2.862	-0.02	-1.467	-0.02	-2.631	-0.02	-1.735	-0.06	-1.589	-0.07	-2.099	-0.03	-2.513	-0.02
						0	-0.738	0	-0.732	-0.736	-0.01	-0.732	-0.01	-0.738	-0.01	-0.734	-0.01	-0.738	-0.01	-0.739	-0.01	-1.914	0	-1.743	-0.01	-2.251	0	-1.751	-0.02	-1.953	-0.06	-2.865	-0.02	-1.468	-0.02	-2.635	-0.02	-1.736	-0.06	-1.592	-0.07	-2.101	-0.03	-2.515	-0.03
						-0.01	-0.738	0	-0.733	-0.737	-0.01	-0.733	-0.01	-0.738	-0.01	-0.734	-0.01	-0.739	-0.01	-0.74	-0.01	-1.915	0	-1.747	-0.01	-2.252	-0.01	-1.755	-0.02	-1.955	-0.06	-2.87	-0.01	-1.469	-0.02	-2.64	-0.02	-1.737	-0.07	-1.594	-0.07	-2.103	-0.03	-2.517	-0.02
						0	-0.739	0	-0.734	-0.737	-0.01	-0.734	-0.01	-0.739	-0.01	-0.735	-0.01	-0.739	-0.01	-0.741	-0.01	-1.917	0	-1.75	-0.02	-2.254	-0.01	-1.757	-0.02	-1.956	-0.06	-2.875	-0.02	-1.47	-0.02	-2.643	-0.02	-1.739	-0.07	-1.597	-0.07	-2.105	-0.03	-2.519	-0.03
						0	-0.739	0	-0.736	-0.738	-0.01	-0.735	-0.01	-0.739	-0.01	-0.736	-0.01	-0.74	-0.01	-0.741	-0.01	-1.919	0	-1.753	-0.01	-2.256	-0.01	-1.76	-0.02	-1.958	-0.06	-2.879	-0.02	-1.472	-0.02	-2.648	-0.02	-1.741	-0.07	-1.599	-0.08	-2.107	-0.03	-2.52	-0.02
						-0.01	-0.74	0	-0.737	-0.739	-0.01	-0.737	-0.01	-0.74	-0.01	-0.737	-0.01	-0.74	-0.01	-0.742	-0.01	-1.921	0	-1.755	-0.01	-2.258	-0.01	-1.762	-0.02	-1.96	-0.06	-2.883	-0.02	-1.473	-0.02	-2.651	-0.02	-1.744	-0.07	-1.601	-0.07	-2.109	-0.03	-2.523	-0.02
						-0.01	-0.74	0	-0.738	-0.74	-0.01	-0.738	-0.01	-0.74	-0.01	-0.738	-0.01	-0.74	-0.01	-0.743	-0.01	-1.925	0	-1.758	-0.01	-2.259	-0.01	-1.764	-0.02	-1.964	-0.06	-2.886	-0.02	-1.475	-0.02	-2.655	-0.02	-1.746	-0.07	-1.603	-0.08	-2.11	-0.03	-2.525	-0.02
						0	-0.74	0	-0.739	-0.74	-0.01	-0.739	-0.01	-0.741	-0.01	-0.74	-0.01	-0.741	-0.01	-0.743	-0.01	-1.928	0	-1.76	-0.01	-2.261	-0.01	-1.766	-0.02	-1.966	-0.06	-2.888	-0.02	-1.478	-0.02	-2.657	-0.02	-1.75	-0.07	-1.607	-0.08	-2.112	-0.03	-2.527	-0.03
						-0.01	-0.741	0	-0.74	-0.741	-0.01	-0.74	-0.01	-0.741	-0.01	-0.741	-0.01	-0.742	-0.01	-0.744	-0.01	-1.931	-0.01	-1.762	-0.01	-2.264	-0.01	-1.768	-0.02	-1.969	-0.06	-2.89	-0.01	-1.48	-0.02	-2.659	-0.02	-1.751	-0.07	-1.609	-0.08	-2.114	-0.03	-2.533	-0.02
						-0.01	-0.741	0	-0.741	-0.741	-0.01	-0.742	-0.01	-0.742	-0.01	-0.742	-0.01	-0.742	-0.01	-0.745	-0.01	-1.934	0	-1.764	-0.01	-2.27	-0.01	-1.769	-0.02	-1.972	-0.06	-2.892	-0.02	-1.483	-0.02	-2.661	-0.02	-1.754	-0.07	-1.611	-0.08	-2.116	-0.03	-2.536	-0.03
						0	-0.742	0	-0.743	-0.742	-0.01	-0.743	-0.01	-0.742	-0.01	-0.743	-0.01	-0.743	-0.01	-0.745	-0.01	-1.936	0	-1.766	-0.01	-2.273	-0.01	-1.771	-0.02	-1.974	-0.06	-2.893	-0.02	-1.485	-0.02	-2.663	-0.02	-1.757	-0.07	-1.612	-0.08	-2.117	-0.03	-2.54	-0.03
						-0.01	-0.743	0	-0.744	-0.742	-0.01	-0.744	-0.01	-0.742	-0.01	-0.744	-0.01	-0.743	-0.01	-0.746	-0.01	-1.938	-0.01	-1.767	-0.01	-2.276	-0.01	-1.772	-0.02	-1.978	-0.07	-2.896	-0.02	-1.487	-0.02	-2.665	-0.03	-1.759	-0.07	-1.614	-0.08	-2.121	-0.03	-2.544	-0.03
						-0.01	-0.743	0	-0.745	-0.742	-0.01	-0.745	-0.01	-0.743	-0.01	-0.745	-0.01	-0.744	-0.01	-0.747	-0.01	-1.939	-0.01	-1.769	-0.01	-2.279	-0.01	-1.773	-0.02	-1.98	-0.06	-2.899	-0.02	-1.489	-0.02	-2.667	-0.02	-1.761	-0.07	-1.615	-0.08	-2.126	-0.05	-2.547	-0.03
						-0.01	-0.743	0	-0.746	-0.743	-0.01	-0.746	-0.01	-0.744	-0.01	-0.746	-0.01	-0.745	-0.01	-0.748	-0.01	-1.942	-0.01	-1.77	-0.01	-2.282	-0.01	-1.774	-0.02	-1.983	-0.07	-2.904	-0.02	-1.491	-0.02	-2.671	-0.02	-1.762	-0.07	-1.616	-0.07	-2.129	-0.03	-2.549	-0.03
						-0.01	-0.744	0	-0.746	-0.743	-0.01	-0.747	-0.01	-0.744	-0.01	-0.747	-0.01	-0.745	-0.01	-0.749	-0.01	-1.944	0	-1.771	-0.01	-2.285	-0.01	-1.775	-0.02	-1.985	-0.07	-2.908	-0.02	-1.493	-0.02	-2.675	-0.02	-1.764	-0.07	-1.617	-0.07	-2.133	-0.04	-2.551	-0.03
						0	-0.745	0	-0.747	-0.744	-0.01	-0.748	-0.01	-0.745	-0.01	-0.748	-0.01	-0.746	-0.01	-0.75	-0.01	-1.945	-0.01	-1.772	-0.01	-2.287	-0.01	-1.776	-0.02	-1.986	-0.07	-2.912	-0.02	-1.495	-0.02	-2.68	-0.03	-1.766	-0.07	-1.618	-0.08	-2.136	-0.03	-2.554	-0.03
						-0.01	-0.746	0	-0.747	-0.745	-0.01	-0.749	-0.01	-0.745	-0.01	-0.749	-0.01	-0.747	-0.01	-0.752	-0.01	-1.947	0	-1.773	-0.01	-2.289	-0.01	-1.778	-0.02	-1.988	-0.06	-2.916	-0.02	-1.497	-0.02	-2.683	-0.03	-1.767	-0.07	-1.62	-0.08	-2.139	-0.03	-2.555	-0.03
						-0.01	-0.747	0	-0.748	-0.745	-0.01	-0.75	-0.01	-0.746	-0.01	-0.75	-0.01	-0.747	-0.01	-0.753	-0.01	-1.948	0	-1.774	-0.01	-2.29	-0.01	-1.779	-0.02	-1.989	-0.06	-2.921	-0.02	-1.498	-0.02	-2.687	-0.03	-1.768	-0.07	-1.621	-0.08	-2.141	-0.03	-2.557	-0.03
						-0.01	-0.747	0	-0.749	-0.745	-0.01	-0.751	-0.01	-0.746	-0.01	-0.752	-0.01	-0.748	-0.01	-0.754	-0.01	-1.95	0	-1.776	-0.01	-2.292	-0.01	-1.782	-0.02	-1.99	-0.06	-2.923	-0.02	-1.499	-0.02	-2.69	-0.03	-1.77	-0.07	-1.623	-0.08	-2.142	-0.04	-2.56	-0.03
						0	-0.749	0	-0.749	-0.746	-0.01	-0.752	-0.01	-0.747	-0.01	-0.753	-0.01	-0.749	-0.01	-0.755	-0.01	-1.952	0	-1.777	-0.01	-2.293	-0.01	-1.784	-0.02	-1.992	-0.07	-2.925	-0.02	-1.5	-0.02	-2.692	-0.03	-1.771	-0.07	-1.625	-0.08	-2.144	-0.04	-2.562	-0.03
						0	-0.75	0	-0.749	-0.747	-0.01	-0.752	-0.01	-0.748	-0.01	-0.753	-0.01	-0.75	-0.01	-0.756	-0.01	-1.953	0	-1.779	-0.01	-2.295	-0.01	-1.787	-0.02	-1.993	-0.07	-2.927	-0.02	-1.502	-0.02	-2.694	-0.03	-1.772	-0.07	-1.627	-0.08	-2.146	-0.03	-2.566	-0.03
						-0.01	-0.751	0	-0.75	-0.748	-0.01	-0.753	-0.01	-0.749	-0.01	-0.754	-0.01	-0.751	-0.01	-0.757	-0.01	-1.955	0	-1.782	-0.01	-2.297	-0.01	-1.79	-0.02	-1.995	-0.06	-2.928	-0.02	-1.502	-0.02	-2.696	-0.03	-1.774	-0.07	-1.63	-0.08	-2.147	-0.03	-2.57	-0.03
						-0.01	-0.752	0	-0.75	-0.749	-0.01	-0.753	-0.01	-0.749	-0.01	-0.755	-0.01	-0.752	-0.01	-0.758	-0.01	-1.957	-0.01	-1.785	-0.01	-2.301	-0.01	-1.792	-0.02	-1.998	-0.07	-2.931	-0.02	-1.503	-0.02	-2.698	-0.03	-1.776	-0.07	-1.632	-0.08	-2.149	-0.03	-2.575	-0.03
						-0.01	-0.753	0	-0.75	-0.75	-0.01	-0.754	-0.01	-0.751	-0.01	-0.756	-0.01	-0.753	-0.01	-0.759	-0.01	-1.961	0	-1.788	-0.01	-2.306	-0.01	-1.796	-0.02	-2	-0.07	-2.934	-0.02	-1.504	-0.02	-2.7	-0.03	-1.778	-0.07	-1.634	-0.08	-2.151	-0.03	-2.577	-0.03
						-0.01	-0.754	0	-0.751	-0.751	-0.01	-0.754	-0.01	-0.752	-0.01	-0.756	-0.01	-0.755	-0.01	-0.76	-0.01	-1.965	-0.01	-1.789	-0.01	-2.31	-0.01	-1.798	-0.02	-2.004	-0.07	-2.939	-0.02	-1.505	-0.02	-2.703	-0.03	-1.781	-0.07	-1.638	-0.08	-2.152	-0.03	-2.579	-0.03
						0	-0.756	0	-0.752	-0.752	-0.01	-0.755	-0.01	-0.752	-0.01	-0.757	-0.01	-0.756	-0.01	-0.761	-0.01	-1.967	-0.01	-1.793	-0.01	-2.313	-0.01	-1.8	-0.02	-2.007	-0.07	-2.945	-0.02	-1.507	-0.02	-2.706	-0.03	-1.784	-0.07	-1.64	-0.08	-2.155	-0.04	-2.582	-0.03
						0	-0.757	0	-0.752	-0.753	-0.01	-0.755	-0.01	-0.754	-0.01	-0.758	-0.01	-0.757	-0.01	-0.762	-0.01	-1.97	-0.01	-1.796	-0.02	-2.316	-0.01	-1.802	-0.01	-2.009	-0.07	-2.949	-0.02	-1.508	-0.02	-2.711	-0.03	-1.786	-0.07	-1.642	-0.08	-2.159	-0.03	-2.585	-0.03
						-0.01	-0.758	0	-0.753	-0.754	-0.01	-0.756	-0.01	-0.755	-0.01	-0.759	-0.01	-0.758	-0.01	-0.763	-0.01	-1.972	-0.01	-1.797	-0.01	-2.319	-0.01	-1.804	-0.01	-2.013	-0.07	-2.952	-0.02	-1.51	-0.02	-2.716	-0.03	-1.789	-0.07	-1.644	-0.08	-2.162	-0.04	-2.588	-0.03
						-0.01	-0.76	0	-0.753	-0.755	-0.01	-0.756	-0.01	-0.756	-0.01	-0.76	-0.01	-0.758	-0.01	-0.764	-0.01	-1.975	-0.01	-1.8	-0.02	-2.321	-0.01	-1.806	-0.02	-2.015	-0.07	-2.956	-0.02	-1.512	-0.02	-2.719	-0.03	-1.791	-0.07	-1.645	-0.08	-2.164	-0.04	-2.589	-0.03
						-0.01	-0.761	0	-0.754	-0.757	-0.01	-0.757	-0.01	-0.758	-0.01	-0.76	-0.01	-0.76	-0.01	-0.765	-0.01	-1.977	0	-1.802	-0.01	-2.324	-0.01	-1.807	-0.02	-2.018	-0.07	-2.958	-0.02	-1.514	-0.02	-2.724	-0.03	-1.793	-0.07	-1.647	-0.08	-2.168	-0.04	-2.592	-0.03
						-0.01	-0.762	0	-0.755	-0.758	-0.01	-0.757	-0.01	-0.758	-0.01	-0.76	-0.01	-0.76	-0.01	-0.766	-0.01	-1.979	0	-1.803	-0.02	-2.325	-0.01	-1.808	-0.02	-2.02	-0.07	-2.961	-0.02	-1.517	-0.02	-2.726	-0.03	-1.795	-0.07	-1.648	-0.08	-2.171	-0.04	-2.593	-0.03
						0	-0.763	0	-0.756	-0.76	-0.01	-0.757	-0.01	-0.759	-0.01	-0.761	-0.01	-0.761	-0.01	-0.767	-0.01	-1.981	-0.01	-1.805	-0.02	-2.326	-0.01	-1.81	-0.02	-2.021	-0.07	-2.962	-0.02	-1.519	-0.02	-2.729	-0.03	-1.796	-0.07	-1.649	-0.08	-2.174	-0.04	-2.595	-0.03
						-0.01	-0.764	0	-0.756	-0.762	-0.01	-0.758	-0.01	-0.761	-0.01	-0.761	-0.01	-0.762	-0.01	-0.768	-0.01	-1.982	-0.01	-1.806	-0.01	-2.328	-0.01	-1.81	-0.02	-2.023	-0.07	-2.964	-0.02	-1.521	-0.02	-2.73	-0.03	-1.798	-0.07	-1.651	-0.08	-2.177	-0.04	-2.598	-0.03
						-0.01	-0.765	0	-0.757	-0.763	-0.01	-0.758	-0.01	-0.762	-0.01	-0.762	-0.01	-0.763	-0.01	-0.769	-0.01	-1.984	-0.01	-1.807	-0.01	-2.33	-0.01	-1.811	-0.02	-2.025	-0.07	-2.966	-0.02	-1.524	-0.02	-2.732	-0.03	-1.8	-0.07	-1.652	-0.08	-2.179	-0.04	-2.601	-0.03
						-0.01	-0.766	0	-0.757	-0.764	-0.01	-0.759	-0.01	-0.762	-0.01	-0.762	-0.01	-0.765	-0.01	-0.77	-0.01	-1.985	-0.01	-1.808	-0.02	-2.333	-0.01	-1.813	-0.02	-2.026	-0.07	-2.968	-0.02	-1.526	-0.02	-2.734	-0.03	-1.801	-0.07	-1.653	-0.08	-2.181	-0.04	-2.607	-0.03
						-0.01	-0.767	0	-0.758	-0.765	-0.01	-0.76	-0.01	-0.764	-0.01	-0.763	-0.01	-0.766	-0.01	-0.77	-0.01	-1.987	-0.01	-1.809	-0.02	-2.336	-0.01	-1.814	-0.02	-2.027	-0.07	-2.97	-0.02	-1.528	-0.02	-2.736	-0.03	-1.803	-0.08	-1.654	-0.08	-2.182	-0.04	-2.611	-0.03
						-0.01	-0.769	0	-0.759	-0.766	-0.01	-0.76	-0.01	-0.764	-0.01	-0.763	-0.01	-0.767	-0.01	-0.771	-0.01	-1.989	-0.01	-1.81	-0.01	-2.34	-0.01	-1.815	-0.02	-2.029	-0.07	-2.975	-0.02	-1.53	-0.02	-2.74	-0.03	-1.805	-0.08	-1.655	-0.08	-2.183	-0.04	-2.614	-0.03
						-0.01	-0.77	0	-0.76	-0.767	-0.01	-0.761	-0.01	-0.765	-0.01	-0.764	-0.01	-0.768	-0.01	-0.771	-0.01	-1.99	-0.01	-1.811	-0.01	-2.342	-0.01	-1.819	-0.02	-2.031	-0.07	-2.979	-0.02	-1.532	-0.02	-2.743	-0.03	-1.806	-0.08	-1.657	-0.08	-2.185	-0.04	-2.618	-0.03
						-0.01	-0.77	0	-0.761	-0.768	-0.01	-0.762	-0.01	-0.766	-0.01	-0.765	-0.01	-0.769	-0.01	-0.771	-0.01	-1.993	-0.01	-1.814	-0.02	-2.345	-0.01	-1.822	-0.02	-2.033	-0.07	-2.983	-0.02	-1.533	-0.02	-2.747	-0.03	-1.807	-0.07	-1.658	-0.08	-2.186	-0.04	-2.621	-0.03
						-0.01	-0.771	0	-0.762	-0.769	-0.01	-0.762	-0.01	-0.767	-0.01	-0.765	-0.01	-0.77	-0.01	-0.772	-0.01	-1.996	0	-1.816	-0.02	-2.349	-0.01	-1.827	-0.02	-2.035	-0.07	-2.989	-0.02	-1.535	-0.02	-2.75	-0.03	-1.808	-0.07	-1.66	-0.08	-2.189	-0.04	-2.624	-0.03
						-0.01	-0.772	0	-0.763	-0.77	-0.01	-0.763	-0.01	-0.768	-0.01	-0.766	-0.01	-0.771	-0.01	-0.772	-0.01	-1.998	-0.01	-1.82	-0.02	-2.352	0	-1.829	-0.02	-2.039	-0.07	-2.993	-0.02	-1.535	-0.02	-2.753	-0.03	-1.81	-0.08	-1.662	-0.08	-2.192	-0.04	-2.625	-0.03
						-0.01	-0.773	0	-0.764	-0.771	-0.01	-0.764	-0.01	-0.769	-0.01	-0.767	-0.01	-0.772	-0.01	-0.773	-0.01	-2.002	-0.01	-1.824	-0.02	-2.356	0	-1.832	-0.02	-2.043	-0.07	-2.995	-0.02	-1.537	-0.02	-2.757	-0.03	-1.813	-0.08	-1.666	-0.08	-2.195	-0.04	-2.627	-0.03
						-0.01	-0.773	0	-0.765	-0.772	-0.01	-0.765	-0.01	-0.77	-0.01	-0.768	-0.01	-0.773	-0.01	-0.773	-0.01	-2.004	-0.01	-1.827	-0.02	-2.358	-0.01	-1.834	-0.02	-2.045	-0.07	-2.997	-0.02	-1.538	-0.02	-2.761	-0.03	-1.814	-0.08	-1.668	-0.08	-2.199	-0.04	-2.629	-0.03
						-0.01	-0.774	0	-0.766	-0.773	-0.01	-0.766	-0.01	-0.771	-0.01	-0.769	-0.01	-0.773	-0.01	-0.774	-0.01	-2.007	-0.01	-1.829	-0.02	-2.36	-0.01	-1.836	-0.02	-2.049	-0.07	-2.999	-0.02	-1.538	-0.02	-2.763	-0.03	-1.817	-0.08	-1.67	-0.09	-2.202	-0.04	-2.63	-0.03
						-0.01	-0.774	0	-0.767	-0.774	-0.01	-0.767	-0.01	-0.771	-0.01	-0.77	-0.01	-0.774	-0.01	-0.774	-0.01	-2.011	-0.01	-1.833	-0.02	-2.361	-0.01	-1.838	-0.02	-2.051	-0.07	-3.001	-0.02	-1.54	-0.02	-2.764	-0.03	-1.822	-0.08	-1.673	-0.09	-2.205	-0.04	-2.634	-0.03
						-0.01	-0.774	0	-0.768	-0.774	-0.01	-0.768	-0.01	-0.772	-0.01	-0.77	-0.01	-0.774	-0.01	-0.775	-0.01	-2.012	-0.01	-1.834	-0.02	-2.363	-0.01	-1.84	-0.02	-2.053	-0.07	-3.004	-0.02	-1.541	-0.02	-2.767	-0.03	-1.824	-0.08	-1.675	-0.09	-2.207	-0.04	-2.636	-0.03
						-0.01	-0.775	0	-0.769	-0.775	-0.01	-0.769	-0.01	-0.773	-0.01	-0.772	-0.01	-0.775	-0.01	-0.775	-0.01	-2.015	-0.01	-1.836	-0.02	-2.364	-0.01	-1.841	-0.02	-2.055	-0.07	-3.009	-0.02	-1.542	-0.02	-2.768	-0.03	-1.826	-0.08	-1.677	-0.09	-2.21	-0.04	-2.641	-0.03
						-0.01	-0.776	0	-0.77	-0.775	-0.01	-0.77	-0.01	-0.774	-0.01	-0.773	-0.01	-0.775	-0.01	-0.776	-0.01	-2.016	-0.01	-1.837	-0.02	-2.366	-0.01	-1.842	-0.02	-2.056	-0.07	-3.014	-0.02	-1.544	-0.02	-2.771	-0.03	-1.829	-0.08	-1.68	-0.09	-2.213	-0.04	-2.644	-0.03
						-0.01	-0.776	0	-0.772	-0.776	-0.01	-0.772	-0.01	-0.775	-0.01	-0.774	-0.01	-0.775	-0.01	-0.777	-0.01	-2.018	-0.01	-1.839	-0.02	-2.368	-0.01	-1.844	-0.02	-2.059	-0.07	-3.018	-0.02	-1.545	-0.02	-2.773	-0.03	-1.831	-0.08	-1.682	-0.09	-2.214	-0.04	-2.648	-0.03
						-0.01	-0.776	0	-0.773	-0.776	-0.01	-0.773	-0.01	-0.775	-0.01	-0.775	-0.01	-0.776	-0.01	-0.778	-0.01	-2.02	-0.01	-1.84	-0.02	-2.371	-0.01	-1.844	-0.02	-2.06	-0.07	-3.022	-0.02	-1.548	-0.02	-2.778	-0.03	-1.833	-0.08	-1.683	-0.09	-2.216	-0.04	-2.653	-0.03
						0	-0.777	0	-0.774	-0.777	-0.01	-0.774	-0.01	-0.775	-0.01	-0.776	-0.01	-0.776	-0.01	-0.779	-0.01	-2.021	-0.01	-1.841	-0.02	-2.375	-0.01	-1.846	-0.02	-2.061	-0.07	-3.026	-0.02	-1.55	-0.02	-2.782	-0.03	-1.835	-0.08	-1.684	-0.09	-2.218	-0.04	-2.656	-0.03
						-0.01	-0.777	0	-0.775	-0.777	-0.01	-0.775	-0.01	-0.776	-0.01	-0.777	-0.01	-0.777	-0.01	-0.78	-0.01	-2.023	-0.01	-1.842	-0.02	-2.379	-0.01	-1.846	-0.02	-2.063	-0.07	-3.028	-0.02	-1.552	-0.02	-2.786	-0.03	-1.837	-0.08	-1.686	-0.09	-2.219	-0.04	-2.658	-0.03
						-0.01	-0.778	0	-0.776	-0.778	-0.01	-0.777	-0.01	-0.777	-0.01	-0.779	-0.01	-0.777	-0.01	-0.781	-0.01	-2.024	-0.01	-1.844	-0.02	-2.382	-0.01	-1.848	-0.02	-2.064	-0.07	-3.031	-0.02	-1.555	-0.02	-2.791	-0.03	-1.838	-0.08	-1.688	-0.09	-2.22	-0.04	-2.661	-0.03
						-0.01	-0.778	0	-0.777	-0.778	-0.01	-0.778	-0.01	-0.777	-0.01	-0.78	-0.01	-0.778	-0.01	-0.781	-0.01	-2.026	-0.01	-1.844	-0.02	-2.385	-0.01	-1.849	-0.02	-2.066	-0.07	-3.033	-0.02	-1.557	-0.02	-2.794	-0.03	-1.839	-0.08	-1.689	-0.09	-2.222	-0.04	-2.662	-0.03
						-0.01	-0.779	0	-0.779	-0.779	-0.01	-0.779	-0.01	-0.777	-0.01	-0.782	-0.01	-0.778	-0.01	-0.783	-0.01	-2.029	-0.01	-1.846	-0.02	-2.388	-0.01	-1.85	-0.02	-2.069	-0.07	-3.035	-0.02	-1.56	-0.02	-2.797	-0.03	-1.84	-0.08	-1.689	-0.09	-2.224	-0.04	-2.664	-0.03
						-0.01	-0.779	0	-0.78	-0.779	-0.01	-0.78	-0.01	-0.778	-0.01	-0.783	-0.01	-0.779	-0.01	-0.784	-0.01	-2.031	-0.01	-1.847	-0.02	-2.391	-0.01	-1.852	-0.02	-2.07	-0.07	-3.038	-0.02	-1.562	-0.02	-2.799	-0.03	-1.842	-0.08	-1.691	-0.09	-2.227	-0.04	-2.665	-0.03
						-0.01	-0.78	0	-0.781	-0.78	-0.01	-0.781	-0.01	-0.778	-0.01	-0.784	-0.01	-0.78	-0.01	-0.785	-0.01	-2.035	-0.01	-1.848	-0.02	-2.393	-0.01	-1.855	-0.02	-2.074	-0.07	-3.041	-0.02	-1.564	-0.02	-2.801	-0.04	-1.843	-0.08	-1.691	-0.09	-2.231	-0.04	-2.668	-0.03
						-0.01	-0.78	0	-0.782	-0.781	-0.01	-0.782	-0.01	-0.779	-0.01	-0.785	-0.01	-0.781	-0.01	-0.786	-0.02	-2.037	-0.01	-1.85	-0.02	-2.394	0	-1.857	-0.02	-2.078	-0.08	-3.046	-0.02	-1.566	-0.02	-2.802	-0.04	-1.844	-0.08	-1.693	-0.09	-2.235	-0.04	-2.671	-0.03
						-0.01	-0.781	0	-0.783	-0.781	-0.01	-0.783	-0.01	-0.78	-0.01	-0.786	-0.01	-0.781	-0.01	-0.787	-0.01	-2.041	-0.01	-1.852	-0.01	-2.396	0	-1.86	-0.02	-2.08	-0.08	-3.051	-0.02	-1.567	-0.02	-2.804	-0.03	-1.847	-0.08	-1.696	-0.09	-2.238	-0.04	-2.675	-0.04
						-0.01	-0.782	0	-0.783	-0.782	-0.01	-0.784	-0.01	-0.78	-0.01	-0.788	-0.01	-0.783	-0.01	-0.788	-0.02	-2.045	-0.01	-1.857	-0.02	-2.398	-0.01	-1.862	-0.02	-2.084	-0.08	-3.056	-0.02	-1.569	-0.02	-2.807	-0.03	-1.848	-0.08	-1.698	-0.09	-2.241	-0.04	-2.679	-0.04
						-0.01	-0.783	0	-0.784	-0.783	-0.01	-0.785	-0.01	-0.781	-0.01	-0.789	-0.01	-0.783	-0.01	-0.79	-0.01	-2.046	-0.01	-1.859	-0.02	-2.4	-0.01	-1.865	-0.02	-2.087	-0.08	-3.059	-0.02	-1.57	-0.02	-2.809	-0.03	-1.851	-0.08	-1.7	-0.09	-2.243	-0.04	-2.683	-0.04
						-0.01	-0.783	0	-0.784	-0.783	-0.01	-0.786	-0.01	-0.781	-0.01	-0.79	-0.01	-0.784	-0.01	-0.791	-0.01	-2.048	-0.01	-1.861	-0.02	-2.401	-0.01	-1.869	-0.02	-2.089	-0.08	-3.063	-0.03	-1.571	-0.02	-2.813	-0.03	-1.854	-0.08	-1.703	-0.09	-2.245	-0.04	-2.688	-0.04
						-0.01	-0.784	0	-0.785	-0.784	-0.01	-0.786	-0.01	-0.782	-0.01	-0.791	-0.01	-0.785	-0.01	-0.792	-0.01	-2.05	-0.01	-1.864	-0.02	-2.404	0	-1.871	-0.02	-2.091	-0.08	-3.065	-0.02	-1.572	-0.02	-2.817	-0.03	-1.857	-0.08	-1.705	-0.09	-2.248	-0.04	-2.69	-0.04
						-0.01	-0.785	0	-0.786	-0.785	-0.01	-0.787	-0.01	-0.782	-0.01	-0.792	-0.01	-0.786	-0.01	-0.793	-0.01	-2.051	-0.01	-1.866	-0.02	-2.406	-0.01	-1.873	-0.02	-2.093	-0.08	-3.067	-0.03	-1.573	-0.02	-2.821	-0.03	-1.859	-0.08	-1.707	-0.09	-2.25	-0.04	-2.693	-0.04
						-0.01	-0.786	0	-0.786	-0.785	-0.01	-0.788	-0.01	-0.784	-0.01	-0.793	-0.01	-0.788	-0.01	-0.795	-0.02	-2.054	-0.01	-1.869	-0.02	-2.411	-0.01	-1.876	-0.02	-2.094	-0.08	-3.069	-0.03	-1.573	-0.02	-2.824	-0.03	-1.862	-0.08	-1.711	-0.09	-2.252	-0.04	-2.695	-0.04
						0	-0.787	0	-0.786	-0.787	-0.01	-0.788	-0.01	-0.784	-0.01	-0.794	-0.01	-0.789	-0.01	-0.796	-0.01	-2.055	-0.01	-1.872	-0.02	-2.415	-0.02	-1.877	-0.02	-2.096	-0.08	-3.072	-0.03	-1.574	-0.02	-2.829	-0.03	-1.865	-0.09	-1.713	-0.09	-2.253	-0.04	-2.696	-0.04
						-0.01	-0.789	0	-0.787	-0.788	-0.01	-0.789	-0.01	-0.785	-0.01	-0.795	-0.01	-0.79	-0.01	-0.797	-0.01	-2.056	-0.01	-1.874	-0.02	-2.418	0	-1.879	-0.02	-2.097	-0.08	-3.074	-0.03	-1.575	-0.02	-2.831	-0.03	-1.866	-0.09	-1.715	-0.09	-2.255	-0.04	-2.699	-0.04
						-0.01	-0.79	0	-0.787	-0.789	-0.01	-0.789	-0.01	-0.786	-0.01	-0.795	-0.01	-0.791	-0.01	-0.798	-0.01	-2.057	-0.01	-1.876	-0.02	-2.421	-0.01	-1.88	-0.02	-2.098	-0.08	-3.079	-0.03	-1.576	-0.02	-2.834	-0.03	-1.869	-0.09	-1.716	-0.09	-2.256	-0.04	-2.7	-0.04
						-0.01	-0.791	0	-0.788	-0.79	-0.01	-0.79	-0.01	-0.787	-0.01	-0.796	-0.01	-0.792	-0.01	-0.799	-0.01	-2.059	-0.01	-1.877	-0.02	-2.423	-0.01	-1.881	-0.02	-2.1	-0.08	-3.083	-0.03	-1.578	-0.02	-2.836	-0.03	-1.871	-0.09	-1.718	-0.09	-2.258	-0.04	-2.703	-0.04
						-0.01	-0.792	0	-0.788	-0.791	-0.01	-0.79	-0.01	-0.788	-0.01	-0.796	-0.01	-0.794	-0.01	-0.801	-0.02	-2.061	-0.01	-1.878	-0.02	-2.426	-0.01	-1.882	-0.02	-2.101	-0.08	-3.086	-0.03	-1.579	-0.02	-2.838	-0.03	-1.873	-0.09	-1.72	-0.09	-2.26	-0.04	-2.705	-0.04
						-0.01	-0.793	0	-0.789	-0.793	-0.01	-0.79	-0.01	-0.79	-0.01	-0.797	-0.01	-0.795	-0.01	-0.801	-0.01	-2.062	-0.01	-1.879	-0.02	-2.428	-0.01	-1.883	-0.02	-2.104	-0.08	-3.091	-0.03	-1.58	-0.02	-2.84	-0.04	-1.874	-0.09	-1.721	-0.09	-2.263	-0.04	-2.708	-0.04
						-0.01	-0.795	0	-0.789	-0.794	-0.01	-0.791	-0.01	-0.791	-0.01	-0.797	-0.01	-0.796	-0.01	-0.803	-0.02	-2.065	-0.01	-1.881	-0.02	-2.43	-0.01	-1.884	-0.02	-2.107	-0.08	-3.096	-0.03	-1.582	-0.03	-2.842	-0.04	-1.875	-0.09	-1.722	-0.09	-2.266	-0.04	-2.713	-0.04
						0	-0.796	0	-0.79	-0.795	-0.01	-0.791	-0.01	-0.792	-0.01	-0.798	-0.01	-0.798	-0.01	-0.804	-0.01	-2.068	-0.01	-1.882	-0.02	-2.432	-0.01	-1.887	-0.02	-2.109	-0.08	-3.1	-0.03	-1.585	-0.02	-2.845	-0.04	-1.877	-0.09	-1.723	-0.09	-2.27	-0.04	-2.717	-0.04
						-0.01	-0.797	0	-0.79	-0.796	-0.01	-0.792	-0.01	-0.794	-0.01	-0.798	-0.01	-0.799	-0.01	-0.805	-0.01	-2.071	-0.01	-1.883	-0.02	-2.433	-0.01	-1.889	-0.02	-2.111	-0.08	-3.102	-0.03	-1.588	-0.02	-2.848	-0.03	-1.878	-0.09	-1.724	-0.09	-2.274	-0.05	-2.722	-0.04
						-0.01	-0.798	0	-0.791	-0.797	-0.01	-0.792	-0.01	-0.795	-0.01	-0.799	-0.01	-0.8	-0.01	-0.806	-0.01	-2.075	-0.01	-1.885	-0.02	-2.435	-0.01	-1.893	-0.02	-2.114	-0.08	-3.104	-0.03	-1.59	-0.03	-2.853	-0.04	-1.879	-0.09	-1.725	-0.09	-2.277	-0.05	-2.724	-0.04
						-0.01	-0.799	0	-0.792	-0.798	-0.01	-0.793	-0.01	-0.796	-0.01	-0.799	-0.01	-0.801	-0.01	-0.806	-0.01	-2.077	-0.01	-1.889	-0.02	-2.436	-0.01	-1.896	-0.02	-2.116	-0.08	-3.105	-0.03	-1.592	-0.02	-2.856	-0.04	-1.881	-0.09	-1.727	-0.09	-2.28	-0.05	-2.727	-0.04
						-0.01	-0.8	-0.01	-0.793	-0.799	-0.01	-0.793	-0.01	-0.797	-0.01	-0.8	-0.01	-0.802	-0.01	-0.807	-0.02	-2.08	-0.01	-1.892	-0.02	-2.439	-0.01	-1.898	-0.02	-2.12	-0.08	-3.107	-0.03	-1.593	-0.02	-2.859	-0.04	-1.882	-0.09	-1.728	-0.09	-2.283	-0.05	-2.73	-0.04
						-0.01	-0.801	0	-0.793	-0.8	-0.01	-0.794	-0.01	-0.798	-0.01	-0.8	-0.01	-0.803	-0.01	-0.807	-0.01	-2.082	-0.01	-1.894	-0.02	-2.441	-0.01	-1.901	-0.02	-2.122	-0.08	-3.11	-0.03	-1.595	-0.02	-2.863	-0.04	-1.884	-0.09	-1.729	-0.09	-2.285	-0.05	-2.731	-0.04
						-0.01	-0.802	0	-0.794	-0.801	-0.01	-0.794	-0.01	-0.8	-0.01	-0.801	-0.01	-0.804	-0.01	-0.808	-0.01	-2.084	-0.01	-1.897	-0.02	-2.445	-0.01	-1.904	-0.03	-2.125	-0.08	-3.114	-0.03	-1.598	-0.02	-2.866	-0.04	-1.888	-0.09	-1.73	-0.09	-2.286	-0.05	-2.734	-0.04
						-0.01	-0.803	0	-0.795	-0.802	-0.01	-0.795	-0.01	-0.801	-0.01	-0.802	-0.01	-0.806	-0.01	-0.808	-0.01	-2.087	-0.01	-1.899	-0.02	-2.449	-0.01	-1.905	-0.03	-2.126	-0.08	-3.119	-0.03	-1.599	-0.02	-2.869	-0.04	-1.891	-0.09	-1.732	-0.09	-2.288	-0.05	-2.735	-0.04
						-0.01	-0.804	0	-0.796	-0.804	-0.01	-0.796	-0.01	-0.801	-0.01	-0.802	-0.01	-0.807	-0.01	-0.809	-0.01	-2.088	-0.01	-1.902	-0.02	-2.453	-0.01	-1.908	-0.03	-2.128	-0.08	-3.123	-0.03	-1.602	-0.02	-2.871	-0.04	-1.893	-0.09	-1.734	-0.09	-2.289	-0.05	-2.737	-0.04
						-0.01	-0.805	0	-0.796	-0.805	-0.01	-0.796	-0.01	-0.803	-0.01	-0.803	-0.01	-0.808	-0.01	-0.809	-0.01	-2.09	-0.01	-1.904	-0.02	-2.457	-0.01	-1.91	-0.03	-2.129	-0.08	-3.128	-0.03	-1.604	-0.02	-2.873	-0.04	-1.897	-0.09	-1.738	-0.09	-2.29	-0.05	-2.74	-0.04
						-0.01	-0.806	0	-0.797	-0.806	-0.01	-0.797	-0.01	-0.804	-0.01	-0.803	-0.01	-0.808	-0.01	-0.81	-0.01	-2.091	-0.01	-1.906	-0.02	-2.46	-0.01	-1.911	-0.03	-2.13	-0.08	-3.132	-0.03	-1.606	-0.02	-2.875	-0.04	-1.899	-0.09	-1.74	-0.09	-2.292	-0.05	-2.743	-0.04
						-0.01	-0.807	0	-0.798	-0.807	-0.01	-0.798	-0.01	-0.805	-0.01	-0.804	-0.01	-0.809	-0.01	-0.81	-0.01	-2.092	-0.01	-1.909	-0.02	-2.463	-0.01	-1.913	-0.03	-2.132	-0.08	-3.135	-0.03	-1.607	-0.02	-2.877	-0.04	-1.901	-0.09	-1.742	-0.1	-2.294	-0.05	-2.747	-0.04
						-0.01	-0.808	0	-0.8	-0.808	-0.01	-0.799	-0.01	-0.806	-0.01	-0.805	-0.01	-0.809	-0.01	-0.811	-0.01	-2.094	-0.01	-1.91	-0.02	-2.465	-0.01	-1.914	-0.03	-2.133	-0.08	-3.137	-0.03	-1.608	-0.02	-2.88	-0.04	-1.903	-0.09	-1.744	-0.1	-2.297	-0.05	-2.751	-0.04
						-0.01	-0.809	-0.01	-0.801	-0.809	-0.01	-0.799	-0.01	-0.807	-0.01	-0.805	-0.01	-0.81	-0.01	-0.811	-0.01	-2.095	-0.01	-1.911	-0.02	-2.467	-0.01	-1.915	-0.03	-2.134	-0.08	-3.139	-0.03	-1.609	-0.02	-2.882	-0.04	-1.904	-0.09	-1.746	-0.1	-2.299	-0.05	-2.755	-0.04
						-0.01	-0.809	0	-0.803	-0.81	-0.01	-0.8	-0.01	-0.808	-0.01	-0.806	-0.01	-0.811	-0.01	-0.812	-0.01	-2.098	-0.01	-1.913	-0.02	-2.468	-0.01	-1.917	-0.03	-2.137	-0.08	-3.141	-0.03	-1.61	-0.02	-2.887	-0.04	-1.905	-0.09	-1.749	-0.1	-2.302	-0.05	-2.759	-0.04
						-0.01	-0.809	0	-0.804	-0.81	-0.01	-0.801	-0.01	-0.808	-0.01	-0.807	-0.01	-0.811	-0.01	-0.813	-0.01	-2.099	-0.01	-1.914	-0.02	-2.47	-0.01	-1.918	-0.03	-2.14	-0.08	-3.143	-0.03	-1.611	-0.02	-2.892	-0.04	-1.907	-0.09	-1.752	-0.1	-2.305	-0.05	-2.762	-0.04
						0	-0.81	0	-0.805	-0.811	-0.01	-0.803	-0.01	-0.809	-0.01	-0.807	-0.01	-0.812	-0.01	-0.813	-0.02	-2.103	-0.01	-1.915	-0.02	-2.471	-0.01	-1.919	-0.03	-2.144	-0.08	-3.146	-0.03	-1.611	-0.02	-2.896	-0.04	-1.909	-0.09	-1.753	-0.1	-2.307	-0.05	-2.765	-0.04
						-0.01	-0.81	0	-0.806	-0.811	-0.01	-0.804	-0.01	-0.81	-0.01	-0.808	-0.01	-0.812	-0.01	-0.814	-0.01	-2.107	-0.01	-1.916	-0.02	-2.473	-0.01	-1.921	-0.03	-2.148	-0.08	-3.149	-0.03	-1.612	-0.02	-2.9	-0.04	-1.911	-0.09	-1.755	-0.1	-2.31	-0.05	-2.766	-0.04
						-0.01	-0.81	0	-0.807	-0.811	-0.01	-0.805	-0.01	-0.811	-0.01	-0.809	-0.01	-0.813	-0.01	-0.814	-0.01	-2.109	-0.01	-1.918	-0.02	-2.476	-0.01	-1.922	-0.03	-2.15	-0.08	-3.155	-0.03	-1.613	-0.02	-2.903	-0.04	-1.912	-0.09	-1.756	-0.1	-2.314	-0.05	-2.769	-0.04
						-0.01	-0.811	-0.01	-0.808	-0.812	-0.01	-0.806	-0.01	-0.811	-0.01	-0.809	-0.01	-0.813	-0.01	-0.815	-0.01	-2.113	-0.01	-1.92	-0.02	-2.479	-0.01	-1.926	-0.03	-2.153	-0.09	-3.16	-0.03	-1.615	-0.02	-2.906	-0.04	-1.912	-0.09	-1.757	-0.1	-2.317	-0.05	-2.77	-0.04
						-0.01	-0.811	0	-0.809	-0.812	-0.01	-0.807	-0.01	-0.811	-0.01	-0.811	-0.01	-0.814	-0.01	-0.816	-0.01	-2.115	-0.01	-1.921	-0.02	-2.482	-0.01	-1.929	-0.03	-2.156	-0.09	-3.164	-0.03	-1.616	-0.02	-2.908	-0.04	-1.914	-0.09	-1.759	-0.1	-2.319	-0.05	-2.771	-0.04
						-0.01	-0.811	0	-0.81	-0.813	-0.01	-0.809	-0.01	-0.812	-0.01	-0.812	-0.01	-0.814	-0.01	-0.816	-0.02	-2.118	-0.01	-1.924	-0.03	-2.485	-0.01	-1.933	-0.03	-2.158	-0.09	-3.166	-0.03	-1.618	-0.02	-2.91	-0.04	-1.915	-0.09	-1.76	-0.1	-2.32	-0.05	-2.773	-0.04
						-0.01	-0.812	0	-0.811	-0.813	-0.01	-0.81	-0.01	-0.812	-0.01	-0.813	-0.01	-0.815	-0.01	-0.817	-0.01	-2.12	-0.01	-1.928	-0.03	-2.487	-0.01	-1.936	-0.03	-2.16	-0.09	-3.17	-0.03	-1.621	-0.02	-2.911	-0.04	-1.917	-0.09	-1.761	-0.1	-2.321	-0.05	-2.775	-0.04
						-0.01	-0.812	0	-0.812	-0.814	-0.01	-0.811	-0.01	-0.813	-0.01	-0.814	-0.01	-0.816	-0.01	-0.817	-0.01	-2.121	-0.01	-1.931	-0.01	-2.49	-0.01	-1.938	-0.03	-2.163	-0.09	-3.172	-0.03	-1.625	-0.02	-2.914	-0.04	-1.92	-0.09	-1.762	-0.1	-2.323	-0.05	-2.779	-0.04
						-0.01	-0.813	0	-0.813	-0.814	-0.01	-0.812	-0.01	-0.813	-0.01	-0.815	-0.01	-0.816	-0.01	-0.818	-0.01	-2.123	-0.01	-1.935	-0.02	-2.493	-0.01	-1.941	-0.03	-2.164	-0.09	-3.174	-0.03	-1.628	-0.02	-2.916	-0.04	-1.922	-0.09	-1.763	-0.1	-2.324	-0.05	-2.782	-0.04
						-0.01	-0.813	-0.01	-0.814	-0.815	-0.01	-0.813	-0.01	-0.814	-0.01	-0.816	-0.01	-0.817	-0.01	-0.819	-0.01	-2.124	-0.01	-1.937	-0.02	-2.496	-0.01	-1.943	-0.03	-2.165	-0.09	-3.177	-0.03	-1.63	-0.02	-2.919	-0.04	-1.924	-0.1	-1.764	-0.1	-2.326	-0.05	-2.786	-0.04
						-0.01	-0.813	0	-0.815	-0.816	-0.01	-0.814	-0.01	-0.814	-0.01	-0.816	-0.01	-0.817	-0.01	-0.82	-0.01	-2.126	-0.01	-1.939	-0.02	-2.498	-0.01	-1.945	-0.03	-2.167	-0.09	-3.179	-0.03	-1.632	-0.02	-2.922	-0.04	-1.928	-0.1	-1.766	-0.1	-2.328	-0.06	-2.789	-0.04
						-0.01	-0.814	-0.01	-0.816	-0.816	-0.01	-0.815	-0.01	-0.815	-0.01	-0.817	-0.01	-0.818	-0.01	-0.82	-0.01	-2.127	-0.01	-1.942	-0.02	-2.5	-0.01	-1.947	-0.03	-2.168	-0.09	-3.181	-0.03	-1.634	-0.02	-2.928	-0.04	-1.93	-0.1	-1.767	-0.1	-2.33	-0.05	-2.793	-0.04
						-0.01	-0.815	0	-0.816	-0.817	-0.01	-0.816	-0.01	-0.815	-0.01	-0.818	-0.01	-0.819	-0.01	-0.821	-0.02	-2.128	-0.01	-1.944	-0.02	-2.502	-0.01	-1.948	-0.03	-2.17	-0.09	-3.185	-0.03	-1.636	-0.02	-2.931	-0.04	-1.933	-0.1	-1.77	-0.1	-2.335	-0.05	-2.796	-0.04
						-0.01	-0.816	0	-0.817	-0.817	-0.01	-0.816	-0.01	-0.816	-0.01	-0.819	-0.01	-0.819	-0.01	-0.822	-0.01	-2.13	-0.01	-1.945	-0.02	-2.503	-0.01	-1.95	-0.03	-2.17	-0.09	-3.19	-0.03	-1.638	-0.02	-2.936	-0.04	-1.936	-0.1	-1.773	-0.1	-2.34	-0.05	-2.799	-0.04
						-0.01	-0.816	-0.01	-0.818	-0.818	-0.01	-0.817	-0.01	-0.816	-0.01	-0.821	-0.01	-0.82	-0.01	-0.823	-0.01	-2.131	-0.01	-1.947	-0.02	-2.505	-0.01	-1.95	-0.03	-2.173	-0.09	-3.195	-0.03	-1.64	-0.02	-2.94	-0.04	-1.937	-0.1	-1.776	-0.1	-2.342	-0.05	-2.803	-0.04
						-0.01	-0.817	-0.01	-0.819	-0.819	-0.01	-0.818	-0.01	-0.817	-0.01	-0.822	-0.01	-0.821	-0.01	-0.824	-0.01	-2.133	-0.01	-1.948	-0.02	-2.507	-0.01	-1.952	-0.03	-2.175	-0.09	-3.199	-0.03	-1.641	-0.02	-2.941	-0.04	-1.939	-0.1	-1.778	-0.1	-2.345	-0.05	-2.804	-0.05
						-0.01	-0.818	0	-0.819	-0.82	-0.01	-0.819	-0.01	-0.817	-0.01	-0.822	-0.01	-0.821	-0.01	-0.825	-0.01	-2.135	-0.01	-1.949	-0.02	-2.509	-0.01	-1.953	-0.03	-2.178	-0.09	-3.204	-0.03	-1.642	-0.02	-2.944	-0.04	-1.941	-0.1	-1.781	-0.1	-2.348	-0.05	-2.805	-0.05
						-0.01	-0.818	0	-0.82	-0.82	-0.01	-0.82	-0.01	-0.818	-0.01	-0.824	-0.01	-0.822	-0.01	-0.826	-0.02	-2.137	-0.01	-1.95	-0.02	-2.512	-0.01	-1.954	-0.03	-2.181	-0.09	-3.207	-0.03	-1.643	-0.02	-2.945	-0.04	-1.943	-0.1	-1.784	-0.1	-2.351	-0.05	-2.807	-0.05
						-0.01	-0.819	-0.01	-0.82	-0.821	-0.01	-0.82	-0.01	-0.819	-0.01	-0.826	-0.01	-0.822	-0.01	-0.827	-0.01	-2.141	-0.01	-1.951	-0.02	-2.518	-0.01	-1.956	-0.03	-2.184	-0.09	-3.209	-0.03	-1.644	-0.02	-2.948	-0.04	-1.944	-0.1	-1.786	-0.1	-2.353	-0.05	-2.808	-0.04
						-0.01	-0.82	0	-0.82	-0.822	-0.01	-0.821	-0.01	-0.82	-0.01	-0.827	-0.01	-0.823	-0.01	-0.828	-0.01	-2.143	-0.01	-1.953	-0.02	-2.521	-0.01	-1.958	-0.03	-2.187	-0.09	-3.211	-0.03	-1.645	-0.02	-2.949	-0.04	-1.946	-0.1	-1.788	-0.11	-2.355	-0.05	-2.811	-0.05
						-0.01	-0.822	0	-0.821	-0.823	-0.01	-0.822	-0.01	-0.821	-0.01	-0.828	-0.01	-0.824	-0.01	-0.829	-0.01	-2.147	-0.01	-1.955	-0.02	-2.523	-0.01	-1.96	-0.03	-2.191	-0.09	-3.212	-0.03	-1.646	-0.02	-2.952	-0.04	-1.947	-0.1	-1.789	-0.11	-2.357	-0.05	-2.814	-0.05
						-0.01	-0.823	0	-0.821	-0.824	-0.01	-0.823	-0.01	-0.821	-0.01	-0.829	-0.01	-0.825	-0.01	-0.83	-0.01	-2.151	-0.01	-1.957	-0.02	-2.527	-0.01	-1.964	-0.03	-2.194	-0.09	-3.215	-0.03	-1.646	-0.02	-2.956	-0.04	-1.948	-0.1	-1.791	-0.11	-2.359	-0.05	-2.819	-0.05
						-0.01	-0.824	0	-0.822	-0.824	-0.01	-0.823	-0.01	-0.822	-0.01	-0.829	-0.01	-0.827	-0.01	-0.831	-0.01	-2.152	-0.01	-1.959	-0.02	-2.53	-0.01	-1.966	-0.03	-2.195	-0.09	-3.218	-0.03	-1.647	-0.02	-2.96	-0.04	-1.949	-0.1	-1.793	-0.11	-2.359	-0.05	-2.823	-0.05
						-0.01	-0.826	-0.01	-0.822	-0.825	-0.01	-0.824	-0.01	-0.823	-0.01	-0.83	-0.01	-0.827	-0.01	-0.832	-0.01	-2.155	-0.01	-1.962	-0.02	-2.532	-0.01	-1.968	-0.03	-2.197	-0.09	-3.222	-0.03	-1.648	-0.03	-2.965	-0.04	-1.951	-0.1	-1.794	-0.11	-2.361	-0.05	-2.827	-0.05
						-0.01	-0.827	0	-0.823	-0.826	-0.01	-0.825	-0.01	-0.824	-0.01	-0.831	-0.01	-0.829	-0.01	-0.833	-0.02	-2.157	-0.01	-1.965	-0.02	-2.534	-0.01	-1.971	-0.03	-2.198	-0.09	-3.226	-0.04	-1.649	-0.03	-2.969	-0.04	-1.953	-0.1	-1.795	-0.1	-2.362	-0.05	-2.832	-0.05
						-0.01	-0.828	0	-0.823	-0.827	0	-0.825	-0.01	-0.825	-0.01	-0.831	-0.01	-0.83	-0.01	-0.834	-0.01	-2.159	-0.01	-1.967	-0.02	-2.536	-0.01	-1.974	-0.03	-2.2	-0.09	-3.23	-0.03	-1.65	-0.02	-2.972	-0.04	-1.955	-0.1	-1.795	-0.1	-2.364	-0.05	-2.834	-0.05
						-0.01	-0.829	0	-0.824	-0.829	-0.01	-0.826	-0.01	-0.827	-0.01	-0.832	-0.01	-0.831	-0.01	-0.836	-0.01	-2.161	-0.01	-1.969	-0.02	-2.538	-0.01	-1.976	-0.03	-2.202	-0.09	-3.233	-0.04	-1.651	-0.02	-2.975	-0.04	-1.957	-0.1	-1.796	-0.1	-2.367	-0.05	-2.837	-0.05
						-0.01	-0.83	0	-0.825	-0.83	-0.01	-0.826	-0.01	-0.828	-0.01	-0.832	-0.01	-0.831	-0.01	-0.837	-0.01	-2.162	-0.01	-1.972	-0.02	-2.539	-0.01	-1.979	-0.03	-2.203	-0.09	-3.238	-0.04	-1.653	-0.03	-2.977	-0.04	-1.961	-0.1	-1.797	-0.1	-2.371	-0.05	-2.839	-0.05
						-0.01	-0.831	0	-0.825	-0.831	-0.01	-0.826	-0.01	-0.829	-0.01	-0.832	-0.01	-0.832	-0.01	-0.839	-0.01	-2.163	-0.01	-1.974	-0.02	-2.541	-0.01	-1.981	-0.03	-2.205	-0.09	-3.241	-0.04	-1.655	-0.02	-2.979	-0.04	-1.964	-0.1	-1.798	-0.1	-2.374	-0.05	-2.84	-0.05
						-0.01	-0.832	0	-0.826	-0.832	-0.01	-0.827	-0.01	-0.83	-0.01	-0.833	-0.01	-0.833	-0.01	-0.84	-0.02	-2.164	-0.01	-1.978	-0.02	-2.543	-0.01	-1.983	-0.03	-2.206	-0.09	-3.243	-0.04	-1.657	-0.03	-2.981	-0.04	-1.966	-0.1	-1.799	-0.1	-2.376	-0.05	-2.842	-0.05
						-0.01	-0.833	0	-0.827	-0.833	-0.01	-0.827	-0.01	-0.832	-0.01	-0.834	-0.01	-0.834	-0.01	-0.84	-0.01	-2.165	-0.01	-1.98	-0.03	-2.545	-0.01	-1.985	-0.03	-2.208	-0.09	-3.244	-0.04	-1.66	-0.03	-2.983	-0.04	-1.969	-0.1	-1.8	-0.1	-2.379	-0.06	-2.843	-0.05
						-0.01	-0.835	0	-0.828	-0.834	-0.01	-0.828	-0.01	-0.833	-0.01	-0.834	-0.01	-0.835	-0.01	-0.841	-0.01	-2.167	-0.01	-1.981	-0.02	-2.548	-0.01	-1.985	-0.03	-2.211	-0.09	-3.247	-0.04	-1.662	-0.03	-2.985	-0.04	-1.971	-0.11	-1.802	-0.1	-2.383	-0.06	-2.845	-0.05
						-0.01	-0.835	-0.01	-0.829	-0.835	-0.01	-0.829	-0.01	-0.834	-0.01	-0.834	-0.01	-0.836	-0.01	-0.842	-0.01	-2.168	-0.01	-1.983	-0.03	-2.552	-0.01	-1.987	-0.03	-2.212	-0.09	-3.249	-0.03	-1.664	-0.03	-2.988	-0.04	-1.973	-0.11	-1.803	-0.1	-2.387	-0.06	-2.846	-0.05
						-0.01	-0.836	0	-0.83	-0.836	-0.01	-0.829	-0.01	-0.836	-0.01	-0.835	-0.01	-0.837	-0.01	-0.842	-0.01	-2.171	-0.01	-1.984	-0.03	-2.555	-0.01	-1.988	-0.03	-2.216	-0.09	-3.252	-0.04	-1.666	-0.03	-2.99	-0.05	-1.976	-0.11	-1.807	-0.11	-2.389	-0.06	-2.849	-0.05
						-0.01	-0.836	0	-0.831	-0.837	-0.01	-0.83	-0.01	-0.837	-0.01	-0.835	-0.01	-0.839	-0.01	-0.843	-0.02	-2.174	-0.01	-1.985	-0.02	-2.558	-0.01	-1.989	-0.03	-2.219	-0.1	-3.258	-0.04	-1.668	-0.03	-2.995	-0.05	-1.977	-0.11	-1.809	-0.11	-2.391	-0.06	-2.853	-0.05
						-0.01	-0.837	0	-0.832	-0.839	-0.01	-0.83	-0.01	-0.838	-0.01	-0.836	-0.01	-0.84	-0.01	-0.843	-0.01	-2.179	-0.01	-1.987	-0.02	-2.561	-0.02	-1.991	-0.03	-2.221	-0.1	-3.263	-0.04	-1.672	-0.03	-2.999	-0.05	-1.978	-0.11	-1.812	-0.11	-2.392	-0.06	-2.856	-0.05
						-0.01	-0.838	0	-0.833	-0.84	-0.01	-0.832	-0.01	-0.839	-0.01	-0.836	-0.01	-0.842	-0.01	-0.844	-0.02	-2.182	-0.01	-1.988	-0.02	-2.564	-0.01	-1.992	-0.03	-2.225	-0.1	-3.267	-0.04	-1.674	-0.03	-3.004	-0.05	-1.98	-0.11	-1.813	-0.11	-2.394	-0.06	-2.859	-0.05
						-0.01	-0.839	0	-0.834	-0.841	-0.01	-0.832	-0.01	-0.84	-0.01	-0.837	-0.01	-0.842	-0.01	-0.844	-0.01	-2.185	-0.01	-1.99	-0.02	-2.567	-0.01	-1.993	-0.03	-2.227	-0.1	-3.271	-0.04	-1.676	-0.03	-3.007	-0.05	-1.981	-0.11	-1.815	-0.11	-2.395	-0.06	-2.863	-0.05
						-0.01	-0.839	-0.01	-0.836	-0.842	-0.01	-0.833	-0.01	-0.841	-0.01	-0.838	-0.01	-0.843	-0.01	-0.844	-0.01	-2.188	-0.01	-1.991	-0.02	-2.569	-0.01	-1.996	-0.03	-2.229	-0.1	-3.273	-0.04	-1.677	-0.03	-3.01	-0.05	-1.983	-0.11	-1.817	-0.11	-2.397	-0.06	-2.87	-0.05
						-0.01	-0.84	0	-0.837	-0.843	-0.01	-0.834	-0.01	-0.842	-0.01	-0.839	-0.01	-0.844	-0.01	-0.845	-0.01	-2.189	-0.01	-1.992	-0.02	-2.571	-0.01	-1.999	-0.03	-2.231	-0.1	-3.276	-0.04	-1.678	-0.03	-3.013	-0.05	-1.984	-0.11	-1.822	-0.11	-2.399	-0.06	-2.872	-0.05
						-0.01	-0.841	0	-0.838	-0.844	-0.01	-0.835	-0.01	-0.843	-0.01	-0.839	-0.01	-0.845	-0.01	-0.845	-0.01	-2.192	-0.01	-1.996	-0.02	-2.573	-0.01	-2.002	-0.03	-2.233	-0.1	-3.279	-0.04	-1.679	-0.03	-3.015	-0.05	-1.985	-0.11	-1.824	-0.11	-2.401	-0.06	-2.874	-0.05
						-0.01	-0.842	0	-0.84	-0.845	-0.01	-0.836	-0.01	-0.844	-0.01	-0.841	-0.01	-0.845	-0.01	-0.846	-0.02	-2.193	-0.01	-1.999	-0.02	-2.574	-0.01	-2.005	-0.03	-2.235	-0.1	-3.281	-0.04	-1.68	-0.03	-3.017	-0.05	-1.986	-0.11	-1.825	-0.11	-2.403	-0.06	-2.876	-0.05
						-0.01	-0.843	-0.01	-0.841	-0.846	-0.01	-0.836	-0.01	-0.844	-0.01	-0.842	-0.01	-0.845	-0.01	-0.846	-0.01	-2.195	-0.01	-2.001	-0.03	-2.576	-0.02	-2.007	-0.03	-2.237	-0.1	-3.282	-0.04	-1.682	-0.03	-3.018	-0.05	-1.987	-0.11	-1.827	-0.11	-2.405	-0.06	-2.878	-0.05
						-0.01	-0.843	-0.01	-0.842	-0.847	-0.01	-0.837	-0.01	-0.845	-0.01	-0.842	-0.01	-0.846	-0.01	-0.847	-0.01	-2.196	-0.01	-2.004	-0.03	-2.578	-0.01	-2.01	-0.03	-2.238	-0.1	-3.285	-0.04	-1.683	-0.03	-3.021	-0.05	-1.989	-0.11	-1.828	-0.11	-2.408	-0.06	-2.88	-0.05
						-0.01	-0.844	-0.01	-0.843	-0.847	-0.01	-0.839	-0.01	-0.846	-0.01	-0.844	-0.01	-0.847	-0.01	-0.847	-0.01	-2.197	-0.01	-2.007	-0.02	-2.58	-0.02	-2.012	-0.03	-2.239	-0.1	-3.288	-0.04	-1.684	-0.03	-3.024	-0.05	-1.991	-0.11	-1.83	-0.11	-2.412	-0.06	-2.882	-0.05
						-0.01	-0.845	-0.01	-0.845	-0.848	-0.01	-0.84	-0.01	-0.846	-0.01	-0.845	-0.01	-0.847	-0.01	-0.848	-0.01	-2.199	-0.01	-2.01	-0.03	-2.582	-0.02	-2.014	-0.03	-2.241	-0.1	-3.292	-0.04	-1.685	-0.03	-3.028	-0.05	-1.993	-0.11	-1.831	-0.11	-2.416	-0.06	-2.884	-0.05
						-0.01	-0.845	-0.01	-0.846	-0.848	-0.01	-0.842	-0.01	-0.847	-0.01	-0.847	-0.01	-0.848	-0.01	-0.849	-0.02	-2.2	-0.01	-2.012	-0.03	-2.587	-0.02	-2.016	-0.03	-2.242	-0.1	-3.296	-0.04	-1.686	-0.03	-3.032	-0.05	-1.996	-0.11	-1.832	-0.11	-2.418	-0.06	-2.889	-0.05
						-0.01	-0.845	-0.01	-0.847	-0.849	-0.01	-0.843	-0.01	-0.847	-0.01	-0.849	-0.01	-0.848	-0.01	-0.849	-0.01	-2.201	-0.01	-2.014	-0.03	-2.591	-0.02	-2.018	-0.03	-2.244	-0.1	-3.299	-0.04	-1.688	-0.03	-3.036	-0.05	-2	-0.11	-1.833	-0.11	-2.421	-0.06	-2.893	-0.05
						-0.01	-0.846	-0.01	-0.848	-0.849	-0.01	-0.845	-0.01	-0.848	-0.01	-0.85	-0.01	-0.848	-0.01	-0.85	-0.02	-2.203	-0.01	-2.016	-0.02	-2.594	-0.02	-2.02	-0.03	-2.247	-0.1	-3.305	-0.04	-1.69	-0.03	-3.041	-0.05	-2.002	-0.11	-1.834	-0.11	-2.423	-0.06	-2.897	-0.05
						-0.01	-0.846	-0.01	-0.849	-0.85	-0.01	-0.846	-0.01	-0.849	-0.01	-0.851	-0.01	-0.849	-0.01	-0.851	-0.01	-2.203	-0.01	-2.017	-0.03	-2.597	-0.02	-2.021	-0.03	-2.249	-0.1	-3.309	-0.04	-1.693	-0.03	-3.043	-0.05	-2.004	-0.11	-1.836	-0.11	-2.425	-0.06	-2.9	-0.05
						-0.01	-0.847	0	-0.85	-0.85	-0.01	-0.847	-0.01	-0.849	-0.01	-0.852	-0.01	-0.849	-0.01	-0.852	-0.01	-2.205	-0.02	-2.019	-0.03	-2.599	-0.01	-2.022	-0.03	-2.253	-0.1	-3.312	-0.04	-1.695	-0.03	-3.046	-0.05	-2.008	-0.11	-1.838	-0.11	-2.427	-0.06	-2.903	-0.05
						-0.01	-0.847	-0.01	-0.852	-0.85	-0.01	-0.849	-0.01	-0.849	-0.01	-0.853	-0.01	-0.85	-0.01	-0.853	-0.01	-2.209	-0.01	-2.02	-0.03	-2.602	-0.01	-2.024	-0.03	-2.256	-0.1	-3.314	-0.04	-1.698	-0.03	-3.048	-0.05	-2.009	-0.11	-1.839	-0.11	-2.429	-0.06	-2.907	-0.05
						-0.01	-0.848	0	-0.852	-0.851	-0.01	-0.85	-0.01	-0.85	-0.01	-0.854	-0.01	-0.85	-0.01	-0.854	-0.01	-2.212	-0.01	-2.021	-0.03	-2.604	-0.02	-2.025	-0.03	-2.26	-0.1	-3.316	-0.04	-1.7	-0.03	-3.05	-0.05	-2.012	-0.12	-1.842	-0.11	-2.43	-0.06	-2.908	-0.05
						-0.01	-0.848	-0.01	-0.853	-0.852	-0.01	-0.852	-0.01	-0.85	-0.01	-0.855	-0.01	-0.851	-0.01	-0.856	-0.02	-2.215	-0.01	-2.023	-0.03	-2.606	-0.02	-2.026	-0.03	-2.263	-0.1	-3.319	-0.04	-1.702	-0.03	-3.052	-0.05	-2.014	-0.11	-1.845	-0.12	-2.432	-0.06	-2.911	-0.05
						-0.01	-0.849	-0.01	-0.854	-0.852	-0.01	-0.852	-0.01	-0.851	-0.01	-0.856	-0.01	-0.852	-0.01	-0.857	-0.01	-2.217	-0.01	-2.024	-0.03	-2.608	-0.02	-2.028	-0.03	-2.265	-0.1	-3.321	-0.04	-1.704	-0.03	-3.054	-0.05	-2.015	-0.12	-1.847	-0.12	-2.433	-0.06	-2.912	-0.06
						-0.01	-0.849	-0.01	-0.855	-0.853	-0.01	-0.853	-0.01	-0.851	-0.01	-0.857	-0.01	-0.853	-0.01	-0.859	-0.01	-2.221	-0.01	-2.025	-0.02	-2.61	-0.02	-2.029	-0.03	-2.267	-0.1	-3.323	-0.04	-1.705	-0.03	-3.056	-0.05	-2.017	-0.12	-1.85	-0.12	-2.436	-0.06	-2.915	-0.05
						-0.01	-0.85	0	-0.855	-0.853	-0.01	-0.855	-0.01	-0.852	-0.01	-0.858	-0.01	-0.853	-0.01	-0.86	-0.01	-2.224	-0.01	-2.027	-0.03	-2.611	-0.01	-2.031	-0.03	-2.27	-0.1	-3.327	-0.04	-1.707	-0.03	-3.058	-0.05	-2.018	-0.12	-1.852	-0.12	-2.438	-0.06	-2.916	-0.06
						-0.01	-0.851	-0.01	-0.856	-0.854	-0.01	-0.855	-0.01	-0.853	-0.01	-0.859	-0.01	-0.854	-0.01	-0.861	-0.01	-2.226	-0.01	-2.029	-0.03	-2.613	-0.02	-2.035	-0.03	-2.271	-0.1	-3.332	-0.04	-1.709	-0.03	-3.061	-0.05	-2.019	-0.11	-1.854	-0.12	-2.439	-0.06	-2.918	-0.06
						-0.01	-0.852	-0.01	-0.856	-0.855	-0.01	-0.856	-0.01	-0.853	-0.01	-0.86	-0.01	-0.855	-0.01	-0.862	-0.02	-2.228	-0.01	-2.032	-0.03	-2.615	-0.02	-2.038	-0.03	-2.272	-0.1	-3.337	-0.04	-1.711	-0.03	-3.065	-0.05	-2.02	-0.11	-1.856	-0.12	-2.443	-0.05	-2.923	-0.06
						-0.01	-0.852	0	-0.857	-0.856	-0.01	-0.857	-0.01	-0.854	-0.01	-0.861	-0.01	-0.856	-0.01	-0.863	-0.01	-2.23	-0.01	-2.035	-0.03	-2.617	-0.02	-2.041	-0.03	-2.274	-0.1	-3.34	-0.04	-1.712	-0.03	-3.069	-0.05	-2.021	-0.11	-1.858	-0.12	-2.448	-0.07	-2.928	-0.06
						-0.01	-0.853	-0.01	-0.857	-0.856	-0.01	-0.858	-0.01	-0.854	-0.01	-0.862	-0.01	-0.858	-0.01	-0.864	-0.02	-2.232	-0.01	-2.038	-0.03	-2.62	-0.02	-2.043	-0.04	-2.275	-0.1	-3.343	-0.04	-1.714	-0.03	-3.072	-0.05	-2.022	-0.11	-1.86	-0.12	-2.452	-0.06	-2.933	-0.06
						-0.01	-0.854	0	-0.858	-0.857	-0.01	-0.859	-0.01	-0.855	-0.01	-0.863	-0.01	-0.859	-0.01	-0.865	-0.01	-2.234	-0.01	-2.041	-0.03	-2.625	-0.02	-2.045	-0.04	-2.277	-0.1	-3.347	-0.04	-1.715	-0.03	-3.076	-0.05	-2.024	-0.11	-1.862	-0.12	-2.455	-0.07	-2.936	-0.06
						-0.01	-0.854	-0.01	-0.858	-0.857	-0.01	-0.859	-0.01	-0.856	-0.01	-0.864	-0.01	-0.86	-0.01	-0.866	-0.01	-2.234	-0.01	-2.043	-0.02	-2.629	-0.02	-2.048	-0.04	-2.278	-0.1	-3.35	-0.04	-1.716	-0.03	-3.079	-0.05	-2.025	-0.11	-1.863	-0.12	-2.458	-0.06	-2.939	-0.06
						-0.01	-0.855	-0.01	-0.859	-0.858	-0.01	-0.86	-0.03	-0.857	-0.01	-0.865	-0.01	-0.862	-0.01	-0.867	-0.01	-2.236	-0.01	-2.045	-0.02	-2.632	-0.02	-2.05	-0.04	-2.281	-0.1	-3.351	-0.04	-1.717	-0.03	-3.083	-0.05	-2.027	-0.11	-1.865	-0.12	-2.46	-0.06	-2.943	-0.06
						-0.01	-0.856	-0.01	-0.859	-0.859	-0.01	-0.86	0.01	-0.858	-0.01	-0.865	-0.01	-0.863	-0.01	-0.868	-0.01	-2.237	-0.01	-2.048	-0.03	-2.635	-0.02	-2.051	-0.04	-2.284	-0.1	-3.353	-0.04	-1.718	-0.03	-3.086	-0.05	-2.032	-0.12	-1.866	-0.12	-2.461	-0.07	-2.944	-0.06
						-0.01	-0.857	-0.01	-0.86	-0.86	-0.01	-0.861	0	-0.859	-0.01	-0.866	-0.01	-0.864	-0.01	-0.869	-0.02	-2.239	-0.01	-2.049	-0.03	-2.638	-0.02	-2.054	-0.04	-2.285	-0.11	-3.355	-0.04	-1.719	-0.03	-3.087	-0.05	-2.035	-0.12	-1.867	-0.12	-2.464	-0.07	-2.946	-0.06
						-0.01	-0.859	-0.01	-0.86	-0.861	-0.01	-0.862	-0.02	-0.86	-0.01	-0.867	-0.01	-0.865	-0.01	-0.87	-0.01	-2.241	-0.01	-2.052	-0.02	-2.64	-0.02	-2.055	-0.04	-2.289	-0.11	-3.358	-0.04	-1.72	-0.03	-3.09	-0.05	-2.038	-0.12	-1.868	-0.12	-2.465	-0.06	-2.948	-0.06
						-0.01	-0.861	-0.01	-0.861	-0.862	-0.01	-0.862	-0.01	-0.861	-0.01	-0.867	-0.01	-0.866	-0.01	-0.871	-0.02	-2.244	-0.01	-2.053	-0.03	-2.643	-0.02	-2.057	-0.04	-2.292	-0.11	-3.362	-0.05	-1.721	-0.03	-3.091	-0.05	-2.041	-0.12	-1.87	-0.12	-2.467	-0.07	-2.95	-0.06
						-0.01	-0.862	-0.01	-0.862	-0.863	-0.01	-0.862	-0.01	-0.863	-0.01	-0.868	-0.01	-0.867	-0.01	-0.873	-0.01	-2.249	-0.01	-2.054	-0.03	-2.644	-0.02	-2.057	-0.04	-2.295	-0.11	-3.367	-0.05	-1.723	-0.03	-3.093	-0.05	-2.043	-0.12	-1.871	-0.12	-2.468	-0.07	-2.952	-0.06
						-0.01	-0.864	-0.01	-0.862	-0.865	-0.01	-0.863	-0.01	-0.864	-0.01	-0.868	-0.01	-0.868	-0.01	-0.874	-0.01	-2.251	-0.01	-2.056	-0.03	-2.646	-0.02	-2.058	-0.04	-2.298	-0.11	-3.372	-0.05	-1.725	-0.03	-3.095	-0.05	-2.045	-0.12	-1.872	-0.12	-2.47	-0.07	-2.954	-0.06
						-0.01	-0.866	-0.01	-0.863	-0.866	-0.01	-0.863	-0.01	-0.865	-0.01	-0.869	-0.01	-0.868	-0.01	-0.875	-0.02	-2.254	-0.01	-2.056	-0.03	-2.648	-0.02	-2.06	-0.04	-2.3	-0.11	-3.376	-0.05	-1.728	-0.03	-3.1	-0.06	-2.047	-0.12	-1.874	-0.12	-2.472	-0.07	-2.959	-0.06
						-0.01	-0.867	-0.01	-0.864	-0.867	-0.01	-0.864	-0.01	-0.867	-0.01	-0.869	-0.01	-0.87	-0.01	-0.876	-0.01	-2.257	-0.01	-2.058	-0.03	-2.65	-0.02	-2.061	-0.04	-2.303	-0.11	-3.38	-0.05	-1.731	-0.03	-3.106	-0.06	-2.049	-0.12	-1.876	-0.12	-2.474	-0.07	-2.963	-0.06
						-0.01	-0.868	-0.01	-0.864	-0.868	-0.01	-0.864	-0.01	-0.868	-0.01	-0.869	-0.01	-0.871	-0.01	-0.876	-0.02	-2.259	-0.01	-2.059	-0.03	-2.652	-0.02	-2.063	-0.04	-2.305	-0.11	-3.383	-0.05	-1.733	-0.03	-3.109	-0.06	-2.05	-0.12	-1.878	-0.12	-2.476	-0.07	-2.966	-0.06
						-0.01	-0.87	-0.01	-0.865	-0.87	-0.01	-0.865	-0.01	-0.869	-0.01	-0.87	-0.01	-0.872	-0.01	-0.877	-0.01	-2.261	-0.01	-2.06	-0.03	-2.654	-0.01	-2.065	-0.04	-2.306	-0.11	-3.386	-0.05	-1.736	-0.03	-3.114	-0.06	-2.052	-0.12	-1.882	-0.12	-2.48	-0.07	-2.969	-0.06
						-0.01	-0.871	-0.01	-0.865	-0.87	-0.01	-0.865	-0.01	-0.87	-0.01	-0.871	-0.01	-0.873	-0.01	-0.878	-0.01	-2.262	-0.01	-2.063	-0.03	-2.657	-0.02	-2.067	-0.04	-2.308	-0.11	-3.388	-0.05	-1.738	-0.03	-3.117	-0.06	-2.053	-0.12	-1.885	-0.13	-2.484	-0.07	-2.973	-0.06
						-0.01	-0.872	-0.01	-0.866	-0.872	-0.01	-0.866	-0.01	-0.871	-0.01	-0.871	-0.01	-0.874	-0.01	-0.878	-0.02	-2.265	-0.01	-2.064	-0.03	-2.661	-0.02	-2.071	-0.04	-2.31	-0.11	-3.39	-0.05	-1.74	-0.03	-3.12	-0.06	-2.054	-0.12	-1.888	-0.13	-2.487	-0.07	-2.977	-0.06
						-0.01	-0.874	-0.01	-0.867	-0.873	-0.01	-0.866	-0.02	-0.873	-0.01	-0.872	-0.01	-0.875	-0.01	-0.879	-0.01	-2.267	-0.01	-2.067	-0.03	-2.664	-0.02	-2.073	-0.04	-2.311	-0.11	-3.392	-0.05	-1.742	-0.03	-3.121	-0.06	-2.055	-0.12	-1.89	-0.13	-2.491	-0.07	-2.98	-0.06
						-0.01	-0.875	-0.01	-0.868	-0.873	-0.01	-0.867	0	-0.873	-0.01	-0.872	-0.01	-0.877	-0.01	-0.879	-0.02	-2.268	-0.01	-2.071	-0.03	-2.668	-0.02	-2.076	-0.04	-2.312	-0.11	-3.395	-0.05	-1.745	-0.03	-3.123	-0.06	-2.056	-0.12	-1.892	-0.13	-2.494	-0.07	-2.982	-0.06
						-0.01	-0.875	-0.01	-0.869	-0.874	-0.01	-0.868	-0.01	-0.875	-0.01	-0.873	-0.01	-0.878	-0.01	-0.879	-0.01	-2.269	-0.01	-2.073	-0.03	-2.671	-0.02	-2.079	-0.04	-2.314	-0.11	-3.399	-0.05	-1.746	-0.03	-3.125	-0.06	-2.057	-0.12	-1.894	-0.13	-2.496	-0.07	-2.984	-0.06
						-0.01	-0.876	-0.01	-0.869	-0.875	-0.01	-0.868	-0.01	-0.876	-0.01	-0.873	-0.01	-0.878	-0.01	-0.88	-0.01	-2.271	-0.01	-2.076	-0.03	-2.674	-0.02	-2.082	-0.04	-2.316	-0.11	-3.403	-0.05	-1.747	-0.03	-3.126	-0.06	-2.059	-0.12	-1.897	-0.13	-2.498	-0.07	-2.985	-0.06
						-0.01	-0.877	0	-0.87	-0.876	-0.01	-0.869	-0.01	-0.877	-0.01	-0.874	-0.01	-0.879	-0.01	-0.88	-0.01	-2.273	-0.01	-2.079	-0.03	-2.677	-0.02	-2.084	-0.04	-2.319	-0.11	-3.407	-0.05	-1.749	-0.03	-3.128	-0.06	-2.059	-0.12	-1.898	-0.13	-2.5	-0.07	-2.987	-0.06
						-0.01	-0.878	-0.01	-0.871	-0.877	-0.01	-0.87	-0.01	-0.877	-0.01	-0.875	-0.01	-0.88	-0.01	-0.881	-0.01	-2.274	-0.01	-2.081	-0.03	-2.679	-0.02	-2.087	-0.04	-2.322	-0.11	-3.412	-0.05	-1.75	-0.03	-3.13	-0.06	-2.061	-0.12	-1.899	-0.13	-2.502	-0.07	-2.989	-0.06
						-0.01	-0.879	0	-0.872	-0.878	-0.01	-0.871	-0.01	-0.878	-0.01	-0.875	-0.01	-0.881	-0.01	-0.881	-0.02	-2.276	-0.01	-2.085	-0.03	-2.681	-0.02	-2.089	-0.04	-2.326	-0.11	-3.416	-0.05	-1.75	-0.03	-3.133	-0.06	-2.063	-0.12	-1.901	-0.13	-2.503	-0.07	-2.992	-0.06
						-0.01	-0.879	-0.01	-0.873	-0.879	-0.01	-0.871	-0.01	-0.879	-0.01	-0.876	-0.01	-0.881	-0.01	-0.882	-0.01	-2.279	-0.01	-2.086	-0.03	-2.682	-0.02	-2.091	-0.04	-2.329	-0.12	-3.419	-0.05	-1.752	-0.03	-3.136	-0.06	-2.065	-0.12	-1.902	-0.13	-2.505	-0.07	-2.996	-0.06
						-0.01	-0.88	-0.01	-0.874	-0.88	-0.01	-0.872	-0.01	-0.88	-0.01	-0.877	-0.01	-0.882	-0.01	-0.882	-0.02	-2.282	-0.01	-2.088	-0.03	-2.684	-0.02	-2.091	-0.04	-2.331	-0.12	-3.422	-0.05	-1.753	-0.03	-3.14	-0.06	-2.069	-0.13	-1.903	-0.13	-2.506	-0.07	-2.999	-0.06
						-0.01	-0.88	-0.01	-0.875	-0.88	-0.01	-0.873	-0.01	-0.88	-0.01	-0.878	-0.01	-0.882	-0.01	-0.883	-0.01	-2.286	-0.01	-2.09	-0.03	-2.686	-0.02	-2.092	-0.04	-2.335	-0.12	-3.424	-0.05	-1.754	-0.03	-3.143	-0.06	-2.071	-0.13	-1.904	-0.13	-2.509	-0.07	-3.004	-0.06
						-0.01	-0.881	-0.01	-0.876	-0.881	-0.01	-0.874	-0.01	-0.881	-0.01	-0.879	-0.01	-0.883	-0.01	-0.883	-0.01	-2.29	-0.01	-2.09	-0.03	-2.688	-0.02	-2.094	-0.04	-2.336	-0.12	-3.426	-0.05	-1.755	-0.03	-3.147	-0.06	-2.073	-0.13	-1.905	-0.13	-2.51	-0.07	-3.007	-0.07
						-0.01	-0.881	-0.01	-0.877	-0.882	-0.01	-0.875	-0.01	-0.882	-0.01	-0.88	-0.01	-0.883	-0.01	-0.884	-0.02	-2.293	-0.02	-2.091	-0.03	-2.69	-0.02	-2.095	-0.04	-2.338	-0.12	-3.428	-0.05	-1.756	-0.03	-3.152	-0.06	-2.076	-0.13	-1.906	-0.13	-2.514	-0.07	-3.012	-0.07
						-0.01	-0.882	-0.01	-0.878	-0.882	-0.01	-0.877	-0.01	-0.882	-0.01	-0.881	-0.01	-0.884	-0.01	-0.885	-0.01	-2.296	-0.02	-2.093	-0.03	-2.693	-0.02	-2.096	-0.04	-2.34	-0.12	-3.431	-0.05	-1.758	-0.03	-3.156	-0.06	-2.079	-0.13	-1.908	-0.13	-2.518	-0.07	-3.014	-0.07
						-0.01	-0.882	-0.01	-0.879	-0.883	-0.01	-0.878	-0.01	-0.883	-0.01	-0.882	-0.01	-0.884	-0.01	-0.885	-0.02	-2.297	-0.02	-2.094	-0.03	-2.698	-0.02	-2.098	-0.04	-2.341	-0.12	-3.435	-0.05	-1.76	-0.03	-3.158	-0.06	-2.081	-0.13	-1.91	-0.13	-2.522	-0.08	-3.017	-0.07
						-0.01	-0.882	-0.01	-0.88	-0.883	-0.01	-0.88	-0.01	-0.883	-0.01	-0.883	-0.01	-0.885	-0.01	-0.886	-0.01	-2.3	-0.02	-2.095	-0.03	-2.701	-0.02	-2.099	-0.04	-2.343	-0.12	-3.44	-0.05	-1.763	-0.03	-3.16	-0.06	-2.083	-0.13	-1.913	-0.13	-2.525	-0.08	-3.018	-0.07
						-0.01	-0.883	0	-0.881	-0.883	-0.01	-0.881	-0.01	-0.883	-0.01	-0.884	-0.01	-0.885	-0.01	-0.887	-0.02	-2.302	-0.02	-2.097	-0.03	-2.704	-0.02	-2.102	-0.04	-2.345	-0.12	-3.444	-0.05	-1.765	-0.03	-3.162	-0.06	-2.085	-0.13	-1.916	-0.13	-2.528	-0.08	-3.02	-0.07
						-0.01	-0.884	-0.01	-0.882	-0.884	-0.01	-0.882	-0.01	-0.884	-0.01	-0.885	-0.01	-0.886	-0.01	-0.887	-0.01	-2.303	-0.01	-2.099	-0.03	-2.708	-0.02	-2.104	-0.04	-2.346	-0.12	-3.449	-0.05	-1.767	-0.03	-3.164	-0.06	-2.087	-0.13	-1.918	-0.13	-2.53	-0.08	-3.022	-0.07
						-0.01	-0.884	-0.01	-0.884	-0.885	-0.01	-0.883	-0.01	-0.884	-0.01	-0.886	-0.01	-0.886	-0.01	-0.888	-0.01	-2.304	-0.02	-2.102	-0.03	-2.71	-0.02	-2.106	-0.04	-2.347	-0.12	-3.452	-0.05	-1.768	-0.03	-3.167	-0.06	-2.088	-0.13	-1.92	-0.13	-2.531	-0.08	-3.023	-0.07
						-0.01	-0.884	-0.01	-0.885	-0.885	-0.01	-0.884	-0.01	-0.885	-0.01	-0.887	-0.01	-0.887	-0.01	-0.889	-0.02	-2.305	-0.02	-2.104	-0.03	-2.712	-0.02	-2.109	-0.04	-2.348	-0.12	-3.455	-0.05	-1.771	-0.03	-3.17	-0.06	-2.09	-0.13	-1.922	-0.14	-2.533	-0.08	-3.026	-0.07
						-0.01	-0.885	-0.01	-0.887	-0.886	-0.01	-0.885	-0.01	-0.886	-0.01	-0.888	-0.01	-0.887	-0.01	-0.89	-0.01	-2.307	-0.02	-2.107	-0.03	-2.714	-0.02	-2.111	-0.04	-2.351	-0.12	-3.458	-0.05	-1.773	-0.03	-3.175	-0.06	-2.091	-0.13	-1.924	-0.14	-2.535	-0.08	-3.029	-0.07
						-0.01	-0.886	-0.01	-0.888	-0.886	-0.01	-0.886	-0.01	-0.886	-0.01	-0.889	-0.01	-0.888	-0.01	-0.891	-0.02	-2.309	-0.02	-2.109	-0.03	-2.717	-0.02	-2.113	-0.04	-2.354	-0.12	-3.46	-0.05	-1.775	-0.03	-3.18	-0.06	-2.092	-0.13	-1.927	-0.14	-2.537	-0.08	-3.033	-0.07
						-0.01	-0.887	-0.01	-0.888	-0.887	-0.01	-0.887	-0.01	-0.886	-0.01	-0.89	-0.01	-0.888	-0.01	-0.892	-0.01	-2.31	-0.02	-2.11	-0.03	-2.718	-0.02	-2.115	-0.04	-2.356	-0.12	-3.461	-0.05	-1.777	-0.03	-3.182	-0.06	-2.094	-0.13	-1.93	-0.14	-2.538	-0.08	-3.039	-0.07
						-0.01	-0.887	-0.01	-0.889	-0.887	-0.01	-0.888	-0.01	-0.887	-0.01	-0.891	-0.01	-0.889	-0.01	-0.893	-0.01	-2.313	-0.02	-2.112	-0.03	-2.719	-0.02	-2.118	-0.04	-2.36	-0.12	-3.463	-0.05	-1.78	-0.03	-3.186	-0.06	-2.095	-0.13	-1.932	-0.14	-2.54	-0.08	-3.042	-0.07
						-0.01	-0.888	-0.01	-0.89	-0.888	-0.01	-0.888	-0.01	-0.887	-0.01	-0.892	-0.01	-0.89	-0.01	-0.893	-0.01	-2.315	-0.01	-2.115	-0.04	-2.721	-0.02	-2.12	-0.04	-2.363	-0.12	-3.466	-0.05	-1.782	-0.03	-3.189	-0.07	-2.096	-0.13	-1.934	-0.14	-2.542	-0.08	-3.046	-0.07
						-0.01	-0.888	-0.01	-0.89	-0.889	-0.01	-0.889	-0.01	-0.888	-0.01	-0.894	-0.01	-0.891	-0.01	-0.895	-0.01	-2.319	-0.02	-2.118	-0.04	-2.723	-0.02	-2.122	-0.04	-2.365	-0.12	-3.47	-0.05	-1.783	-0.03	-3.192	-0.06	-2.099	-0.13	-1.935	-0.14	-2.543	-0.08	-3.049	-0.07
						-0.01	-0.889	-0.01	-0.891	-0.89	-0.01	-0.891	-0.01	-0.888	-0.01	-0.895	-0.01	-0.891	-0.01	-0.896	-0.02	-2.322	-0.01	-2.12	-0.03	-2.725	-0.02	-2.124	-0.04	-2.369	-0.12	-3.475	-0.06	-1.785	-0.03	-3.194	-0.07	-2.103	-0.14	-1.937	-0.14	-2.546	-0.08	-3.051	-0.07
						-0.01	-0.889	-0.01	-0.891	-0.89	-0.01	-0.891	-0.01	-0.889	-0.01	-0.896	-0.01	-0.892	-0.01	-0.897	-0.01	-2.324	-0.02	-2.122	-0.03	-2.729	-0.02	-2.126	-0.04	-2.372	-0.12	-3.479	-0.06	-1.785	-0.03	-3.195	-0.06	-2.106	-0.14	-1.938	-0.14	-2.549	-0.08	-3.053	-0.07
						-0.01	-0.89	-0.01	-0.891	-0.891	-0.01	-0.892	-0.01	-0.89	-0.01	-0.897	-0.01	-0.893	-0.01	-0.898	-0.01	-2.328	-0.02	-2.124	-0.03	-2.732	-0.02	-2.127	-0.04	-2.373	-0.12	-3.484	-0.06	-1.786	-0.03	-3.197	-0.07	-2.108	-0.14	-1.939	-0.14	-2.553	-0.08	-3.055	-0.07
						-0.01	-0.891	-0.01	-0.892	-0.892	-0.01	-0.893	-0.01	-0.89	-0.01	-0.898	-0.01	-0.894	-0.01	-0.899	-0.01	-2.33	-0.02	-2.125	-0.03	-2.736	-0.02	-2.127	-0.04	-2.375	-0.12	-3.487	-0.06	-1.787	-0.03	-3.2	-0.06	-2.111	-0.14	-1.94	-0.14	-2.557	-0.08	-3.057	-0.07
						-0.01	-0.892	-0.01	-0.892	-0.893	-0.01	-0.894	-0.01	-0.892	-0.01	-0.898	-0.01	-0.895	-0.01	-0.9	-0.01	-2.333	-0.02	-2.125	-0.03	-2.739	-0.02	-2.129	-0.04	-2.376	-0.12	-3.49	-0.06	-1.788	-0.03	-3.203	-0.07	-2.113	-0.14	-1.941	-0.14	-2.56	-0.08	-3.058	-0.07
						-0.01	-0.893	-0.01	-0.893	-0.894	-0.01	-0.894	-0.01	-0.893	-0.01	-0.899	-0.01	-0.896	-0.01	-0.901	-0.02	-2.336	-0.02	-2.127	-0.03	-2.742	-0.02	-2.13	-0.04	-2.378	-0.13	-3.492	-0.06	-1.789	-0.03	-3.207	-0.07	-2.115	-0.14	-1.942	-0.14	-2.563	-0.08	-3.061	-0.07
						-0.01	-0.894	-0.01	-0.894	-0.896	-0.01	-0.895	-0.01	-0.894	-0.01	-0.9	-0.01	-0.897	-0.01	-0.902	-0.01	-2.337	-0.01	-2.128	-0.03	-2.745	-0.02	-2.131	-0.04	-2.38	-0.12	-3.495	-0.06	-1.791	-0.03	-3.212	-0.07	-2.118	-0.14	-1.944	-0.14	-2.565	-0.08	-3.063	-0.07
						-0.01	-0.896	-0.01	-0.894	-0.896	-0.01	-0.896	-0.01	-0.895	-0.01	-0.901	-0.01	-0.898	-0.01	-0.903	-0.02	-2.339	-0.02	-2.13	-0.03	-2.747	-0.02	-2.133	-0.04	-2.381	-0.12	-3.497	-0.06	-1.792	-0.03	-3.216	-0.07	-2.119	-0.14	-1.945	-0.14	-2.567	-0.08	-3.067	-0.07
						-0.01	-0.897	-0.01	-0.895	-0.898	-0.01	-0.896	-0.01	-0.896	-0.01	-0.901	-0.01	-0.899	-0.01	-0.905	-0.01	-2.34	-0.02	-2.131	-0.03	-2.75	-0.02	-2.134	-0.04	-2.382	-0.12	-3.499	-0.06	-1.793	-0.03	-3.22	-0.07	-2.121	-0.14	-1.947	-0.14	-2.569	-0.08	-3.072	-0.07
						-0.01	-0.898	-0.01	-0.895	-0.899	-0.01	-0.896	-0.01	-0.898	-0.01	-0.901	-0.01	-0.9	-0.01	-0.906	-0.01	-2.342	-0.02	-2.133	-0.03	-2.751	-0.02	-2.139	-0.04	-2.384	-0.13	-3.502	-0.06	-1.795	-0.03	-3.223	-0.07	-2.123	-0.14	-1.95	-0.14	-2.571	-0.08	-3.075	-0.07
						-0.01	-0.9	-0.01	-0.895	-0.9	-0.01	-0.897	-0.01	-0.899	-0.01	-0.902	-0.01	-0.901	-0.01	-0.907	-0.02	-2.343	-0.02	-2.137	-0.03	-2.753	-0.02	-2.143	-0.04	-2.386	-0.13	-3.506	-0.06	-1.797	-0.03	-3.226	-0.07	-2.124	-0.14	-1.952	-0.14	-2.573	-0.08	-3.08	-0.07
						-0.01	-0.901	-0.01	-0.896	-0.902	-0.01	-0.897	-0.01	-0.9	-0.01	-0.903	-0.01	-0.902	-0.01	-0.908	-0.01	-2.344	-0.02	-2.141	-0.03	-2.754	-0.02	-2.145	-0.04	-2.389	-0.13	-3.511	-0.06	-1.8	-0.03	-3.228	-0.07	-2.125	-0.14	-1.955	-0.15	-2.574	-0.08	-3.084	-0.08
						-0.01	-0.902	-0.01	-0.897	-0.903	-0.01	-0.898	-0.01	-0.901	-0.01	-0.903	-0.01	-0.903	-0.01	-0.909	-0.02	-2.346	-0.02	-2.143	-0.04	-2.756	-0.02	-2.148	-0.04	-2.391	-0.13	-3.515	-0.06	-1.802	-0.03	-3.23	-0.07	-2.126	-0.14	-1.958	-0.14	-2.576	-0.08	-3.086	-0.08
						-0.01	-0.902	-0.01	-0.898	-0.905	-0.01	-0.898	-0.01	-0.902	-0.01	-0.904	-0.01	-0.904	-0.01	-0.91	-0.01	-2.347	-0.02	-2.146	-0.03	-2.758	-0.02	-2.15	-0.04	-2.395	-0.13	-3.52	-0.06	-1.804	-0.03	-3.233	-0.07	-2.128	-0.14	-1.96	-0.15	-2.577	-0.08	-3.088	-0.08
						-0.01	-0.904	-0.01	-0.898	-0.906	-0.01	-0.899	-0.01	-0.903	-0.01	-0.904	-0.01	-0.905	-0.01	-0.911	-0.02	-2.35	-0.02	-2.147	-0.04	-2.761	-0.02	-2.152	-0.04	-2.399	-0.13	-3.523	-0.06	-1.806	-0.03	-3.234	-0.07	-2.129	-0.14	-1.962	-0.15	-2.579	-0.08	-3.089	-0.08
						-0.01	-0.905	-0.01	-0.899	-0.907	-0.01	-0.899	-0.01	-0.904	-0.01	-0.905	-0.01	-0.906	-0.01	-0.911	-0.02	-2.355	-0.02	-2.15	-0.04	-2.764	-0.02	-2.155	-0.04	-2.401	-0.13	-3.526	-0.06	-1.808	-0.03	-3.237	-0.07	-2.131	-0.14	-1.964	-0.15	-2.582	-0.08	-3.092	-0.07
						-0.01	-0.905	-0.01	-0.9	-0.908	-0.01	-0.9	-0.01	-0.906	-0.01	-0.905	-0.01	-0.908	-0.01	-0.912	-0.01	-2.357	-0.02	-2.152	-0.04	-2.768	-0.01	-2.156	-0.04	-2.405	-0.13	-3.528	-0.06	-1.811	-0.03	-3.24	-0.07	-2.132	-0.14	-1.966	-0.15	-2.586	-0.08	-3.093	-0.07
						-0.01	-0.907	-0.01	-0.901	-0.909	-0.01	-0.901	-0.01	-0.907	-0.01	-0.905	-0.01	-0.909	-0.01	-0.912	-0.02	-2.36	-0.02	-2.154	-0.04	-2.772	-0.03	-2.158	-0.05	-2.407	-0.13	-3.531	-0.06	-1.813	-0.03	-3.245	-0.07	-2.134	-0.15	-1.968	-0.15	-2.59	-0.09	-3.095	-0.07
						-0.01	-0.908	-0.01	-0.902	-0.91	-0.01	-0.901	-0.01	-0.908	-0.01	-0.906	-0.01	-0.91	-0.01	-0.913	-0.01	-2.362	-0.02	-2.156	-0.03	-2.775	-0.03	-2.16	-0.05	-2.409	-0.13	-3.532	-0.06	-1.815	-0.04	-3.247	-0.07	-2.139	-0.15	-1.97	-0.15	-2.593	-0.09	-3.098	-0.08
						-0.01	-0.908	-0.01	-0.904	-0.911	-0.01	-0.902	-0.01	-0.909	-0.01	-0.906	-0.01	-0.911	-0.01	-0.913	-0.02	-2.366	-0.02	-2.158	-0.04	-2.778	-0.02	-2.161	-0.05	-2.411	-0.13	-3.534	-0.06	-1.816	-0.04	-3.251	-0.07	-2.141	-0.15	-1.971	-0.15	-2.597	-0.09	-3.101	-0.08
						-0.01	-0.91	-0.01	-0.905	-0.912	-0.01	-0.903	-0.01	-0.91	-0.01	-0.907	-0.01	-0.912	-0.01	-0.914	-0.01	-2.368	-0.02	-2.16	-0.03	-2.782	-0.02	-2.163	-0.05	-2.413	-0.13	-3.537	-0.06	-1.818	-0.04	-3.256	-0.07	-2.145	-0.15	-1.972	-0.15	-2.6	-0.09	-3.106	-0.08
						-0.01	-0.911	-0.01	-0.907	-0.913	-0.01	-0.904	-0.01	-0.91	-0.01	-0.908	-0.01	-0.913	-0.01	-0.914	-0.01	-2.37	-0.02	-2.161	-0.03	-2.784	-0.02	-2.164	-0.05	-2.414	-0.13	-3.539	-0.06	-1.819	-0.04	-3.26	-0.07	-2.147	-0.15	-1.973	-0.15	-2.602	-0.09	-3.108	-0.08
						-0.01	-0.911	-0.01	-0.908	-0.915	-0.01	-0.905	-0.01	-0.912	-0.01	-0.908	-0.01	-0.914	-0.01	-0.915	-0.02	-2.372	-0.02	-2.162	-0.04	-2.786	-0.03	-2.165	-0.05	-2.416	-0.13	-3.543	-0.06	-1.82	-0.04	-3.263	-0.07	-2.15	-0.15	-1.974	-0.15	-2.604	-0.09	-3.112	-0.08
						-0.01	-0.912	-0.01	-0.909	-0.916	-0.01	-0.906	-0.01	-0.913	-0.01	-0.909	-0.01	-0.914	-0.01	-0.915	-0.01	-2.373	-0.02	-2.163	-0.03	-2.787	-0.02	-2.166	-0.04	-2.417	-0.13	-3.548	-0.06	-1.822	-0.03	-3.265	-0.07	-2.153	-0.15	-1.976	-0.15	-2.606	-0.09	-3.115	-0.08
						-0.01	-0.913	-0.01	-0.91	-0.916	-0.01	-0.907	-0.01	-0.913	-0.01	-0.91	-0.01	-0.915	-0.01	-0.916	-0.02	-2.375	-0.02	-2.164	-0.03	-2.789	-0.02	-2.167	-0.05	-2.418	-0.13	-3.552	-0.06	-1.823	-0.04	-3.267	-0.07	-2.155	-0.15	-1.977	-0.15	-2.607	-0.09	-3.118	-0.08
						-0.01	-0.914	-0.01	-0.911	-0.917	-0.01	-0.908	-0.01	-0.915	-0.01	-0.911	-0.01	-0.916	-0.01	-0.916	-0.01	-2.377	-0.02	-2.166	-0.04	-2.79	-0.02	-2.169	-0.05	-2.419	-0.13	-3.556	-0.06	-1.823	-0.04	-3.268	-0.07	-2.156	-0.15	-1.978	-0.15	-2.609	-0.09	-3.121	-0.08
						-0.01	-0.914	-0.01	-0.912	-0.918	-0.01	-0.909	-0.01	-0.915	-0.01	-0.911	-0.01	-0.916	-0.01	-0.916	-0.02	-2.378	-0.02	-2.167	-0.03	-2.791	-0.02	-2.171	-0.05	-2.42	-0.13	-3.561	-0.07	-1.825	-0.04	-3.27	-0.07	-2.159	-0.15	-1.979	-0.15	-2.61	-0.09	-3.123	-0.08
						-0.01	-0.915	-0.01	-0.913	-0.919	-0.01	-0.91	-0.01	-0.916	-0.01	-0.912	-0.01	-0.917	-0.01	-0.917	-0.02	-2.38	-0.02	-2.169	-0.04	-2.793	-0.02	-2.173	-0.05	-2.423	-0.13	-3.564	-0.06	-1.826	-0.04	-3.272	-0.07	-2.16	-0.15	-1.981	-0.15	-2.611	-0.09	-3.124	-0.08
						-0.01	-0.916	-0.01	-0.914	-0.919	-0.01	-0.912	-0.01	-0.917	-0.01	-0.913	-0.01	-0.917	-0.01	-0.918	-0.01	-2.38	-0.02	-2.173	-0.04	-2.795	-0.03	-2.178	-0.05	-2.425	-0.13	-3.566	-0.07	-1.827	-0.04	-3.275	-0.07	-2.161	-0.15	-1.983	-0.15	-2.612	-0.09	-3.126	-0.08
						-0.01	-0.916	-0.01	-0.915	-0.919	-0.01	-0.914	-0.01	-0.917	-0.01	-0.914	-0.01	-0.918	-0.01	-0.918	-0.02	-2.383	-0.02	-2.175	-0.03	-2.797	-0.03	-2.18	-0.05	-2.427	-0.13	-3.567	-0.06	-1.828	-0.04	-3.281	-0.08	-2.162	-0.15	-1.987	-0.16	-2.614	-0.09	-3.128	-0.08
						-0.01	-0.916	-0.01	-0.916	-0.92	-0.01	-0.916	-0.01	-0.918	-0.01	-0.915	-0.01	-0.918	-0.01	-0.919	-0.01	-2.386	-0.02	-2.177	-0.04	-2.8	-0.03	-2.182	-0.05	-2.431	-0.14	-3.569	-0.07	-1.83	-0.04	-3.284	-0.08	-2.163	-0.15	-1.99	-0.15	-2.616	-0.09	-3.13	-0.08
						-0.01	-0.917	-0.01	-0.917	-0.921	-0.01	-0.918	-0.01	-0.919	-0.01	-0.916	-0.01	-0.919	-0.01	-0.919	-0.02	-2.388	-0.02	-2.18	-0.04	-2.804	-0.03	-2.185	-0.05	-2.433	-0.14	-3.571	-0.07	-1.831	-0.04	-3.288	-0.08	-2.164	-0.15	-1.992	-0.16	-2.62	-0.09	-3.133	-0.08
						-0.01	-0.917	-0.01	-0.918	-0.921	-0.01	-0.918	-0.01	-0.919	-0.01	-0.918	-0.01	-0.919	-0.01	-0.92	-0.01	-2.392	-0.02	-2.182	-0.04	-2.807	-0.03	-2.187	-0.05	-2.436	-0.14	-3.573	-0.06	-1.833	-0.04	-3.292	-0.08	-2.166	-0.15	-1.994	-0.16	-2.623	-0.09	-3.139	-0.08
						-0.01	-0.918	-0.01	-0.92	-0.922	-0.01	-0.919	-0.01	-0.919	-0.01	-0.919	-0.01	-0.919	-0.01	-0.921	-0.01	-2.394	-0.02	-2.184	-0.04	-2.811	-0.03	-2.189	-0.05	-2.44	-0.14	-3.579	-0.07	-1.836	-0.04	-3.296	-0.08	-2.168	-0.16	-1.996	-0.16	-2.627	-0.09	-3.143	-0.08
						-0.01	-0.918	-0.01	-0.921	-0.922	-0.01	-0.921	-0.01	-0.92	-0.01	-0.92	-0.01	-0.92	-0.01	-0.922	-0.02	-2.398	-0.02	-2.188	-0.04	-2.814	-0.03	-2.192	-0.05	-2.442	-0.14	-3.585	-0.07	-1.839	-0.04	-3.298	-0.08	-2.169	-0.16	-1.998	-0.16	-2.629	-0.09	-3.146	-0.08
						-0.01	-0.918	-0.01	-0.922	-0.923	-0.01	-0.921	-0.01	-0.92	-0.01	-0.921	-0.01	-0.921	-0.01	-0.923	-0.01	-2.4	-0.02	-2.19	-0.04	-2.817	-0.03	-2.193	-0.05	-2.445	-0.14	-3.59	-0.07	-1.842	-0.04	-3.3	-0.08	-2.174	-0.16	-2	-0.16	-2.631	-0.09	-3.15	-0.08
						-0.01	-0.919	-0.01	-0.923	-0.923	-0.01	-0.922	-0.01	-0.921	-0.01	-0.922	-0.01	-0.921	-0.01	-0.923	-0.02	-2.402	-0.02	-2.192	-0.04	-2.82	-0.03	-2.195	-0.05	-2.447	-0.14	-3.594	-0.07	-1.844	-0.04	-3.302	-0.08	-2.176	-0.16	-2.002	-0.16	-2.635	-0.09	-3.153	-0.08
						-0.01	-0.92	-0.01	-0.924	-0.923	-0.01	-0.923	-0.01	-0.921	-0.01	-0.923	-0.01	-0.922	-0.01	-0.924	-0.01	-2.405	-0.02	-2.193	-0.04	-2.822	-0.03	-2.196	-0.05	-2.448	-0.14	-3.596	-0.07	-1.846	-0.04	-3.304	-0.08	-2.178	-0.16	-2.004	-0.16	-2.638	-0.1	-3.156	-0.08
						-0.01	-0.92	-0.01	-0.924	-0.924	-0.01	-0.924	-0.01	-0.922	-0.01	-0.924	-0.01	-0.922	-0.01	-0.925	-0.02	-2.406	-0.02	-2.194	-0.04	-2.824	-0.03	-2.197	-0.05	-2.451	-0.14	-3.599	-0.07	-1.847	-0.04	-3.306	-0.08	-2.181	-0.16	-2.005	-0.16	-2.641	-0.1	-3.158	-0.08
						-0.01	-0.921	-0.01	-0.925	-0.925	-0.01	-0.925	-0.01	-0.922	-0.01	-0.925	-0.01	-0.923	-0.01	-0.926	-0.01	-2.408	-0.02	-2.197	-0.04	-2.825	-0.03	-2.199	-0.05	-2.451	-0.14	-3.601	-0.07	-1.85	-0.04	-3.308	-0.08	-2.183	-0.16	-2.006	-0.16	-2.643	-0.1	-3.16	-0.08
						-0.01	-0.922	0	-0.926	-0.926	-0.01	-0.926	-0.01	-0.923	-0.01	-0.926	-0.01	-0.924	-0.01	-0.927	-0.01	-2.41	-0.02	-2.198	-0.04	-2.826	-0.03	-2.2	-0.05	-2.453	-0.14	-3.603	-0.07	-1.852	-0.04	-3.312	-0.08	-2.186	-0.16	-2.008	-0.16	-2.644	-0.1	-3.161	-0.08
						-0.01	-0.923	-0.01	-0.927	-0.926	-0.01	-0.927	-0.01	-0.923	-0.01	-0.927	-0.01	-0.924	-0.01	-0.929	-0.02	-2.411	-0.02	-2.198	-0.04	-2.828	-0.03	-2.202	-0.05	-2.454	-0.14	-3.605	-0.07	-1.853	-0.04	-3.315	-0.08	-2.189	-0.17	-2.009	-0.16	-2.645	-0.1	-3.163	-0.08
						-0.01	-0.924	-0.01	-0.927	-0.927	-0.01	-0.928	-0.01	-0.924	-0.01	-0.928	-0.01	-0.925	-0.01	-0.93	-0.01	-2.413	-0.02	-2.2	-0.04	-2.829	-0.03	-2.203	-0.05	-2.455	-0.14	-3.607	-0.07	-1.854	-0.04	-3.32	-0.08	-2.191	-0.17	-2.01	-0.16	-2.646	-0.09	-3.165	-0.08
						-0.01	-0.924	-0.01	-0.927	-0.928	-0.01	-0.928	-0.01	-0.924	-0.01	-0.929	-0.01	-0.926	-0.01	-0.931	-0.02	-2.414	-0.02	-2.201	-0.04	-2.831	-0.03	-2.205	-0.05	-2.456	-0.14	-3.608	-0.07	-1.856	-0.04	-3.324	-0.08	-2.193	-0.17	-2.011	-0.16	-2.647	-0.09	-3.167	-0.08
						-0.01	-0.925	-0.01	-0.928	-0.928	-0.01	-0.929	-0.01	-0.925	-0.01	-0.93	-0.01	-0.927	-0.01	-0.932	-0.01	-2.415	-0.02	-2.204	-0.04	-2.834	-0.03	-2.207	-0.05	-2.458	-0.14	-3.611	-0.07	-1.857	-0.04	-3.327	-0.08	-2.194	-0.17	-2.012	-0.16	-2.649	-0.09	-3.171	-0.09
						-0.01	-0.927	-0.01	-0.928	-0.929	-0.01	-0.93	-0.01	-0.926	-0.01	-0.931	-0.01	-0.928	-0.01	-0.933	-0.01	-2.418	-0.02	-2.205	-0.04	-2.841	-0.03	-2.209	-0.05	-2.461	-0.14	-3.616	-0.07	-1.858	-0.04	-3.331	-0.08	-2.195	-0.17	-2.014	-0.16	-2.651	-0.09	-3.176	-0.09
						-0.01	-0.928	-0.01	-0.929	-0.929	-0.01	-0.931	-0.01	-0.927	-0.01	-0.931	-0.01	-0.929	-0.01	-0.934	-0.02	-2.419	-0.02	-2.207	-0.04	-2.845	-0.03	-2.211	-0.05	-2.466	-0.15	-3.619	-0.07	-1.859	-0.04	-3.333	-0.08	-2.197	-0.17	-2.016	-0.16	-2.654	-0.1	-3.179	-0.09
						-0.01	-0.928	-0.01	-0.929	-0.93	-0.01	-0.931	-0.01	-0.928	-0.01	-0.932	-0.01	-0.93	-0.01	-0.935	-0.01	-2.423	-0.02	-2.21	-0.04	-2.849	-0.03	-2.214	-0.05	-2.469	-0.15	-3.623	-0.07	-1.86	-0.04	-3.336	-0.08	-2.198	-0.17	-2.018	-0.16	-2.658	-0.1	-3.183	-0.09
						-0.01	-0.93	-0.01	-0.93	-0.931	-0.01	-0.932	-0.01	-0.929	-0.01	-0.933	-0.01	-0.931	-0.01	-0.936	-0.02	-2.425	-0.02	-2.212	-0.04	-2.851	-0.03	-2.217	-0.05	-2.472	-0.15	-3.628	-0.08	-1.861	-0.04	-3.337	-0.08	-2.199	-0.17	-2.02	-0.16	-2.663	-0.1	-3.186	-0.09
						-0.01	-0.931	-0.01	-0.93	-0.932	-0.01	-0.932	-0.01	-0.93	-0.01	-0.934	-0.01	-0.932	-0.01	-0.937	-0.01	-2.429	-0.02	-2.216	-0.04	-2.854	-0.03	-2.22	-0.05	-2.475	-0.15	-3.633	-0.07	-1.862	-0.04	-3.34	-0.08	-2.2	-0.17	-2.023	-0.17	-2.665	-0.1	-3.19	-0.09
						-0.01	-0.933	-0.01	-0.931	-0.933	-0.01	-0.932	-0.01	-0.931	-0.01	-0.934	-0.01	-0.933	-0.01	-0.938	-0.02	-2.433	-0.02	-2.219	-0.04	-2.856	-0.03	-2.222	-0.05	-2.477	-0.15	-3.635	-0.07	-1.863	-0.04	-3.341	-0.08	-2.202	-0.17	-2.025	-0.17	-2.669	-0.1	-3.192	-0.09
						-0.01	-0.934	-0.01	-0.931	-0.934	-0.01	-0.933	-0.01	-0.932	-0.01	-0.935	-0.01	-0.934	-0.01	-0.939	-0.02	-2.435	-0.02	-2.22	-0.04	-2.858	-0.03	-2.224	-0.05	-2.48	-0.15	-3.638	-0.07	-1.865	-0.04	-3.344	-0.08	-2.203	-0.17	-2.028	-0.17	-2.672	-0.1	-3.194	-0.09
						-0.01	-0.936	-0.01	-0.932	-0.935	-0.01	-0.934	-0.01	-0.933	-0.01	-0.936	-0.01	-0.936	-0.01	-0.94	-0.01	-2.438	-0.02	-2.223	-0.04	-2.859	-0.03	-2.225	-0.05	-2.482	-0.15	-3.64	-0.07	-1.866	-0.04	-3.346	-0.08	-2.206	-0.17	-2.031	-0.17	-2.674	-0.1	-3.196	-0.09
						-0.01	-0.937	-0.01	-0.933	-0.936	-0.01	-0.934	-0.01	-0.935	-0.01	-0.937	-0.01	-0.937	-0.01	-0.941	-0.02	-2.44	-0.02	-2.224	-0.04	-2.861	-0.03	-2.227	-0.05	-2.483	-0.15	-3.642	-0.07	-1.868	-0.04	-3.351	-0.08	-2.209	-0.17	-2.034	-0.17	-2.676	-0.1	-3.198	-0.09
						-0.01	-0.938	-0.01	-0.933	-0.937	-0.01	-0.935	-0.01	-0.936	-0.01	-0.938	-0.01	-0.938	-0.01	-0.942	-0.01	-2.443	-0.02	-2.226	-0.04	-2.862	-0.03	-2.229	-0.05	-2.486	-0.15	-3.645	-0.07	-1.871	-0.04	-3.356	-0.08	-2.211	-0.17	-2.036	-0.18	-2.678	-0.1	-3.2	-0.09
						-0.01	-0.94	-0.01	-0.934	-0.938	-0.01	-0.935	-0.01	-0.937	-0.01	-0.938	-0.01	-0.939	-0.01	-0.943	-0.02	-2.445	-0.02	-2.228	-0.04	-2.863	-0.03	-2.231	-0.05	-2.487	-0.15	-3.649	-0.08	-1.874	-0.04	-3.36	-0.09	-2.214	-0.17	-2.038	-0.18	-2.679	-0.1	-3.202	-0.09
						-0.01	-0.941	-0.01	-0.934	-0.939	-0.01	-0.936	-0.01	-0.938	-0.01	-0.938	-0.01	-0.939	-0.01	-0.944	-0.01	-2.446	-0.02	-2.229	-0.04	-2.864	-0.03	-2.233	-0.05	-2.487	-0.15	-3.653	-0.07	-1.877	-0.04	-3.365	-0.09	-2.216	-0.18	-2.039	-0.17	-2.68	-0.1	-3.205	-0.09
						-0.01	-0.942	-0.01	-0.935	-0.94	-0.01	-0.937	-0.01	-0.939	-0.01	-0.939	-0.01	-0.941	-0.01	-0.945	-0.01	-2.447	-0.02	-2.232	-0.04	-2.866	-0.03	-2.234	-0.05	-2.489	-0.15	-3.658	-0.08	-1.879	-0.04	-3.368	-0.09	-2.219	-0.18	-2.041	-0.17	-2.682	-0.1	-3.209	-0.09
						-0.01	-0.943	-0.01	-0.936	-0.941	-0.01	-0.937	-0.01	-0.941	-0.01	-0.939	-0.01	-0.942	-0.01	-0.945	-0.02	-2.448	-0.02	-2.233	-0.04	-2.868	-0.03	-2.236	-0.05	-2.49	-0.15	-3.662	-0.08	-1.881	-0.04	-3.37	-0.09	-2.222	-0.18	-2.042	-0.17	-2.683	-0.1	-3.213	-0.09
						-0.01	-0.944	-0.01	-0.937	-0.942	-0.01	-0.938	-0.01	-0.942	-0.01	-0.94	-0.01	-0.942	-0.01	-0.946	-0.01	-2.45	-0.02	-2.234	-0.04	-2.871	-0.03	-2.237	-0.05	-2.491	-0.15	-3.666	-0.08	-1.883	-0.04	-3.372	-0.09	-2.224	-0.18	-2.043	-0.17	-2.684	-0.1	-3.217	-0.09
						-0.01	-0.945	-0.01	-0.938	-0.942	-0.01	-0.938	-0.01	-0.943	-0.01	-0.94	-0.01	-0.943	-0.01	-0.947	-0.02	-2.451	-0.02	-2.236	-0.04	-2.875	-0.03	-2.238	-0.05	-2.493	-0.15	-3.669	-0.08	-1.886	-0.04	-3.373	-0.09	-2.226	-0.18	-2.044	-0.17	-2.686	-0.1	-3.22	-0.09
						-0.01	-0.946	-0.01	-0.938	-0.943	-0.01	-0.939	-0.01	-0.945	-0.01	-0.941	-0.01	-0.944	-0.01	-0.948	-0.01	-2.453	-0.02	-2.236	-0.04	-2.878	-0.03	-2.24	-0.05	-2.494	-0.15	-3.671	-0.08	-1.888	-0.04	-3.375	-0.09	-2.228	-0.18	-2.045	-0.17	-2.688	-0.1	-3.223	-0.09
						-0.01	-0.947	-0.01	-0.94	-0.944	-0.01	-0.94	-0.01	-0.946	-0.01	-0.941	-0.01	-0.945	-0.01	-0.948	-0.02	-2.455	-0.02	-2.238	-0.04	-2.881	-0.03	-2.241	-0.05	-2.496	-0.15	-3.673	-0.08	-1.889	-0.04	-3.377	-0.09	-2.229	-0.18	-2.046	-0.17	-2.691	-0.1	-3.225	-0.1
						-0.01	-0.948	-0.01	-0.941	-0.945	-0.01	-0.941	-0.01	-0.946	-0.01	-0.942	-0.01	-0.946	-0.01	-0.949	-0.02	-2.457	-0.02	-2.24	-0.04	-2.885	-0.03	-2.244	-0.05	-2.5	-0.15	-3.675	-0.08	-1.89	-0.04	-3.38	-0.09	-2.231	-0.18	-2.048	-0.17	-2.693	-0.1	-3.227	-0.1
						-0.01	-0.949	-0.01	-0.942	-0.947	-0.01	-0.942	-0.01	-0.948	-0.01	-0.942	-0.01	-0.947	-0.01	-0.949	-0.01	-2.46	-0.02	-2.242	-0.04	-2.889	-0.03	-2.246	-0.05	-2.501	-0.15	-3.677	-0.08	-1.891	-0.04	-3.383	-0.09	-2.232	-0.18	-2.049	-0.17	-2.696	-0.1	-3.23	-0.1
						-0.01	-0.95	-0.01	-0.943	-0.948	-0.01	-0.943	-0.01	-0.949	-0.01	-0.943	-0.01	-0.948	-0.01	-0.949	-0.02	-2.463	-0.02	-2.245	-0.04	-2.892	-0.03	-2.248	-0.05	-2.504	-0.15	-3.681	-0.08	-1.892	-0.04	-3.388	-0.09	-2.233	-0.18	-2.051	-0.17	-2.699	-0.1	-3.232	-0.09
						-0.01	-0.95	-0.01	-0.944	-0.949	-0.01	-0.944	-0.01	-0.95	-0.01	-0.944	-0.01	-0.949	-0.01	-0.95	-0.01	-2.465	-0.02	-2.248	-0.04	-2.894	-0.03	-2.253	-0.06	-2.506	-0.16	-3.685	-0.08	-1.893	-0.04	-3.39	-0.09	-2.234	-0.18	-2.053	-0.18	-2.701	-0.11	-3.234	-0.1
						-0.01	-0.951	-0.01	-0.944	-0.951	-0.01	-0.945	-0.01	-0.951	-0.01	-0.944	-0.01	-0.95	-0.01	-0.951	-0.02	-2.467	-0.02	-2.251	-0.04	-2.895	-0.03	-2.255	-0.06	-2.51	-0.16	-3.69	-0.08	-1.894	-0.04	-3.394	-0.09	-2.235	-0.18	-2.055	-0.18	-2.707	-0.11	-3.235	-0.09
						-0.01	-0.951	-0.01	-0.945	-0.951	-0.01	-0.946	-0.01	-0.952	-0.01	-0.945	-0.01	-0.95	-0.01	-0.951	-0.01	-2.469	-0.02	-2.254	-0.04	-2.897	-0.03	-2.258	-0.06	-2.514	-0.16	-3.695	-0.08	-1.895	-0.04	-3.397	-0.09	-2.237	-0.18	-2.057	-0.18	-2.71	-0.11	-3.238	-0.1
						-0.01	-0.951	-0.01	-0.947	-0.952	-0.01	-0.947	-0.01	-0.952	-0.01	-0.946	-0.01	-0.951	-0.01	-0.951	-0.01	-2.472	-0.02	-2.257	-0.04	-2.899	-0.03	-2.261	-0.06	-2.516	-0.16	-3.699	-0.08	-1.896	-0.04	-3.402	-0.09	-2.239	-0.18	-2.06	-0.18	-2.713	-0.11	-3.241	-0.1
						-0.01	-0.952	-0.01	-0.948	-0.953	-0.01	-0.948	-0.01	-0.953	-0.01	-0.947	-0.02	-0.952	-0.01	-0.952	-0.02	-2.475	-0.02	-2.26	-0.04	-2.901	-0.03	-2.262	-0.06	-2.518	-0.16	-3.703	-0.08	-1.897	-0.04	-3.404	-0.09	-2.241	-0.18	-2.062	-0.18	-2.714	-0.11	-3.244	-0.1
						-0.01	-0.952	-0.01	-0.948	-0.953	-0.01	-0.95	-0.01	-0.953	-0.01	-0.947	-0.01	-0.952	-0.01	-0.952	-0.01	-2.476	-0.02	-2.261	-0.04	-2.903	-0.03	-2.265	-0.06	-2.52	-0.16	-3.705	-0.08	-1.899	-0.04	-3.406	-0.09	-2.243	-0.18	-2.063	-0.18	-2.715	-0.11	-3.251	-0.1
						-0.01	-0.953	-0.01	-0.95	-0.954	-0.01	-0.951	-0.01	-0.954	-0.01	-0.949	-0.01	-0.952	-0.01	-0.953	-0.02	-2.478	-0.02	-2.263	-0.04	-2.906	-0.03	-2.266	-0.06	-2.521	-0.16	-3.708	-0.08	-1.901	-0.04	-3.408	-0.09	-2.247	-0.19	-2.065	-0.18	-2.717	-0.11	-3.254	-0.1
						-0.01	-0.953	-0.01	-0.951	-0.954	-0.01	-0.952	-0.01	-0.955	-0.01	-0.95	-0.01	-0.953	-0.01	-0.954	-0.01	-2.48	-0.02	-2.265	-0.04	-2.911	-0.03	-2.268	-0.06	-2.523	-0.16	-3.71	-0.08	-1.902	-0.04	-3.41	-0.09	-2.25	-0.19	-2.066	-0.18	-2.718	-0.11	-3.258	-0.1
						-0.01	-0.954	-0.01	-0.952	-0.955	-0.01	-0.953	-0.02	-0.955	-0.01	-0.951	-0.01	-0.953	-0.01	-0.954	-0.02	-2.481	-0.02	-2.267	-0.04	-2.914	-0.03	-2.269	-0.06	-2.525	-0.16	-3.712	-0.08	-1.904	-0.04	-3.412	-0.09	-2.252	-0.19	-2.069	-0.19	-2.72	-0.11	-3.261	-0.1
						-0.01	-0.954	-0.01	-0.953	-0.955	-0.01	-0.954	-0.01	-0.956	-0.01	-0.952	-0.01	-0.954	-0.01	-0.955	-0.02	-2.483	-0.02	-2.268	-0.05	-2.917	-0.03	-2.27	-0.06	-2.526	-0.16	-3.715	-0.08	-1.906	-0.04	-3.413	-0.09	-2.255	-0.19	-2.073	-0.19	-2.722	-0.11	-3.263	-0.1
						-0.01	-0.955	-0.01	-0.954	-0.956	-0.01	-0.955	-0.01	-0.956	-0.01	-0.953	-0.01	-0.954	-0.01	-0.956	-0.01	-2.484	-0.02	-2.27	-0.05	-2.92	-0.03	-2.272	-0.06	-2.528	-0.16	-3.718	-0.08	-1.908	-0.04	-3.417	-0.09	-2.257	-0.19	-2.074	-0.19	-2.725	-0.11	-3.266	-0.1
						-0.01	-0.955	-0.01	-0.955	-0.956	-0.01	-0.956	-0.01	-0.956	-0.01	-0.954	-0.01	-0.955	-0.01	-0.957	-0.02	-2.486	-0.02	-2.271	-0.04	-2.923	-0.03	-2.273	-0.06	-2.53	-0.16	-3.723	-0.09	-1.91	-0.04	-3.422	-0.09	-2.258	-0.19	-2.076	-0.19	-2.729	-0.11	-3.267	-0.1
						-0.01	-0.956	-0.01	-0.956	-0.957	-0.01	-0.957	-0.01	-0.957	-0.01	-0.956	-0.01	-0.955	-0.01	-0.958	-0.01	-2.487	-0.02	-2.272	-0.04	-2.925	-0.03	-2.274	-0.06	-2.533	-0.16	-3.726	-0.09	-1.912	-0.04	-3.427	-0.1	-2.261	-0.2	-2.077	-0.19	-2.732	-0.12	-3.269	-0.1
						-0.01	-0.957	-0.01	-0.957	-0.957	-0.01	-0.958	-0.01	-0.957	-0.01	-0.957	-0.01	-0.956	-0.01	-0.958	-0.02	-2.49	-0.02	-2.273	-0.05	-2.928	-0.03	-2.276	-0.06	-2.537	-0.17	-3.729	-0.09	-1.913	-0.04	-3.431	-0.1	-2.262	-0.2	-2.078	-0.19	-2.735	-0.12	-3.271	-0.1
						-0.01	-0.957	-0.01	-0.958	-0.958	-0.01	-0.959	-0.01	-0.958	-0.01	-0.959	-0.01	-0.956	-0.01	-0.959	-0.02	-2.495	-0.02	-2.275	-0.05	-2.929	-0.03	-2.278	-0.06	-2.539	-0.17	-3.733	-0.09	-1.915	-0.04	-3.434	-0.1	-2.265	-0.2	-2.079	-0.19	-2.738	-0.12	-3.273	-0.1
						-0.01	-0.958	-0.01	-0.959	-0.958	-0.01	-0.961	-0.02	-0.958	-0.01	-0.96	-0.01	-0.957	-0.01	-0.96	-0.02	-2.498	-0.03	-2.277	-0.05	-2.931	-0.03	-2.28	-0.06	-2.543	-0.17	-3.739	-0.09	-1.918	-0.04	-3.438	-0.1	-2.266	-0.19	-2.08	-0.19	-2.741	-0.12	-3.276	-0.1
						-0.01	-0.958	-0.01	-0.96	-0.959	-0.01	-0.962	-0.01	-0.959	-0.01	-0.961	-0.01	-0.957	-0.01	-0.961	-0.02	-2.501	-0.03	-2.279	-0.04	-2.933	-0.03	-2.283	-0.06	-2.545	-0.17	-3.742	-0.09	-1.92	-0.04	-3.44	-0.1	-2.267	-0.19	-2.081	-0.19	-2.744	-0.12	-3.279	-0.1
						-0.01	-0.959	-0.01	-0.96	-0.959	-0.01	-0.963	-0.01	-0.959	-0.01	-0.962	-0.01	-0.958	-0.01	-0.962	-0.01	-2.503	-0.03	-2.281	-0.04	-2.934	-0.03	-2.286	-0.06	-2.548	-0.17	-3.744	-0.09	-1.923	-0.04	-3.442	-0.1	-2.268	-0.19	-2.083	-0.19	-2.746	-0.12	-3.284	-0.11
						-0.01	-0.96	-0.01	-0.961	-0.96	-0.01	-0.964	-0.01	-0.959	-0.01	-0.963	-0.01	-0.959	-0.01	-0.963	-0.02	-2.506	-0.03	-2.284	-0.05	-2.936	-0.03	-2.288	-0.06	-2.55	-0.17	-3.746	-0.09	-1.924	-0.04	-3.444	-0.1	-2.269	-0.19	-2.084	-0.19	-2.748	-0.12	-3.287	-0.11
						-0.01	-0.961	-0.01	-0.961	-0.96	-0.01	-0.965	-0.01	-0.96	-0.01	-0.964	-0.01	-0.96	-0.01	-0.965	-0.02	-2.509	-0.03	-2.286	-0.05	-2.938	-0.03	-2.292	-0.06	-2.552	-0.17	-3.748	-0.09	-1.925	-0.04	-3.445	-0.1	-2.271	-0.19	-2.085	-0.19	-2.749	-0.12	-3.291	-0.11
						-0.01	-0.962	-0.01	-0.962	-0.961	-0.01	-0.966	-0.01	-0.961	-0.01	-0.966	-0.01	-0.961	-0.01	-0.966	-0.02	-2.51	-0.03	-2.29	-0.05	-2.942	-0.03	-2.293	-0.06	-2.554	-0.17	-3.75	-0.09	-1.926	-0.04	-3.448	-0.1	-2.272	-0.2	-2.089	-0.19	-2.751	-0.12	-3.296	-0.11
						-0.01	-0.963	-0.01	-0.963	-0.962	-0.01	-0.967	-0.01	-0.961	-0.01	-0.967	-0.01	-0.962	-0.01	-0.967	-0.02	-2.512	-0.02	-2.292	-0.05	-2.946	-0.04	-2.296	-0.06	-2.556	-0.17	-3.753	-0.09	-1.927	-0.04	-3.45	-0.1	-2.274	-0.2	-2.093	-0.2	-2.753	-0.12	-3.298	-0.11
						-0.01	-0.964	-0.01	-0.963	-0.963	-0.01	-0.967	-0.02	-0.962	-0.01	-0.967	-0.01	-0.963	-0.01	-0.969	-0.02	-2.514	-0.03	-2.294	-0.05	-2.95	-0.03	-2.299	-0.06	-2.557	-0.17	-3.757	-0.09	-1.928	-0.04	-3.453	-0.1	-2.276	-0.2	-2.095	-0.2	-2.755	-0.12	-3.301	-0.11
						-0.01	-0.965	-0.01	-0.963	-0.964	-0.01	-0.967	-0.01	-0.963	-0.01	-0.968	-0.01	-0.964	-0.01	-0.97	-0.02	-2.516	-0.03	-2.297	-0.05	-2.954	-0.04	-2.3	-0.06	-2.559	-0.17	-3.762	-0.09	-1.929	-0.04	-3.458	-0.1	-2.279	-0.2	-2.097	-0.2	-2.756	-0.12	-3.303	-0.11
						-0.01	-0.967	-0.01	-0.964	-0.966	-0.01	-0.968	-0.01	-0.964	-0.01	-0.969	-0.01	-0.965	-0.01	-0.971	-0.01	-2.517	-0.02	-2.299	-0.05	-2.957	-0.03	-2.303	-0.06	-2.56	-0.17	-3.766	-0.09	-1.93	-0.04	-3.462	-0.1	-2.282	-0.2	-2.099	-0.2	-2.759	-0.12	-3.304	-0.11
						-0.01	-0.968	-0.01	-0.964	-0.967	-0.01	-0.968	-0.01	-0.965	-0.01	-0.97	-0.01	-0.966	-0.01	-0.972	-0.02	-2.519	-0.03	-2.301	-0.05	-2.96	-0.03	-2.304	-0.06	-2.562	-0.17	-3.77	-0.09	-1.931	-0.04	-3.465	-0.1	-2.285	-0.21	-2.101	-0.2	-2.762	-0.12	-3.306	-0.11
						-0.01	-0.97	-0.01	-0.965	-0.969	-0.01	-0.969	-0.01	-0.966	-0.01	-0.971	-0.01	-0.967	-0.01	-0.973	-0.02	-2.52	-0.03	-2.303	-0.05	-2.963	-0.04	-2.305	-0.06	-2.563	-0.17	-3.774	-0.09	-1.932	-0.04	-3.469	-0.1	-2.288	-0.21	-2.104	-0.21	-2.765	-0.12	-3.307	-0.11
						-0.01	-0.97	-0.01	-0.965	-0.97	-0.01	-0.969	-0.01	-0.967	-0.01	-0.972	-0.01	-0.968	-0.01	-0.974	-0.01	-2.521	-0.03	-2.304	-0.05	-2.965	-0.04	-2.307	-0.06	-2.565	-0.17	-3.777	-0.09	-1.934	-0.04	-3.472	-0.1	-2.291	-0.21	-2.106	-0.21	-2.769	-0.13	-3.311	-0.11
						-0.01	-0.972	-0.01	-0.966	-0.972	-0.01	-0.97	-0.01	-0.968	-0.01	-0.973	-0.01	-0.97	-0.01	-0.975	-0.02	-2.523	-0.03	-2.306	-0.05	-2.966	-0.04	-2.308	-0.06	-2.568	-0.18	-3.779	-0.09	-1.936	-0.04	-3.476	-0.1	-2.293	-0.21	-2.108	-0.21	-2.773	-0.13	-3.314	-0.11
						-0.01	-0.973	-0.01	-0.966	-0.973	-0.01	-0.97	-0.01	-0.969	-0.01	-0.973	-0.01	-0.97	-0.01	-0.977	-0.01	-2.526	-0.03	-2.306	-0.05	-2.968	-0.04	-2.309	-0.06	-2.573	-0.18	-3.782	-0.09	-1.938	-0.04	-3.478	-0.11	-2.296	-0.21	-2.109	-0.21	-2.776	-0.13	-3.319	-0.11
						-0.01	-0.974	-0.01	-0.967	-0.974	-0.01	-0.97	-0.01	-0.97	-0.01	-0.974	-0.02	-0.972	-0.01	-0.978	-0.02	-2.528	-0.03	-2.308	-0.05	-2.97	-0.04	-2.311	-0.06	-2.575	-0.18	-3.784	-0.09	-1.942	-0.05	-3.479	-0.1	-2.297	-0.21	-2.111	-0.21	-2.779	-0.13	-3.322	-0.11
						-0.01	-0.975	-0.01	-0.967	-0.975	-0.01	-0.971	-0.02	-0.972	-0.01	-0.974	-0.01	-0.973	-0.01	-0.979	-0.01	-2.532	-0.03	-2.309	-0.05	-2.972	-0.04	-2.312	-0.06	-2.579	-0.18	-3.786	-0.09	-1.945	-0.05	-3.482	-0.1	-2.299	-0.21	-2.112	-0.21	-2.782	-0.13	-3.326	-0.11
						-0.01	-0.976	-0.01	-0.968	-0.975	-0.01	-0.972	-0.01	-0.972	-0.01	-0.974	-0.01	-0.974	-0.01	-0.979	-0.02	-2.534	-0.03	-2.311	-0.05	-2.974	-0.04	-2.315	-0.06	-2.582	-0.19	-3.789	-0.09	-1.947	-0.04	-3.483	-0.1	-2.301	-0.21	-2.114	-0.21	-2.784	-0.13	-3.331	-0.12
						-0.01	-0.977	-0.01	-0.969	-0.977	-0.01	-0.972	-0.01	-0.974	-0.01	-0.975	-0.01	-0.975	-0.01	-0.98	-0.02	-2.537	-0.03	-2.314	-0.05	-2.977	-0.04	-2.318	-0.06	-2.584	-0.19	-3.794	-0.09	-1.949	-0.05	-3.486	-0.11	-2.302	-0.21	-2.115	-0.21	-2.785	-0.13	-3.333	-0.12
						-0.01	-0.979	-0.01	-0.97	-0.978	-0.01	-0.973	-0.01	-0.975	-0.01	-0.975	-0.01	-0.977	-0.01	-0.981	-0.02	-2.54	-0.03	-2.316	-0.05	-2.981	-0.04	-2.32	-0.06	-2.587	-0.19	-3.799	-0.1	-1.951	-0.05	-3.488	-0.11	-2.303	-0.21	-2.115	-0.2	-2.787	-0.13	-3.335	-0.11
						-0.01	-0.98	-0.01	-0.971	-0.978	-0.01	-0.974	-0.01	-0.976	-0.01	-0.976	-0.02	-0.978	-0.01	-0.982	-0.02	-2.542	-0.03	-2.319	-0.05	-2.983	-0.04	-2.323	-0.06	-2.59	-0.19	-3.803	-0.1	-1.953	-0.05	-3.493	-0.11	-2.304	-0.21	-2.116	-0.2	-2.788	-0.13	-3.337	-0.12
						-0.01	-0.981	-0.01	-0.971	-0.979	-0.01	-0.974	-0.02	-0.978	-0.01	-0.976	-0.01	-0.979	-0.01	-0.982	-0.01	-2.545	-0.02	-2.323	-0.05	-2.986	-0.04	-2.325	-0.06	-2.591	-0.19	-3.807	-0.1	-1.955	-0.05	-3.497	-0.11	-2.305	-0.21	-2.117	-0.2	-2.79	-0.13	-3.339	-0.12
						-0.01	-0.983	-0.01	-0.972	-0.98	-0.01	-0.975	-0.01	-0.979	-0.01	-0.977	-0.02	-0.98	-0.01	-0.983	-0.02	-2.547	-0.03	-2.325	-0.05	-2.989	-0.04	-2.328	-0.07	-2.593	-0.19	-3.81	-0.1	-1.957	-0.05	-3.501	-0.11	-2.307	-0.21	-2.119	-0.2	-2.792	-0.13	-3.34	-0.11
						-0.01	-0.984	-0.01	-0.973	-0.981	-0.01	-0.976	-0.02	-0.98	-0.01	-0.977	-0.01	-0.981	-0.01	-0.984	-0.02	-2.548	-0.03	-2.327	-0.05	-2.992	-0.04	-2.331	-0.07	-2.594	-0.19	-3.812	-0.1	-1.958	-0.05	-3.504	-0.11	-2.308	-0.21	-2.121	-0.21	-2.794	-0.13	-3.342	-0.12
						-0.02	-0.984	-0.01	-0.974	-0.982	-0.01	-0.976	-0.01	-0.981	-0.01	-0.977	-0.01	-0.982	-0.01	-0.985	-0.01	-2.55	-0.03	-2.33	-0.05	-2.996	-0.04	-2.333	-0.07	-2.595	-0.19	-3.815	-0.1	-1.96	-0.05	-3.506	-0.11	-2.31	-0.21	-2.122	-0.21	-2.797	-0.13	-3.345	-0.12
						-0.01	-0.985	-0.01	-0.975	-0.984	-0.01	-0.977	-0.01	-0.982	-0.01	-0.978	-0.01	-0.983	-0.01	-0.985	-0.02	-2.551	-0.03	-2.332	-0.05	-2.999	-0.04	-2.335	-0.07	-2.597	-0.19	-3.817	-0.1	-1.961	-0.05	-3.51	-0.11	-2.313	-0.22	-2.124	-0.21	-2.799	-0.13	-3.348	-0.12
						-0.02	-0.986	-0.01	-0.976	-0.985	-0.01	-0.978	-0.01	-0.982	-0.01	-0.979	-0.01	-0.983	-0.01	-0.985	-0.01	-2.554	-0.03	-2.334	-0.05	-3.001	-0.04	-2.336	-0.07	-2.598	-0.19	-3.819	-0.1	-1.962	-0.05	-3.512	-0.11	-2.315	-0.22	-2.127	-0.21	-2.802	-0.13	-3.352	-0.12
						-0.02	-0.987	-0.01	-0.977	-0.986	-0.01	-0.978	-0.01	-0.984	-0.01	-0.979	-0.01	-0.984	-0.01	-0.985	-0.02	-2.554	-0.03	-2.336	-0.05	-3.002	-0.04	-2.338	-0.07	-2.6	-0.19	-3.821	-0.1	-1.963	-0.05	-3.514	-0.11	-2.317	-0.22	-2.129	-0.22	-2.804	-0.13	-3.356	-0.12
						-0.01	-0.987	-0.01	-0.979	-0.987	-0.01	-0.98	-0.02	-0.985	-0.01	-0.98	-0.01	-0.985	-0.01	-0.986	-0.02	-2.556	-0.03	-2.337	-0.05	-3.004	-0.04	-2.339	-0.07	-2.603	-0.19	-3.824	-0.1	-1.964	-0.05	-3.516	-0.11	-2.32	-0.22	-2.132	-0.22	-2.807	-0.14	-3.359	-0.12
						-0.01	-0.987	-0.01	-0.98	-0.987	-0.01	-0.98	-0.01	-0.985	-0.01	-0.981	-0.01	-0.986	-0.01	-0.987	-0.02	-2.558	-0.03	-2.339	-0.05	-3.005	-0.04	-2.341	-0.07	-2.605	-0.19	-3.83	-0.1	-1.965	-0.05	-3.518	-0.11	-2.321	-0.22	-2.134	-0.22	-2.811	-0.14	-3.364	-0.12
						-0.02	-0.988	-0.01	-0.981	-0.988	-0.01	-0.981	-0.02	-0.986	-0.01	-0.982	-0.01	-0.987	-0.01	-0.987	-0.02	-2.56	-0.03	-2.34	-0.05	-3.007	-0.04	-2.342	-0.07	-2.609	-0.19	-3.834	-0.1	-1.966	-0.05	-3.52	-0.11	-2.323	-0.22	-2.136	-0.22	-2.816	-0.14	-3.366	-0.12
						-0.02	-0.988	-0.01	-0.981	-0.989	-0.01	-0.982	-0.01	-0.987	-0.01	-0.983	-0.02	-0.987	-0.01	-0.988	-0.01	-2.562	-0.03	-2.341	-0.05	-3.009	-0.04	-2.343	-0.07	-2.611	-0.19	-3.838	-0.1	-1.967	-0.05	-3.523	-0.11	-2.325	-0.22	-2.139	-0.22	-2.819	-0.14	-3.37	-0.12
						-0.01	-0.989	-0.01	-0.983	-0.989	-0.01	-0.983	-0.01	-0.988	-0.01	-0.984	-0.02	-0.988	-0.01	-0.988	-0.02	-2.564	-0.03	-2.342	-0.05	-3.012	-0.04	-2.344	-0.07	-2.614	-0.2	-3.843	-0.1	-1.968	-0.05	-3.527	-0.11	-2.328	-0.23	-2.141	-0.23	-2.82	-0.14	-3.372	-0.12
						-0.01	-0.989	-0.01	-0.983	-0.99	-0.01	-0.984	-0.01	-0.988	-0.01	-0.984	-0.01	-0.988	-0.01	-0.988	-0.01	-2.568	-0.03	-2.343	-0.05	-3.015	-0.04	-2.345	-0.07	-2.617	-0.2	-3.846	-0.1	-1.97	-0.05	-3.532	-0.12	-2.33	-0.23	-2.143	-0.23	-2.822	-0.14	-3.373	-0.12
						-0.01	-0.989	-0.01	-0.984	-0.99	-0.01	-0.985	-0.01	-0.989	-0.01	-0.985	-0.01	-0.988	-0.01	-0.989	-0.02	-2.572	-0.03	-2.345	-0.05	-3.019	-0.04	-2.348	-0.07	-2.62	-0.2	-3.849	-0.1	-1.971	-0.05	-3.537	-0.12	-2.333	-0.23	-2.145	-0.23	-2.823	-0.14	-3.376	-0.12
						-0.01	-0.99	-0.01	-0.985	-0.991	-0.01	-0.987	-0.02	-0.989	-0.01	-0.986	-0.02	-0.989	-0.01	-0.99	-0.02	-2.574	-0.03	-2.347	-0.05	-3.022	-0.04	-2.349	-0.07	-2.623	-0.2	-3.851	-0.1	-1.973	-0.05	-3.54	-0.12	-2.334	-0.23	-2.146	-0.23	-2.825	-0.14	-3.377	-0.12
						-0.01	-0.99	-0.01	-0.986	-0.991	-0.01	-0.988	-0.01	-0.99	-0.01	-0.987	-0.01	-0.989	-0.01	-0.991	-0.02	-2.577	-0.03	-2.348	-0.05	-3.025	-0.04	-2.352	-0.07	-2.625	-0.2	-3.853	-0.1	-1.976	-0.05	-3.544	-0.12	-2.335	-0.23	-2.148	-0.23	-2.826	-0.14	-3.379	-0.12
						-0.02	-0.991	-0.01	-0.987	-0.992	-0.01	-0.989	-0.02	-0.991	-0.01	-0.988	-0.01	-0.99	-0.01	-0.991	-0.02	-2.578	-0.03	-2.351	-0.05	-3.029	-0.04	-2.354	-0.07	-2.627	-0.2	-3.855	-0.1	-1.978	-0.05	-3.546	-0.12	-2.337	-0.23	-2.149	-0.23	-2.828	-0.14	-3.382	-0.12
						-0.02	-0.991	-0.01	-0.988	-0.992	-0.01	-0.99	-0.01	-0.991	-0.01	-0.989	-0.02	-0.99	-0.01	-0.992	-0.01	-2.58	-0.03	-2.354	-0.05	-3.032	-0.04	-2.356	-0.07	-2.628	-0.2	-3.858	-0.1	-1.98	-0.05	-3.549	-0.12	-2.338	-0.23	-2.15	-0.23	-2.83	-0.14	-3.385	-0.12
						-0.01	-0.992	-0.01	-0.989	-0.993	-0.01	-0.991	-0.02	-0.991	-0.01	-0.99	-0.01	-0.991	-0.01	-0.993	-0.02	-2.582	-0.03	-2.357	-0.05	-3.035	-0.04	-2.36	-0.07	-2.63	-0.2	-3.862	-0.1	-1.982	-0.05	-3.551	-0.12	-2.34	-0.23	-2.152	-0.23	-2.833	-0.14	-3.39	-0.13
						-0.02	-0.993	-0.01	-0.99	-0.993	-0.01	-0.992	-0.01	-0.992	-0.01	-0.992	-0.01	-0.991	-0.01	-0.994	-0.02	-2.584	-0.03	-2.359	-0.05	-3.037	-0.04	-2.362	-0.07	-2.631	-0.2	-3.865	-0.11	-1.985	-0.05	-3.552	-0.12	-2.341	-0.23	-2.153	-0.23	-2.836	-0.14	-3.394	-0.13
						-0.02	-0.994	-0.01	-0.991	-0.994	-0.01	-0.993	-0.01	-0.992	-0.01	-0.993	-0.01	-0.992	-0.01	-0.994	-0.02	-2.586	-0.03	-2.362	-0.05	-3.038	-0.04	-2.365	-0.07	-2.632	-0.2	-3.869	-0.11	-1.986	-0.05	-3.555	-0.12	-2.342	-0.23	-2.154	-0.23	-2.839	-0.15	-3.398	-0.13
						-0.02	-0.994	-0.01	-0.992	-0.994	-0.01	-0.994	-0.01	-0.992	-0.01	-0.994	-0.01	-0.992	-0.01	-0.995	-0.02	-2.587	-0.03	-2.365	-0.05	-3.04	-0.04	-2.367	-0.07	-2.633	-0.2	-3.872	-0.11	-1.989	-0.05	-3.557	-0.12	-2.344	-0.23	-2.156	-0.23	-2.842	-0.15	-3.402	-0.13
						-0.01	-0.995	-0.01	-0.993	-0.995	-0.01	-0.996	-0.01	-0.993	-0.01	-0.996	-0.02	-0.993	-0.01	-0.996	-0.02	-2.589	-0.03	-2.367	-0.05	-3.041	-0.04	-2.369	-0.07	-2.635	-0.2	-3.876	-0.11	-1.991	-0.05	-3.56	-0.12	-2.346	-0.23	-2.157	-0.23	-2.846	-0.15	-3.405	-0.13
						-0.01	-0.996	-0.01	-0.994	-0.996	-0.01	-0.997	-0.02	-0.993	-0.01	-0.997	-0.02	-0.993	-0.01	-0.997	-0.02	-2.591	-0.03	-2.368	-0.06	-3.043	-0.04	-2.372	-0.07	-2.638	-0.2	-3.88	-0.11	-1.993	-0.05	-3.562	-0.12	-2.349	-0.24	-2.158	-0.23	-2.849	-0.15	-3.407	-0.13
						-0.02	-0.997	-0.01	-0.995	-0.996	-0.01	-0.998	-0.01	-0.994	-0.01	-0.998	-0.01	-0.995	-0.01	-0.998	-0.01	-2.592	-0.03	-2.371	-0.06	-3.045	-0.04	-2.373	-0.07	-2.64	-0.2	-3.883	-0.11	-1.994	-0.05	-3.568	-0.12	-2.354	-0.24	-2.161	-0.23	-2.852	-0.15	-3.409	-0.13
						-0.02	-0.997	-0.01	-0.996	-0.997	-0.01	-0.999	-0.02	-0.994	-0.01	-0.999	-0.02	-0.996	-0.01	-0.999	-0.02	-2.594	-0.03	-2.373	-0.06	-3.047	-0.04	-2.375	-0.07	-2.643	-0.21	-3.885	-0.11	-1.995	-0.05	-3.572	-0.13	-2.356	-0.25	-2.163	-0.24	-2.854	-0.15	-3.411	-0.13
						-0.01	-0.998	-0.01	-0.996	-0.998	-0.01	-1	-0.01	-0.995	-0.01	-1	-0.01	-0.996	-0.01	-1	-0.02	-2.595	-0.03	-2.375	-0.06	-3.051	-0.04	-2.377	-0.07	-2.647	-0.21	-3.887	-0.11	-1.997	-0.05	-3.576	-0.13	-2.358	-0.25	-2.166	-0.24	-2.856	-0.15	-3.412	-0.13
						-0.02	-0.999	-0.01	-0.997	-0.998	-0.01	-1.001	-0.01	-0.995	-0.01	-1.002	-0.02	-0.997	-0.01	-1.001	-0.02	-2.598	-0.03	-2.376	-0.06	-3.055	-0.04	-2.377	-0.07	-2.649	-0.21	-3.889	-0.11	-1.998	-0.05	-3.58	-0.12	-2.361	-0.25	-2.169	-0.24	-2.857	-0.15	-3.414	-0.13
						-0.01	-1	-0.01	-0.997	-0.999	-0.01	-1.001	-0.02	-0.996	-0.01	-1.003	-0.01	-0.998	-0.01	-1.002	-0.02	-2.602	-0.03	-2.376	-0.05	-3.059	-0.05	-2.379	-0.07	-2.652	-0.21	-3.891	-0.11	-1.999	-0.05	-3.582	-0.12	-2.363	-0.25	-2.171	-0.25	-2.859	-0.15	-3.415	-0.13
						-0.02	-1	-0.01	-0.998	-1	-0.01	-1.002	-0.01	-0.997	-0.01	-1.003	-0.02	-0.999	-0.01	-1.004	-0.01	-2.605	-0.04	-2.378	-0.06	-3.061	-0.05	-2.38	-0.07	-2.655	-0.21	-3.895	-0.11	-2	-0.05	-3.585	-0.12	-2.365	-0.25	-2.172	-0.24	-2.86	-0.15	-3.418	-0.13
						-0.02	-1.002	-0.01	-0.999	-1.001	-0.01	-1.003	-0.02	-0.997	-0.01	-1.005	-0.01	-1	-0.01	-1.005	-0.02	-2.609	-0.03	-2.379	-0.05	-3.064	-0.05	-2.381	-0.07	-2.658	-0.22	-3.901	-0.11	-2.001	-0.05	-3.586	-0.12	-2.367	-0.25	-2.175	-0.25	-2.862	-0.15	-3.421	-0.13
						-0.02	-1.003	-0.01	-0.999	-1.002	-0.01	-1.004	-0.01	-0.998	-0.01	-1.005	-0.01	-1.001	-0.01	-1.006	-0.02	-2.611	-0.03	-2.38	-0.06	-3.067	-0.05	-2.384	-0.07	-2.66	-0.22	-3.905	-0.12	-2.002	-0.05	-3.588	-0.12	-2.369	-0.25	-2.176	-0.25	-2.863	-0.15	-3.425	-0.14
						-0.02	-1.004	-0.01	-0.999	-1.003	-0.01	-1.004	-0.02	-0.999	-0.01	-1.006	-0.01	-1.002	-0.01	-1.007	-0.02	-2.613	-0.03	-2.382	-0.06	-3.069	-0.05	-2.386	-0.07	-2.662	-0.22	-3.91	-0.11	-2.003	-0.05	-3.59	-0.12	-2.37	-0.25	-2.178	-0.25	-2.866	-0.15	-3.429	-0.14
						-0.02	-1.005	-0.01	-0.999	-1.004	-0.01	-1.005	-0.01	-0.999	-0.01	-1.007	-0.02	-1.003	-0.01	-1.009	-0.02	-2.616	-0.04	-2.385	-0.06	-3.071	-0.05	-2.387	-0.07	-2.663	-0.22	-3.914	-0.1	-2.005	-0.05	-3.593	-0.12	-2.372	-0.25	-2.18	-0.25	-2.868	-0.15	-3.432	-0.14
						-0.02	-1.006	-0.01	-1	-1.005	-0.01	-1.005	-0.01	-1.001	-0.01	-1.008	-0.01	-1.004	-0.01	-1.01	-0.02	-2.618	-0.03	-2.388	-0.06	-3.073	-0.05	-2.391	-0.07	-2.665	-0.22	-3.917	-0.12	-2.006	-0.05	-3.596	-0.13	-2.373	-0.25	-2.181	-0.25	-2.871	-0.16	-3.436	-0.14
						-0.02	-1.007	-0.01	-1	-1.006	-0.01	-1.006	-0.02	-1.002	-0.01	-1.008	-0.01	-1.005	-0.01	-1.012	-0.02	-2.62	-0.03	-2.39	-0.06	-3.075	-0.05	-2.394	-0.07	-2.666	-0.22	-3.919	-0.12	-2.008	-0.05	-3.601	-0.13	-2.374	-0.25	-2.182	-0.25	-2.876	-0.16	-3.44	-0.14
						-0.02	-1.008	-0.01	-1.001	-1.007	-0.01	-1.006	-0.01	-1.003	-0.01	-1.009	-0.02	-1.006	-0.01	-1.013	-0.01	-2.622	-0.03	-2.393	-0.06	-3.076	-0.05	-2.396	-0.07	-2.667	-0.22	-3.921	-0.12	-2.01	-0.05	-3.605	-0.13	-2.375	-0.25	-2.184	-0.25	-2.879	-0.16	-3.442	-0.14
						-0.02	-1.01	-0.01	-1.002	-1.008	-0.01	-1.007	-0.02	-1.005	-0.01	-1.01	-0.02	-1.008	-0.01	-1.014	-0.02	-2.623	-0.04	-2.396	-0.06	-3.078	-0.05	-2.399	-0.08	-2.669	-0.22	-3.923	-0.12	-2.013	-0.05	-3.609	-0.13	-2.376	-0.25	-2.186	-0.25	-2.883	-0.16	-3.445	-0.14
						-0.02	-1.01	-0.01	-1.002	-1.009	-0.01	-1.007	-0.01	-1.006	-0.01	-1.01	-0.02	-1.009	-0.01	-1.015	-0.02	-2.625	-0.04	-2.399	-0.06	-3.08	-0.04	-2.401	-0.08	-2.671	-0.22	-3.925	-0.12	-2.015	-0.05	-3.613	-0.13	-2.378	-0.25	-2.187	-0.25	-2.885	-0.16	-3.446	-0.14
						-0.02	-1.012	-0.01	-1.003	-1.01	-0.01	-1.007	-0.02	-1.007	-0.01	-1.01	-0.01	-1.01	-0.01	-1.016	-0.02	-2.626	-0.04	-2.4	-0.06	-3.082	-0.05	-2.403	-0.08	-2.673	-0.22	-3.928	-0.12	-2.017	-0.05	-3.615	-0.13	-2.38	-0.25	-2.188	-0.25	-2.887	-0.17	-3.448	-0.14
						-0.02	-1.013	-0.01	-1.003	-1.011	-0.01	-1.008	-0.01	-1.008	-0.01	-1.011	-0.02	-1.012	-0.01	-1.017	-0.02	-2.628	-0.04	-2.403	-0.06	-3.086	-0.04	-2.406	-0.08	-2.675	-0.22	-3.931	-0.12	-2.02	-0.05	-3.618	-0.13	-2.381	-0.25	-2.189	-0.25	-2.889	-0.17	-3.449	-0.14
						-0.02	-1.014	-0.01	-1.004	-1.012	-0.01	-1.009	-0.01	-1.01	-0.01	-1.012	-0.02	-1.013	-0.01	-1.017	-0.01	-2.629	-0.04	-2.405	-0.06	-3.09	-0.05	-2.408	-0.08	-2.678	-0.22	-3.936	-0.12	-2.021	-0.05	-3.619	-0.13	-2.384	-0.26	-2.191	-0.25	-2.891	-0.16	-3.451	-0.14
						-0.02	-1.015	-0.01	-1.004	-1.013	-0.01	-1.009	-0.01	-1.011	-0.01	-1.012	-0.02	-1.014	-0.01	-1.018	-0.02	-2.631	-0.04	-2.407	-0.06	-3.093	-0.05	-2.41	-0.08	-2.682	-0.23	-3.94	-0.12	-2.022	-0.05	-3.622	-0.13	-2.387	-0.26	-2.192	-0.25	-2.892	-0.16	-3.453	-0.14
						-0.02	-1.016	-0.01	-1.006	-1.014	-0.01	-1.01	-0.01	-1.012	-0.01	-1.012	-0.01	-1.015	-0.01	-1.019	-0.02	-2.634	-0.03	-2.409	-0.06	-3.098	-0.05	-2.411	-0.08	-2.684	-0.23	-3.944	-0.12	-2.024	-0.05	-3.624	-0.13	-2.389	-0.27	-2.194	-0.25	-2.894	-0.17	-3.457	-0.14
						-0.02	-1.018	-0.01	-1.007	-1.015	-0.01	-1.011	-0.02	-1.013	-0.01	-1.013	-0.02	-1.016	-0.01	-1.02	-0.02	-2.636	-0.04	-2.41	-0.06	-3.101	-0.05	-2.412	-0.08	-2.688	-0.23	-3.948	-0.12	-2.026	-0.05	-3.625	-0.13	-2.393	-0.27	-2.196	-0.26	-2.895	-0.16	-3.464	-0.15
						-0.02	-1.019	-0.01	-1.007	-1.016	-0.01	-1.011	-0.01	-1.014	-0.02	-1.013	-0.02	-1.017	-0.01	-1.02	-0.02	-2.64	-0.04	-2.411	-0.06	-3.104	-0.05	-2.414	-0.08	-2.691	-0.23	-3.952	-0.13	-2.028	-0.05	-3.628	-0.14	-2.395	-0.27	-2.198	-0.26	-2.897	-0.16	-3.467	-0.15
						-0.02	-1.02	-0.01	-1.008	-1.017	-0.01	-1.012	-0.02	-1.015	-0.01	-1.014	-0.01	-1.018	-0.01	-1.021	-0.02	-2.642	-0.04	-2.412	-0.06	-3.106	-0.05	-2.414	-0.08	-2.692	-0.23	-3.955	-0.12	-2.03	-0.05	-3.631	-0.14	-2.397	-0.27	-2.202	-0.27	-2.899	-0.16	-3.471	-0.15
						-0.02	-1.02	-0.01	-1.009	-1.018	-0.01	-1.013	-0.01	-1.016	-0.01	-1.014	-0.02	-1.019	-0.01	-1.021	-0.02	-2.645	-0.04	-2.413	-0.06	-3.108	-0.05	-2.415	-0.08	-2.695	-0.23	-3.957	-0.12	-2.031	-0.05	-3.635	-0.14	-2.4	-0.27	-2.206	-0.27	-2.901	-0.17	-3.475	-0.15
						-0.02	-1.022	-0.01	-1.01	-1.019	-0.01	-1.013	-0.02	-1.017	-0.02	-1.015	-0.01	-1.02	-0.01	-1.021	-0.01	-2.648	-0.04	-2.415	-0.06	-3.109	-0.05	-2.417	-0.08	-2.697	-0.23	-3.959	-0.12	-2.032	-0.05	-3.639	-0.14	-2.402	-0.28	-2.208	-0.28	-2.904	-0.17	-3.477	-0.15
						-0.02	-1.022	-0.01	-1.011	-1.02	-0.01	-1.014	-0.01	-1.018	-0.01	-1.016	-0.02	-1.02	-0.01	-1.022	-0.02	-2.65	-0.04	-2.416	-0.06	-3.111	-0.05	-2.418	-0.08	-2.698	-0.23	-3.961	-0.12	-2.034	-0.05	-3.644	-0.14	-2.403	-0.28	-2.21	-0.28	-2.907	-0.17	-3.48	-0.15
						-0.02	-1.023	-0.01	-1.012	-1.021	-0.01	-1.015	-0.01	-1.018	-0.01	-1.016	-0.01	-1.021	-0.01	-1.022	-0.02	-2.653	-0.04	-2.417	-0.06	-3.112	-0.05	-2.42	-0.08	-2.7	-0.23	-3.964	-0.13	-2.035	-0.05	-3.647	-0.14	-2.405	-0.27	-2.212	-0.28	-2.911	-0.18	-3.481	-0.15
						-0.01	-1.023	-0.01	-1.013	-1.021	-0.01	-1.016	-0.02	-1.02	-0.01	-1.017	-0.02	-1.022	-0.01	-1.023	-0.02	-2.655	-0.04	-2.419	-0.06	-3.114	-0.05	-2.421	-0.08	-2.701	-0.23	-3.967	-0.13	-2.036	-0.05	-3.651	-0.14	-2.406	-0.28	-2.214	-0.28	-2.915	-0.18	-3.482	-0.15
						-0.02	-1.024	-0.01	-1.014	-1.022	-0.01	-1.016	-0.01	-1.021	-0.02	-1.018	-0.01	-1.023	-0.01	-1.023	-0.02	-2.657	-0.04	-2.42	-0.06	-3.116	-0.05	-2.424	-0.08	-2.702	-0.23	-3.97	-0.13	-2.037	-0.05	-3.654	-0.14	-2.407	-0.28	-2.215	-0.28	-2.919	-0.18	-3.484	-0.15
						-0.02	-1.024	-0.01	-1.016	-1.023	-0.01	-1.017	-0.02	-1.022	-0.01	-1.019	-0.02	-1.023	-0.01	-1.024	-0.01	-2.659	-0.04	-2.424	-0.06	-3.12	-0.05	-2.428	-0.08	-2.704	-0.23	-3.975	-0.13	-2.038	-0.05	-3.656	-0.14	-2.409	-0.28	-2.218	-0.28	-2.922	-0.18	-3.485	-0.15
						-0.02	-1.025	-0.01	-1.017	-1.024	-0.01	-1.019	-0.01	-1.022	-0.01	-1.02	-0.02	-1.024	-0.01	-1.024	-0.02	-2.66	-0.04	-2.426	-0.06	-3.123	-0.05	-2.429	-0.08	-2.705	-0.23	-3.979	-0.13	-2.039	-0.05	-3.658	-0.14	-2.41	-0.28	-2.219	-0.28	-2.924	-0.18	-3.487	-0.15
						-0.02	-1.025	-0.01	-1.018	-1.024	-0.01	-1.02	-0.02	-1.023	-0.01	-1.02	-0.02	-1.024	-0.01	-1.025	-0.02	-2.662	-0.04	-2.429	-0.06	-3.126	-0.05	-2.432	-0.08	-2.708	-0.24	-3.983	-0.13	-2.04	-0.05	-3.66	-0.14	-2.411	-0.27	-2.22	-0.28	-2.926	-0.18	-3.488	-0.15
						-0.02	-1.026	-0.01	-1.019	-1.025	-0.01	-1.022	-0.02	-1.024	-0.02	-1.022	-0.01	-1.025	-0.01	-1.025	-0.02	-2.663	-0.04	-2.431	-0.06	-3.128	-0.05	-2.435	-0.08	-2.71	-0.24	-3.986	-0.13	-2.042	-0.05	-3.662	-0.14	-2.413	-0.28	-2.221	-0.28	-2.927	-0.18	-3.492	-0.15
						-0.02	-1.026	-0.01	-1.02	-1.025	-0.01	-1.023	-0.01	-1.025	-0.01	-1.023	-0.02	-1.025	-0.01	-1.026	-0.02	-2.665	-0.04	-2.433	-0.06	-3.13	-0.05	-2.437	-0.08	-2.714	-0.24	-3.989	-0.13	-2.043	-0.05	-3.664	-0.14	-2.415	-0.28	-2.222	-0.28	-2.929	-0.18	-3.496	-0.15
						-0.02	-1.026	-0.01	-1.021	-1.026	-0.01	-1.024	-0.02	-1.025	-0.01	-1.024	-0.02	-1.026	-0.01	-1.027	-0.02	-2.667	-0.04	-2.437	-0.06	-3.133	-0.05	-2.44	-0.08	-2.717	-0.25	-3.992	-0.13	-2.045	-0.05	-3.667	-0.14	-2.417	-0.28	-2.224	-0.28	-2.93	-0.18	-3.499	-0.15
						-0.02	-1.027	-0.01	-1.022	-1.026	-0.01	-1.025	-0.01	-1.025	-0.01	-1.025	-0.02	-1.026	-0.01	-1.028	-0.02	-2.669	-0.04	-2.438	-0.06	-3.137	-0.05	-2.442	-0.08	-2.72	-0.25	-3.994	-0.13	-2.048	-0.05	-3.671	-0.15	-2.419	-0.28	-2.225	-0.28	-2.932	-0.18	-3.503	-0.16
						-0.02	-1.027	-0.01	-1.023	-1.027	-0.01	-1.026	-0.02	-1.025	-0.01	-1.026	-0.02	-1.026	-0.01	-1.028	-0.02	-2.673	-0.04	-2.44	-0.07	-3.14	-0.05	-2.443	-0.08	-2.724	-0.25	-3.996	-0.13	-2.051	-0.05	-3.676	-0.15	-2.421	-0.29	-2.226	-0.28	-2.933	-0.18	-3.508	-0.16
						-0.02	-1.028	-0.01	-1.025	-1.027	-0.01	-1.027	-0.01	-1.026	-0.01	-1.028	-0.02	-1.027	-0.01	-1.029	-0.02	-2.675	-0.04	-2.443	-0.07	-3.142	-0.05	-2.446	-0.08	-2.728	-0.25	-3.998	-0.13	-2.054	-0.06	-3.68	-0.15	-2.426	-0.29	-2.228	-0.28	-2.935	-0.18	-3.512	-0.16
						-0.02	-1.029	-0.01	-1.026	-1.028	-0.01	-1.028	-0.02	-1.026	-0.01	-1.029	-0.02	-1.027	-0.01	-1.03	-0.02	-2.679	-0.04	-2.445	-0.07	-3.143	-0.05	-2.448	-0.08	-2.729	-0.26	-4.001	-0.13	-2.056	-0.06	-3.683	-0.15	-2.428	-0.29	-2.229	-0.28	-2.938	-0.18	-3.514	-0.16
						-0.02	-1.029	-0.01	-1.027	-1.028	-0.01	-1.03	-0.01	-1.027	-0.01	-1.03	-0.02	-1.028	-0.01	-1.031	-0.02	-2.682	-0.04	-2.447	-0.07	-3.144	-0.05	-2.449	-0.08	-2.731	-0.26	-4.005	-0.13	-2.058	-0.06	-3.687	-0.15	-2.43	-0.3	-2.231	-0.29	-2.94	-0.18	-3.516	-0.16
						-0.02	-1.03	-0.01	-1.028	-1.028	-0.01	-1.03	-0.01	-1.027	-0.01	-1.031	-0.02	-1.029	-0.01	-1.032	-0.02	-2.685	-0.04	-2.448	-0.06	-3.146	-0.04	-2.45	-0.08	-2.733	-0.26	-4.011	-0.14	-2.06	-0.06	-3.689	-0.15	-2.432	-0.29	-2.235	-0.29	-2.944	-0.19	-3.518	-0.16
						-0.02	-1.03	-0.01	-1.029	-1.029	-0.01	-1.031	-0.02	-1.028	-0.02	-1.033	-0.01	-1.029	-0.01	-1.033	-0.02	-2.687	-0.04	-2.448	-0.07	-3.148	-0.09	-2.451	-0.08	-2.734	-0.25	-4.015	-0.14	-2.062	-0.06	-3.692	-0.15	-2.434	-0.3	-2.237	-0.3	-2.946	-0.19	-3.52	-0.16
						-0.02	-1.031	-0.01	-1.03	-1.03	-0.01	-1.032	-0.01	-1.028	-0.01	-1.034	-0.02	-1.03	-0.01	-1.034	-0.02	-2.689	-0.04	-2.45	-0.07	-3.15	-0.06	-2.452	-0.08	-2.736	-0.25	-4.02	-0.14	-2.064	-0.06	-3.693	-0.15	-2.435	-0.3	-2.24	-0.3	-2.949	-0.19	-3.522	-0.16
						-0.02	-1.032	-0.01	-1.03	-1.031	-0.01	-1.033	-0.01	-1.028	-0.01	-1.036	-0.02	-1.031	-0.01	-1.035	-0.02	-2.69	-0.04	-2.451	-0.07	-3.152	-0.06	-2.453	-0.08	-2.737	-0.25	-4.023	-0.14	-2.066	-0.06	-3.695	-0.15	-2.438	-0.3	-2.242	-0.31	-2.953	-0.19	-3.524	-0.16
						-0.02	-1.033	-0.01	-1.031	-1.031	-0.01	-1.034	-0.01	-1.029	-0.01	-1.037	-0.02	-1.031	-0.01	-1.037	-0.02	-2.692	-0.04	-2.452	-0.07	-3.159	-0.05	-2.454	-0.08	-2.738	-0.25	-4.026	-0.14	-2.067	-0.06	-3.697	-0.15	-2.439	-0.3	-2.244	-0.31	-2.956	-0.2	-3.528	-0.17
						-0.02	-1.033	-0.01	-1.032	-1.032	-0.01	-1.034	-0.02	-1.029	-0.02	-1.038	-0.02	-1.033	-0.01	-1.038	-0.02	-2.694	-0.04	-2.453	-0.06	-3.163	-0.05	-2.456	-0.08	-2.74	-0.25	-4.028	-0.14	-2.069	-0.06	-3.699	-0.15	-2.441	-0.3	-2.246	-0.31	-2.958	-0.2	-3.532	-0.17
						-0.02	-1.034	-0.01	-1.033	-1.033	-0.01	-1.036	-0.02	-1.03	-0.01	-1.039	-0.02	-1.033	-0.01	-1.039	-0.02	-2.696	-0.04	-2.455	-0.07	-3.165	-0.05	-2.457	-0.08	-2.741	-0.25	-4.03	-0.14	-2.07	-0.06	-3.701	-0.15	-2.443	-0.3	-2.25	-0.32	-2.96	-0.2	-3.536	-0.17
						-0.02	-1.035	-0.01	-1.033	-1.034	-0.01	-1.036	-0.02	-1.031	-0.02	-1.04	-0.02	-1.034	-0.01	-1.041	-0.02	-2.696	-0.04	-2.458	-0.07	-3.168	-0.06	-2.46	-0.08	-2.744	-0.26	-4.032	-0.14	-2.071	-0.06	-3.705	-0.15	-2.444	-0.3	-2.251	-0.32	-2.962	-0.19	-3.54	-0.17
						-0.02	-1.036	-0.01	-1.034	-1.035	-0.01	-1.037	-0.01	-1.031	-0.01	-1.04	-0.02	-1.035	-0.01	-1.042	-0.01	-2.698	-0.04	-2.462	-0.07	-3.171	-0.06	-2.465	-0.09	-2.747	-0.26	-4.035	-0.14	-2.072	-0.06	-3.71	-0.16	-2.445	-0.3	-2.253	-0.32	-2.963	-0.19	-3.543	-0.17
						-0.02	-1.036	-0.01	-1.034	-1.035	-0.01	-1.038	-0.01	-1.032	-0.02	-1.041	-0.02	-1.036	-0.01	-1.043	-0.02	-2.7	-0.04	-2.465	-0.07	-3.174	-0.06	-2.468	-0.09	-2.749	-0.26	-4.038	-0.14	-2.073	-0.06	-3.712	-0.16	-2.447	-0.3	-2.254	-0.32	-2.964	-0.19	-3.547	-0.17
						-0.02	-1.038	-0.01	-1.035	-1.036	-0.01	-1.038	-0.02	-1.033	-0.01	-1.042	-0.02	-1.037	-0.01	-1.044	-0.02	-2.701	-0.04	-2.468	-0.07	-3.176	-0.05	-2.47	-0.09	-2.751	-0.26	-4.042	-0.14	-2.074	-0.06	-3.716	-0.16	-2.448	-0.3	-2.255	-0.31	-2.966	-0.2	-3.549	-0.17
						-0.02	-1.039	-0.01	-1.035	-1.037	-0.01	-1.039	-0.01	-1.034	-0.01	-1.043	-0.02	-1.039	-0.01	-1.046	-0.02	-2.703	-0.04	-2.47	-0.07	-3.178	-0.06	-2.474	-0.09	-2.753	-0.26	-4.047	-0.15	-2.075	-0.06	-3.719	-0.16	-2.449	-0.3	-2.256	-0.31	-2.968	-0.2	-3.551	-0.17
						-0.02	-1.04	-0.01	-1.035	-1.038	-0.01	-1.039	-0.02	-1.034	-0.01	-1.043	-0.02	-1.04	-0.01	-1.047	-0.02	-2.706	-0.04	-2.474	-0.07	-3.179	-0.06	-2.475	-0.09	-2.756	-0.27	-4.052	-0.15	-2.076	-0.06	-3.724	-0.16	-2.451	-0.31	-2.258	-0.31	-2.969	-0.2	-3.553	-0.17
						-0.02	-1.042	-0.01	-1.036	-1.04	-0.01	-1.04	-0.01	-1.035	-0.02	-1.044	-0.02	-1.041	-0.01	-1.048	-0.02	-2.709	-0.04	-2.476	-0.07	-3.181	-0.06	-2.478	-0.09	-2.76	-0.27	-4.055	-0.15	-2.078	-0.06	-3.727	-0.16	-2.453	-0.31	-2.259	-0.31	-2.971	-0.2	-3.554	-0.17
						-0.02	-1.043	-0.01	-1.036	-1.041	-0.01	-1.04	-0.02	-1.037	-0.01	-1.044	-0.02	-1.042	-0.01	-1.049	-0.02	-2.712	-0.04	-2.477	-0.07	-3.183	-0.06	-2.479	-0.09	-2.762	-0.27	-4.059	-0.15	-2.079	-0.06	-3.729	-0.16	-2.456	-0.31	-2.26	-0.31	-2.977	-0.21	-3.557	-0.17
						-0.02	-1.044	-0.01	-1.036	-1.042	-0.01	-1.04	-0.02	-1.038	-0.01	-1.045	-0.02	-1.043	-0.01	-1.05	-0.02	-2.714	-0.04	-2.479	-0.07	-3.184	-0.06	-2.481	-0.09	-2.765	-0.27	-4.062	-0.15	-2.08	-0.06	-3.73	-0.16	-2.459	-0.32	-2.261	-0.31	-2.981	-0.21	-3.559	-0.17
						-0.02	-1.045	-0.01	-1.037	-1.043	-0.01	-1.041	-0.01	-1.039	-0.02	-1.045	-0.02	-1.044	-0.01	-1.051	-0.02	-2.718	-0.04	-2.48	-0.07	-3.186	-0.06	-2.483	-0.09	-2.767	-0.27	-4.064	-0.15	-2.083	-0.06	-3.732	-0.16	-2.462	-0.32	-2.263	-0.32	-2.984	-0.21	-3.561	-0.17
						-0.02	-1.046	-0.01	-1.037	-1.044	-0.01	-1.041	-0.02	-1.04	-0.01	-1.046	-0.02	-1.046	-0.01	-1.051	-0.02	-2.72	-0.04	-2.482	-0.07	-3.189	-0.05	-2.484	-0.09	-2.768	-0.27	-4.066	-0.15	-2.085	-0.06	-3.734	-0.16	-2.466	-0.33	-2.265	-0.32	-2.987	-0.21	-3.567	-0.18
						-0.02	-1.048	-0.01	-1.038	-1.045	-0.01	-1.042	-0.01	-1.041	-0.02	-1.046	-0.02	-1.047	-0.01	-1.052	-0.02	-2.723	-0.05	-2.483	-0.07	-3.192	-0.04	-2.484	-0.09	-2.77	-0.27	-4.068	-0.15	-2.087	-0.06	-3.736	-0.16	-2.468	-0.33	-2.267	-0.33	-2.99	-0.22	-3.57	-0.18
						-0.02	-1.049	-0.01	-1.039	-1.046	-0.01	-1.043	-0.02	-1.043	-0.01	-1.046	-0.02	-1.049	-0.01	-1.053	-0.02	-2.725	-0.05	-2.483	-0.07	-3.196	-0.05	-2.486	-0.09	-2.771	-0.27	-4.071	-0.15	-2.09	-0.06	-3.74	-0.16	-2.47	-0.33	-2.27	-0.33	-2.992	-0.22	-3.575	-0.19
						-0.02	-1.049	-0.01	-1.039	-1.047	-0.01	-1.043	-0.01	-1.044	-0.01	-1.047	-0.02	-1.05	-0.01	-1.054	-0.02	-2.727	-0.05	-2.485	-0.07	-3.199	-0.05	-2.487	-0.09	-2.772	-0.27	-4.074	-0.15	-2.093	-0.06	-3.745	-0.17	-2.472	-0.33	-2.272	-0.34	-2.995	-0.22	-3.579	-0.19
						-0.02	-1.05	-0.01	-1.04	-1.048	-0.01	-1.044	-0.02	-1.045	-0.02	-1.048	-0.02	-1.051	-0.01	-1.054	-0.02	-2.729	-0.05	-2.486	-0.07	-3.202	-0.06	-2.488	-0.09	-2.773	-0.27	-4.078	-0.15	-2.095	-0.06	-3.75	-0.17	-2.474	-0.33	-2.274	-0.34	-2.996	-0.22	-3.582	-0.19
						-0.02	-1.051	-0.01	-1.041	-1.049	-0.01	-1.044	-0.01	-1.046	-0.01	-1.048	-0.02	-1.052	-0.01	-1.055	-0.02	-2.73	-0.05	-2.487	-0.07	-3.205	-0.06	-2.489	-0.09	-2.774	-0.27	-4.083	-0.16	-2.097	-0.06	-3.754	-0.17	-2.476	-0.34	-2.277	-0.34	-2.998	-0.21	-3.585	-0.19
						-0.02	-1.052	-0.01	-1.042	-1.05	-0.01	-1.045	-0.01	-1.048	-0.02	-1.048	-0.02	-1.053	-0.01	-1.056	-0.02	-2.732	-0.05	-2.488	-0.07	-3.208	-0.06	-2.49	-0.09	-2.776	-0.27	-4.088	-0.16	-2.1	-0.06	-3.757	-0.17	-2.478	-0.33	-2.28	-0.35	-2.999	-0.21	-3.587	-0.19
						-0.02	-1.053	-0.01	-1.043	-1.05	-0.01	-1.046	-0.02	-1.049	-0.01	-1.049	-0.02	-1.054	-0.01	-1.056	-0.02	-2.734	-0.05	-2.489	-0.07	-3.21	-0.06	-2.492	-0.09	-2.78	-0.28	-4.092	-0.16	-2.102	-0.06	-3.76	-0.17	-2.479	-0.33	-2.282	-0.35	-3.001	-0.21	-3.589	-0.19
						-0.02	-1.054	-0.01	-1.043	-1.051	-0.01	-1.047	-0.01	-1.05	-0.02	-1.049	-0.02	-1.054	-0.01	-1.056	-0.02	-2.734	-0.05	-2.49	-0.07	-3.212	-0.06	-2.494	-0.09	-2.783	-0.29	-4.094	-0.16	-2.103	-0.06	-3.762	-0.17	-2.48	-0.33	-2.284	-0.35	-3.002	-0.21	-3.591	-0.19
						-0.02	-1.055	-0.01	-1.045	-1.052	-0.01	-1.048	-0.02	-1.051	-0.01	-1.05	-0.02	-1.055	-0.01	-1.057	-0.02	-2.736	-0.05	-2.493	-0.07	-3.214	-0.06	-2.496	-0.09	-2.788	-0.29	-4.097	-0.16	-2.104	-0.06	-3.764	-0.17	-2.481	-0.33	-2.285	-0.35	-3.003	-0.21	-3.593	-0.19
						-0.02	-1.056	-0.01	-1.046	-1.053	-0.01	-1.049	-0.02	-1.053	-0.02	-1.05	-0.02	-1.056	-0.01	-1.057	-0.02	-2.738	-0.05	-2.496	-0.07	-3.216	-0.06	-2.499	-0.09	-2.79	-0.29	-4.1	-0.16	-2.106	-0.06	-3.765	-0.17	-2.483	-0.33	-2.287	-0.35	-3.005	-0.21	-3.595	-0.19
						-0.02	-1.056	-0.01	-1.046	-1.054	-0.01	-1.05	-0.02	-1.054	-0.02	-1.051	-0.02	-1.057	-0.01	-1.058	-0.02	-2.741	-0.05	-2.5	-0.07	-3.218	-0.06	-2.501	-0.09	-2.792	-0.29	-4.102	-0.16	-2.107	-0.06	-3.767	-0.17	-2.483	-0.33	-2.288	-0.35	-3.008	-0.21	-3.597	-0.19
						-0.02	-1.057	-0.01	-1.048	-1.055	-0.01	-1.052	-0.02	-1.055	-0.02	-1.052	-0.02	-1.057	-0.01	-1.058	-0.02	-2.744	-0.05	-2.502	-0.07	-3.22	-0.06	-2.504	-0.09	-2.796	-0.3	-4.104	-0.16	-2.108	-0.06	-3.769	-0.17	-2.486	-0.34	-2.29	-0.35	-3.012	-0.22	-3.602	-0.19
						-0.02	-1.058	-0.01	-1.049	-1.056	-0.01	-1.053	-0.01	-1.056	-0.02	-1.053	-0.02	-1.058	-0.01	-1.058	-0.02	-2.747	-0.05	-2.504	-0.07	-3.222	-0.06	-2.506	-0.09	-2.798	-0.3	-4.106	-0.16	-2.109	-0.06	-3.771	-0.17	-2.487	-0.34	-2.291	-0.35	-3.016	-0.23	-3.605	-0.19
						-0.02	-1.059	-0.01	-1.05	-1.057	-0.01	-1.054	-0.02	-1.057	-0.02	-1.053	-0.02	-1.059	-0.01	-1.059	-0.02	-2.75	-0.05	-2.508	-0.08	-3.224	-0.06	-2.509	-0.09	-2.8	-0.3	-4.11	-0.16	-2.11	-0.06	-3.773	-0.17	-2.489	-0.34	-2.292	-0.35	-3.019	-0.23	-3.609	-0.2
						-0.02	-1.059	-0.01	-1.052	-1.058	-0.01	-1.055	-0.01	-1.058	-0.02	-1.054	-0.02	-1.059	-0.01	-1.059	-0.02	-2.753	-0.05	-2.51	-0.08	-3.227	-0.06	-2.513	-0.1	-2.802	-0.3	-4.113	-0.16	-2.111	-0.06	-3.777	-0.18	-2.492	-0.35	-2.293	-0.35	-3.022	-0.23	-3.612	-0.2
						-0.02	-1.059	-0.01	-1.053	-1.059	-0.01	-1.057	-0.02	-1.059	-0.01	-1.055	-0.02	-1.059	-0.01	-1.06	-0.02	-2.756	-0.05	-2.514	-0.08	-3.231	-0.06	-2.515	-0.1	-2.804	-0.3	-4.118	-0.17	-2.112	-0.06	-3.781	-0.18	-2.495	-0.36	-2.294	-0.35	-3.024	-0.23	-3.616	-0.2
						-0.02	-1.06	-0.01	-1.055	-1.059	-0.01	-1.058	-0.02	-1.06	-0.02	-1.057	-0.02	-1.06	-0.01	-1.06	-0.02	-2.759	-0.05	-2.515	-0.08	-3.235	-0.06	-2.516	-0.1	-2.806	-0.3	-4.122	-0.17	-2.113	-0.06	-3.783	-0.18	-2.499	-0.36	-2.296	-0.35	-3.028	-0.24	-3.62	-0.2
						-0.02	-1.06	-0.01	-1.056	-1.06	-0.01	-1.059	-0.02	-1.06	-0.02	-1.058	-0.02	-1.06	-0.01	-1.061	-0.02	-2.76	-0.05	-2.516	-0.08	-3.238	-0.06	-2.518	-0.1	-2.807	-0.3	-4.126	-0.17	-2.115	-0.06	-3.787	-0.18	-2.501	-0.36	-2.297	-0.35	-3.03	-0.24	-3.622	-0.2
						-0.02	-1.06	-0.01	-1.057	-1.06	-0.01	-1.061	-0.02	-1.061	-0.02	-1.059	-0.02	-1.061	-0.01	-1.061	-0.02	-2.762	-0.05	-2.518	-0.08	-3.24	-0.06	-2.519	-0.1	-2.808	-0.3	-4.13	-0.17	-2.117	-0.06	-3.792	-0.18	-2.503	-0.37	-2.299	-0.35	-3.032	-0.23	-3.624	-0.2
						-0.02	-1.061	-0.01	-1.058	-1.061	-0.01	-1.062	-0.01	-1.061	-0.01	-1.06	-0.02	-1.061	-0.01	-1.062	-0.02	-2.763	-0.05	-2.519	-0.08	-3.243	-0.06	-2.521	-0.1	-2.809	-0.3	-4.133	-0.17	-2.12	-0.06	-3.796	-0.19	-2.506	-0.37	-2.3	-0.35	-3.034	-0.23	-3.626	-0.2
						-0.02	-1.062	-0.01	-1.059	-1.061	-0.01	-1.063	-0.02	-1.061	-0.02	-1.062	-0.02	-1.062	-0.01	-1.063	-0.02	-2.766	-0.05	-2.52	-0.08	-3.245	-0.06	-2.522	-0.1	-2.81	-0.3	-4.135	-0.17	-2.122	-0.06	-3.798	-0.19	-2.508	-0.37	-2.302	-0.36	-3.036	-0.24	-3.627	-0.2
						-0.02	-1.062	-0.01	-1.06	-1.061	-0.01	-1.064	-0.01	-1.062	-0.01	-1.063	-0.02	-1.062	-0.01	-1.064	-0.02	-2.767	-0.05	-2.521	-0.08	-3.247	-0.06	-2.523	-0.1	-2.812	-0.3	-4.137	-0.17	-2.125	-0.06	-3.8	-0.19	-2.51	-0.37	-2.304	-0.36	-3.037	-0.23	-3.63	-0.2
						-0.02	-1.063	-0.01	-1.061	-1.062	-0.01	-1.066	-0.02	-1.062	-0.02	-1.063	-0.02	-1.063	-0.01	-1.065	-0.02	-2.768	-0.05	-2.523	-0.08	-3.25	-0.06	-2.525	-0.1	-2.814	-0.3	-4.139	-0.17	-2.127	-0.06	-3.802	-0.19	-2.512	-0.37	-2.308	-0.37	-3.038	-0.23	-3.631	-0.2
						-0.02	-1.063	-0.01	-1.062	-1.063	-0.01	-1.066	-0.02	-1.063	-0.01	-1.065	-0.02	-1.063	-0.01	-1.066	-0.02	-2.769	-0.05	-2.524	-0.07	-3.251	-0.06	-2.527	-0.1	-2.816	-0.3	-4.142	-0.17	-2.129	-0.06	-3.804	-0.19	-2.514	-0.37	-2.31	-0.38	-3.04	-0.24	-3.635	-0.21
						-0.02	-1.063	-0.01	-1.063	-1.063	-0.01	-1.067	-0.02	-1.063	-0.02	-1.066	-0.02	-1.064	-0.01	-1.067	-0.02	-2.77	-0.05	-2.526	-0.08	-3.253	-0.06	-2.529	-0.1	-2.82	-0.31	-4.146	-0.17	-2.131	-0.06	-3.807	-0.19	-2.514	-0.37	-2.313	-0.38	-3.042	-0.24	-3.64	-0.21
						-0.02	-1.064	-0.01	-1.064	-1.064	-0.01	-1.069	-0.02	-1.064	-0.01	-1.067	-0.02	-1.064	-0.01	-1.068	-0.02	-2.772	-0.05	-2.528	-0.08	-3.255	-0.06	-2.532	-0.1	-2.823	-0.31	-4.149	-0.18	-2.133	-0.06	-3.81	-0.19	-2.516	-0.37	-2.315	-0.39	-3.044	-0.24	-3.644	-0.21
						-0.02	-1.065	-0.01	-1.065	-1.064	-0.01	-1.07	-0.02	-1.064	-0.02	-1.068	-0.02	-1.065	-0.01	-1.069	-0.02	-2.774	-0.05	-2.532	-0.08	-3.256	-0.06	-2.534	-0.1	-2.826	-0.31	-4.155	-0.18	-2.135	-0.06	-3.815	-0.19	-2.517	-0.37	-2.318	-0.39	-3.047	-0.24	-3.647	-0.22
						-0.02	-1.066	-0.01	-1.066	-1.065	-0.01	-1.071	-0.02	-1.064	-0.01	-1.069	-0.02	-1.065	-0.01	-1.07	-0.02	-2.775	-0.05	-2.535	-0.08	-3.258	-0.06	-2.537	-0.1	-2.829	-0.32	-4.159	-0.18	-2.137	-0.06	-3.819	-0.2	-2.518	-0.37	-2.319	-0.39	-3.052	-0.25	-3.651	-0.22
						-0.02	-1.067	-0.01	-1.067	-1.065	-0.01	-1.072	-0.02	-1.065	-0.02	-1.071	-0.02	-1.066	-0.01	-1.071	-0.02	-2.778	-0.05	-2.537	-0.08	-3.261	-0.06	-2.54	-0.1	-2.832	-0.32	-4.162	-0.18	-2.138	-0.06	-3.822	-0.2	-2.52	-0.37	-2.322	-0.4	-3.055	-0.25	-3.654	-0.22
						-0.02	-1.068	-0.01	-1.068	-1.066	-0.01	-1.073	-0.02	-1.066	-0.02	-1.072	-0.02	-1.067	-0.01	-1.072	-0.02	-2.781	-0.05	-2.54	-0.08	-3.265	-0.07	-2.542	-0.1	-2.835	-0.32	-4.166	-0.18	-2.139	-0.06	-3.826	-0.2	-2.521	-0.37	-2.323	-0.4	-3.057	-0.25	-3.656	-0.22
						-0.02	-1.069	-0.01	-1.068	-1.067	-0.01	-1.073	-0.01	-1.066	-0.02	-1.072	-0.02	-1.068	-0.01	-1.074	-0.02	-2.784	-0.05	-2.542	-0.08	-3.269	-0.07	-2.545	-0.1	-2.837	-0.32	-4.169	-0.18	-2.141	-0.06	-3.829	-0.2	-2.523	-0.37	-2.325	-0.4	-3.06	-0.25	-3.659	-0.22
						-0.02	-1.07	-0.01	-1.069	-1.067	-0.01	-1.074	-0.02	-1.067	-0.02	-1.074	-0.02	-1.069	-0.01	-1.074	-0.02	-2.787	-0.05	-2.545	-0.08	-3.273	-0.07	-2.547	-0.1	-2.838	-0.32	-4.171	-0.18	-2.142	-0.06	-3.832	-0.2	-2.526	-0.38	-2.326	-0.4	-3.062	-0.26	-3.66	-0.22
						-0.02	-1.071	-0.01	-1.069	-1.069	-0.01	-1.075	-0.02	-1.068	-0.02	-1.075	-0.02	-1.07	-0.01	-1.076	-0.02	-2.79	-0.05	-2.547	-0.08	-3.276	-0.07	-2.549	-0.1	-2.84	-0.32	-4.173	-0.18	-2.143	-0.07	-3.834	-0.2	-2.528	-0.39	-2.327	-0.39	-3.064	-0.26	-3.662	-0.22
						-0.02	-1.072	-0.01	-1.07	-1.069	-0.01	-1.075	-0.02	-1.068	-0.02	-1.076	-0.02	-1.071	-0.01	-1.077	-0.02	-2.793	-0.05	-2.549	-0.08	-3.279	-0.07	-2.551	-0.1	-2.842	-0.32	-4.174	-0.18	-2.144	-0.06	-3.837	-0.2	-2.531	-0.39	-2.328	-0.39	-3.067	-0.26	-3.664	-0.22
						-0.02	-1.073	-0.01	-1.07	-1.07	-0.01	-1.076	-0.02	-1.069	-0.01	-1.076	-0.02	-1.072	-0.01	-1.078	-0.02	-2.795	-0.06	-2.551	-0.08	-3.281	-0.07	-2.553	-0.1	-2.843	-0.32	-4.177	-0.18	-2.145	-0.06	-3.838	-0.2	-2.535	-0.4	-2.33	-0.39	-3.068	-0.26	-3.666	-0.22
						-0.02	-1.075	-0.01	-1.07	-1.071	-0.01	-1.076	-0.01	-1.07	-0.02	-1.078	-0.02	-1.074	-0.01	-1.079	-0.02	-2.798	-0.05	-2.552	-0.08	-3.283	-0.07	-2.554	-0.1	-2.845	-0.32	-4.18	-0.18	-2.146	-0.06	-3.84	-0.2	-2.537	-0.4	-2.331	-0.39	-3.07	-0.26	-3.669	-0.22
						-0.02	-1.076	-0.01	-1.071	-1.072	-0.01	-1.077	-0.02	-1.071	-0.02	-1.078	-0.02	-1.075	-0.01	-1.081	-0.02	-2.8	-0.06	-2.554	-0.08	-3.286	-0.07	-2.556	-0.1	-2.847	-0.32	-4.183	-0.18	-2.147	-0.06	-3.843	-0.2	-2.54	-0.41	-2.332	-0.39	-3.072	-0.26	-3.673	-0.22
						-0.02	-1.078	-0.01	-1.071	-1.073	-0.01	-1.077	-0.01	-1.071	-0.01	-1.079	-0.02	-1.076	-0.01	-1.082	-0.02	-2.801	-0.06	-2.555	-0.08	-3.288	-0.07	-2.557	-0.1	-2.848	-0.33	-4.187	-0.19	-2.148	-0.07	-3.847	-0.21	-2.542	-0.41	-2.333	-0.4	-3.073	-0.26	-3.678	-0.23
						-0.02	-1.079	-0.01	-1.072	-1.074	-0.01	-1.078	-0.02	-1.073	-0.01	-1.079	-0.02	-1.077	-0.01	-1.083	-0.02	-2.803	-0.05	-2.556	-0.08	-3.289	-0.07	-2.558	-0.1	-2.85	-0.33	-4.191	-0.19	-2.15	-0.06	-3.851	-0.21	-2.544	-0.41	-2.335	-0.4	-3.075	-0.26	-3.682	-0.23
						-0.02	-1.08	-0.01	-1.072	-1.075	-0.01	-1.078	-0.01	-1.074	-0.02	-1.08	-0.02	-1.078	-0.01	-1.084	-0.02	-2.804	-0.05	-2.558	-0.08	-3.291	-0.07	-2.559	-0.1	-2.852	-0.33	-4.195	-0.19	-2.152	-0.07	-3.855	-0.21	-2.546	-0.41	-2.338	-0.41	-3.076	-0.26	-3.685	-0.23
						-0.02	-1.082	-0.01	-1.073	-1.076	-0.01	-1.079	-0.02	-1.075	-0.02	-1.081	-0.02	-1.079	-0.01	-1.085	-0.02	-2.805	-0.05	-2.559	-0.08	-3.293	-0.07	-2.56	-0.1	-2.855	-0.34	-4.199	-0.19	-2.154	-0.07	-3.859	-0.21	-2.547	-0.41	-2.34	-0.41	-3.079	-0.26	-3.689	-0.24
						-0.02	-1.083	-0.01	-1.073	-1.077	-0.01	-1.079	-0.02	-1.076	-0.02	-1.081	-0.02	-1.08	-0.01	-1.086	-0.02	-2.806	-0.05	-2.56	-0.08	-3.295	-0.07	-2.563	-0.1	-2.859	-0.34	-4.204	-0.2	-2.156	-0.07	-3.862	-0.21	-2.548	-0.41	-2.343	-0.42	-3.082	-0.27	-3.691	-0.24
						-0.02	-1.084	-0.01	-1.074	-1.079	-0.01	-1.08	-0.02	-1.077	-0.02	-1.082	-0.02	-1.081	-0.01	-1.087	-0.02	-2.807	-0.05	-2.563	-0.08	-3.298	-0.07	-2.564	-0.11	-2.861	-0.35	-4.206	-0.2	-2.159	-0.07	-3.867	-0.21	-2.55	-0.41	-2.345	-0.43	-3.087	-0.28	-3.693	-0.24
						-0.02	-1.085	-0.01	-1.075	-1.08	-0.01	-1.08	-0.02	-1.079	-0.02	-1.082	-0.02	-1.082	-0.01	-1.088	-0.02	-2.809	-0.05	-2.565	-0.08	-3.302	-0.07	-2.567	-0.11	-2.864	-0.35	-4.208	-0.2	-2.161	-0.07	-3.869	-0.21	-2.552	-0.41	-2.347	-0.43	-3.091	-0.28	-3.695	-0.23
						-0.02	-1.086	-0.01	-1.075	-1.081	-0.01	-1.081	-0.02	-1.08	-0.02	-1.082	-0.02	-1.083	-0.01	-1.089	-0.02	-2.811	-0.06	-2.569	-0.08	-3.305	-0.07	-2.571	-0.11	-2.867	-0.35	-4.21	-0.19	-2.163	-0.07	-3.871	-0.21	-2.552	-0.41	-2.35	-0.44	-3.093	-0.28	-3.696	-0.23
						-0.02	-1.088	-0.01	-1.076	-1.082	-0.01	-1.082	-0.02	-1.081	-0.02	-1.083	-0.02	-1.084	-0.01	-1.089	-0.02	-2.815	-0.06	-2.572	-0.09	-3.309	-0.07	-2.573	-0.11	-2.869	-0.35	-4.211	-0.2	-2.166	-0.07	-3.873	-0.21	-2.554	-0.41	-2.353	-0.44	-3.096	-0.29	-3.699	-0.23
						-0.02	-1.089	-0.01	-1.077	-1.083	-0.01	-1.082	-0.02	-1.082	-0.02	-1.083	-0.02	-1.086	-0.01	-1.09	-0.02	-2.82	-0.06	-2.574	-0.09	-3.312	-0.07	-2.577	-0.11	-2.871	-0.35	-4.214	-0.2	-2.168	-0.07	-3.875	-0.22	-2.555	-0.41	-2.355	-0.45	-3.099	-0.29	-3.7	-0.23
						-0.02	-1.09	-0.01	-1.078	-1.084	-0.01	-1.083	-0.02	-1.083	-0.02	-1.084	-0.02	-1.087	-0.01	-1.091	-0.02	-2.822	-0.06	-2.578	-0.09	-3.315	-0.07	-2.58	-0.11	-2.872	-0.35	-4.217	-0.2	-2.17	-0.07	-3.878	-0.22	-2.556	-0.41	-2.357	-0.45	-3.101	-0.29	-3.703	-0.24
						-0.02	-1.091	-0.01	-1.079	-1.085	-0.01	-1.083	-0.02	-1.084	-0.02	-1.084	-0.02	-1.088	-0.01	-1.091	-0.02	-2.826	-0.06	-2.58	-0.09	-3.318	-0.1	-2.582	-0.11	-2.875	-0.35	-4.223	-0.2	-2.172	-0.07	-3.88	-0.22	-2.558	-0.42	-2.358	-0.45	-3.103	-0.29	-3.707	-0.24
						-0.02	-1.092	-0.01	-1.08	-1.086	-0.01	-1.084	-0.02	-1.085	-0.02	-1.085	-0.02	-1.089	-0.01	-1.092	-0.02	-2.828	-0.06	-2.582	-0.09	-3.32	-0.08	-2.585	-0.11	-2.876	-0.35	-4.229	-0.21	-2.173	-0.07	-3.885	-0.22	-2.56	-0.42	-2.36	-0.45	-3.105	-0.29	-3.71	-0.24
						-0.02	-1.093	-0.01	-1.081	-1.087	-0.01	-1.085	-0.02	-1.086	-0.02	-1.085	-0.02	-1.09	-0.01	-1.092	-0.02	-2.831	-0.06	-2.585	-0.09	-3.322	-0.08	-2.587	-0.11	-2.878	-0.35	-4.233	-0.21	-2.175	-0.07	-3.888	-0.22	-2.563	-0.43	-2.361	-0.45	-3.106	-0.29	-3.716	-0.25
						-0.02	-1.094	-0.01	-1.082	-1.088	-0.01	-1.086	-0.01	-1.087	-0.02	-1.086	-0.02	-1.09	-0.01	-1.092	-0.02	-2.833	-0.06	-2.587	-0.09	-3.323	-0.08	-2.588	-0.11	-2.879	-0.35	-4.237	-0.21	-2.176	-0.07	-3.892	-0.22	-2.566	-0.43	-2.363	-0.45	-3.108	-0.29	-3.72	-0.26
						-0.02	-1.094	-0.01	-1.083	-1.089	-0.01	-1.086	-0.02	-1.088	-0.02	-1.086	-0.02	-1.092	-0.01	-1.093	-0.02	-2.834	-0.06	-2.588	-0.09	-3.325	-0.07	-2.59	-0.11	-2.881	-0.35	-4.24	-0.21	-2.177	-0.07	-3.895	-0.23	-2.568	-0.44	-2.364	-0.45	-3.109	-0.29	-3.724	-0.26
						-0.02	-1.095	-0.01	-1.085	-1.09	-0.01	-1.087	-0.02	-1.089	-0.02	-1.087	-0.02	-1.092	-0.01	-1.093	-0.02	-2.836	-0.06	-2.59	-0.09	-3.327	-0.07	-2.591	-0.11	-2.882	-0.35	-4.241	-0.21	-2.178	-0.07	-3.899	-0.23	-2.571	-0.44	-2.365	-0.44	-3.111	-0.29	-3.726	-0.26
						-0.02	-1.095	-0.01	-1.086	-1.091	-0.01	-1.087	-0.02	-1.09	-0.02	-1.088	-0.02	-1.093	-0.01	-1.094	-0.02	-2.837	-0.06	-2.59	-0.09	-3.328	-0.07	-2.592	-0.11	-2.884	-0.36	-4.243	-0.21	-2.179	-0.07	-3.903	-0.23	-2.574	-0.45	-2.365	-0.44	-3.113	-0.29	-3.729	-0.26
						-0.02	-1.095	-0.01	-1.087	-1.092	-0.01	-1.089	-0.02	-1.091	-0.02	-1.089	-0.02	-1.094	-0.01	-1.094	-0.02	-2.839	-0.06	-2.592	-0.09	-3.331	-0.07	-2.594	-0.11	-2.885	-0.36	-4.245	-0.21	-2.18	-0.07	-3.905	-0.23	-2.576	-0.45	-2.366	-0.44	-3.116	-0.29	-3.73	-0.25
						-0.02	-1.096	-0.01	-1.089	-1.093	-0.01	-1.089	-0.02	-1.092	-0.02	-1.089	-0.02	-1.094	-0.01	-1.095	-0.02	-2.84	-0.06	-2.593	-0.09	-3.334	-0.08	-2.595	-0.11	-2.889	-0.36	-4.247	-0.21	-2.181	-0.07	-3.907	-0.23	-2.579	-0.46	-2.368	-0.44	-3.12	-0.3	-3.731	-0.25
						-0.02	-1.096	-0.01	-1.09	-1.094	-0.01	-1.09	-0.02	-1.093	-0.02	-1.091	-0.02	-1.095	-0.01	-1.095	-0.02	-2.841	-0.06	-2.594	-0.09	-3.338	-0.08	-2.596	-0.11	-2.892	-0.37	-4.249	-0.21	-2.182	-0.07	-3.909	-0.23	-2.581	-0.46	-2.369	-0.45	-3.124	-0.31	-3.734	-0.25
						-0.02	-1.097	-0.01	-1.091	-1.094	-0.01	-1.091	-0.02	-1.093	-0.02	-1.092	-0.02	-1.095	-0.01	-1.096	-0.02	-2.842	-0.06	-2.596	-0.09	-3.342	-0.08	-2.598	-0.11	-2.896	-0.38	-4.251	-0.21	-2.184	-0.07	-3.911	-0.23	-2.582	-0.46	-2.371	-0.45	-3.126	-0.31	-3.735	-0.25
						-0.02	-1.097	-0.01	-1.093	-1.095	-0.01	-1.092	-0.02	-1.094	-0.02	-1.093	-0.02	-1.096	-0.01	-1.096	-0.02	-2.843	-0.06	-2.598	-0.09	-3.345	-0.08	-2.6	-0.12	-2.9	-0.38	-4.256	-0.21	-2.186	-0.07	-3.913	-0.23	-2.584	-0.46	-2.372	-0.45	-3.13	-0.32	-3.738	-0.26
						-0.02	-1.098	-0.01	-1.094	-1.096	-0.01	-1.093	-0.02	-1.095	-0.02	-1.094	-0.02	-1.096	-0.01	-1.097	-0.02	-2.844	-0.06	-2.601	-0.09	-3.349	-0.08	-2.603	-0.12	-2.903	-0.39	-4.26	-0.22	-2.188	-0.07	-3.916	-0.23	-2.586	-0.46	-2.374	-0.46	-3.133	-0.32	-3.742	-0.26
						-0.02	-1.098	-0.01	-1.095	-1.097	-0.01	-1.095	-0.02	-1.095	-0.02	-1.095	-0.02	-1.097	-0.01	-1.097	-0.02	-2.846	-0.06	-2.604	-0.09	-3.352	-0.08	-2.606	-0.12	-2.905	-0.39	-4.263	-0.22	-2.19	-0.07	-3.92	-0.24	-2.587	-0.46	-2.377	-0.47	-3.136	-0.32	-3.745	-0.26
						-0.02	-1.099	-0.01	-1.096	-1.097	-0.01	-1.095	-0.02	-1.096	-0.02	-1.096	-0.02	-1.097	-0.01	-1.098	-0.02	-2.848	-0.06	-2.606	-0.09	-3.354	-0.08	-2.608	-0.12	-2.907	-0.39	-4.267	-0.22	-2.192	-0.07	-3.924	-0.24	-2.588	-0.46	-2.38	-0.48	-3.138	-0.32	-3.748	-0.27
						-0.02	-1.099	-0.01	-1.097	-1.097	-0.01	-1.096	-0.02	-1.096	-0.02	-1.098	-0.02	-1.098	-0.01	-1.099	-0.02	-2.853	-0.06	-2.609	-0.09	-3.356	-0.08	-2.61	-0.12	-2.91	-0.39	-4.272	-0.22	-2.194	-0.07	-3.928	-0.25	-2.589	-0.46	-2.382	-0.48	-3.14	-0.32	-3.751	-0.27
						-0.02	-1.1	-0.01	-1.098	-1.098	-0.01	-1.097	-0.02	-1.097	-0.02	-1.099	-0.02	-1.098	-0.01	-1.1	-0.02	-2.855	-0.06	-2.611	-0.09	-3.358	-0.08	-2.612	-0.12	-2.911	-0.39	-4.275	-0.22	-2.197	-0.07	-3.932	-0.25	-2.59	-0.46	-2.384	-0.49	-3.141	-0.32	-3.756	-0.27
						-0.02	-1.101	-0.02	-1.099	-1.098	-0.01	-1.098	-0.02	-1.097	-0.02	-1.1	-0.02	-1.099	-0.01	-1.101	-0.02	-2.859	-0.06	-2.614	-0.1	-3.359	-0.08	-2.616	-0.12	-2.913	-0.39	-4.278	-0.23	-2.199	-0.07	-3.936	-0.25	-2.592	-0.46	-2.387	-0.5	-3.142	-0.32	-3.759	-0.28
						-0.02	-1.102	-0.01	-1.1	-1.099	-0.01	-1.099	-0.02	-1.097	-0.02	-1.101	-0.02	-1.099	-0.01	-1.102	-0.02	-2.863	-0.06	-2.616	-0.09	-3.361	-0.08	-2.617	-0.12	-2.913	-0.39	-4.28	-0.23	-2.201	-0.07	-3.938	-0.25	-2.594	-0.47	-2.389	-0.5	-3.144	-0.32	-3.761	-0.28
						-0.02	-1.102	-0.01	-1.101	-1.099	-0.01	-1.1	-0.02	-1.098	-0.02	-1.102	-0.02	-1.1	-0.01	-1.103	-0.02	-2.865	-0.07	-2.618	-0.1	-3.362	-0.08	-2.62	-0.12	-2.915	-0.39	-4.282	-0.22	-2.203	-0.07	-3.941	-0.25	-2.595	-0.47	-2.391	-0.5	-3.146	-0.32	-3.763	-0.28
						-0.02	-1.103	-0.02	-1.101	-1.099	-0.01	-1.101	-0.02	-1.098	-0.02	-1.104	-0.02	-1.1	-0.01	-1.104	-0.02	-2.867	-0.07	-2.622	-0.1	-3.364	-0.08	-2.623	-0.12	-2.917	-0.39	-4.285	-0.23	-2.205	-0.07	-3.942	-0.25	-2.599	-0.48	-2.393	-0.51	-3.148	-0.32	-3.765	-0.27
						-0.02	-1.103	-0.01	-1.102	-1.1	-0.02	-1.102	-0.02	-1.099	-0.02	-1.105	-0.02	-1.1	-0.01	-1.105	-0.02	-2.869	-0.07	-2.623	-0.1	-3.366	-0.08	-2.624	-0.12	-2.918	-0.39	-4.289	-0.23	-2.207	-0.07	-3.945	-0.25	-2.602	-0.49	-2.395	-0.51	-3.151	-0.33	-3.767	-0.27
						-0.02	-1.104	-0.02	-1.102	-1.1	-0.01	-1.104	-0.02	-1.099	-0.02	-1.106	-0.02	-1.101	-0.01	-1.106	-0.02	-2.871	-0.07	-2.624	-0.1	-3.37	-0.08	-2.626	-0.12	-2.92	-0.39	-4.292	-0.23	-2.208	-0.07	-3.947	-0.25	-2.604	-0.5	-2.396	-0.51	-3.154	-0.33	-3.769	-0.27
						-0.02	-1.105	-0.01	-1.103	-1.101	-0.01	-1.105	-0.02	-1.1	-0.02	-1.108	-0.02	-1.102	-0.01	-1.108	-0.02	-2.873	-0.07	-2.626	-0.1	-3.373	-0.08	-2.627	-0.12	-2.923	-0.4	-4.297	-0.24	-2.21	-0.07	-3.949	-0.25	-2.608	-0.5	-2.398	-0.51	-3.157	-0.34	-3.771	-0.27
						-0.02	-1.105	-0.01	-1.104	-1.102	-0.01	-1.106	-0.01	-1.1	-0.02	-1.109	-0.02	-1.103	-0.01	-1.109	-0.02	-2.874	-0.07	-2.627	-0.1	-3.377	-0.08	-2.628	-0.12	-2.925	-0.4	-4.301	-0.24	-2.211	-0.07	-3.952	-0.25	-2.61	-0.51	-2.399	-0.51	-3.159	-0.34	-3.773	-0.28
						-0.02	-1.106	-0.01	-1.104	-1.102	-0.01	-1.107	-0.02	-1.101	-0.02	-1.109	-0.02	-1.104	-0.01	-1.11	-0.02	-2.876	-0.07	-2.628	-0.1	-3.38	-0.08	-2.63	-0.12	-2.929	-0.41	-4.305	-0.24	-2.212	-0.07	-3.955	-0.26	-2.612	-0.51	-2.399	-0.5	-3.163	-0.35	-3.777	-0.28
						-0.02	-1.107	-0.02	-1.105	-1.103	-0.01	-1.108	-0.02	-1.102	-0.02	-1.111	-0.02	-1.105	-0.01	-1.111	-0.02	-2.877	-0.07	-2.629	-0.1	-3.383	-0.08	-2.63	-0.12	-2.931	-0.42	-4.309	-0.24	-2.213	-0.07	-3.961	-0.26	-2.615	-0.52	-2.401	-0.5	-3.166	-0.36	-3.783	-0.29
						-0.02	-1.108	-0.01	-1.105	-1.104	-0.01	-1.109	-0.02	-1.103	-0.02	-1.112	-0.02	-1.105	-0.01	-1.112	-0.02	-2.879	-0.07	-2.631	-0.1	-3.386	-0.08	-2.632	-0.12	-2.935	-0.42	-4.312	-0.24	-2.214	-0.07	-3.964	-0.27	-2.616	-0.52	-2.402	-0.5	-3.169	-0.36	-3.786	-0.29
						-0.02	-1.109	-0.01	-1.105	-1.105	-0.02	-1.109	-0.02	-1.104	-0.02	-1.112	-0.02	-1.107	-0.01	-1.113	-0.02	-2.88	-0.07	-2.632	-0.1	-3.388	-0.08	-2.634	-0.12	-2.938	-0.43	-4.314	-0.24	-2.215	-0.07	-3.968	-0.27	-2.618	-0.52	-2.403	-0.5	-3.172	-0.36	-3.79	-0.3
						-0.02	-1.11	-0.01	-1.105	-1.105	-0.01	-1.109	-0.02	-1.104	-0.02	-1.113	-0.02	-1.108	-0.01	-1.115	-0.02	-2.882	-0.07	-2.633	-0.1	-3.391	-0.08	-2.636	-0.12	-2.941	-0.43	-4.316	-0.24	-2.216	-0.07	-3.971	-0.27	-2.62	-0.52	-2.404	-0.5	-3.173	-0.36	-3.794	-0.3
						-0.02	-1.111	-0.01	-1.106	-1.106	-0.01	-1.11	-0.02	-1.106	-0.02	-1.114	-0.02	-1.109	-0.01	-1.116	-0.02	-2.886	-0.07	-2.636	-0.1	-3.393	-0.08	-2.638	-0.13	-2.943	-0.43	-4.318	-0.24	-2.217	-0.07	-3.974	-0.27	-2.621	-0.52	-2.405	-0.5	-3.175	-0.36	-3.796	-0.3
						-0.02	-1.112	-0.01	-1.106	-1.107	-0.01	-1.11	-0.02	-1.106	-0.02	-1.115	-0.02	-1.11	-0.01	-1.118	-0.02	-2.889	-0.07	-2.64	-0.1	-3.394	-0.08	-2.641	-0.13	-2.945	-0.43	-4.32	-0.24	-2.218	-0.07	-3.976	-0.27	-2.622	-0.52	-2.407	-0.51	-3.177	-0.36	-3.799	-0.3
						-0.02	-1.113	-0.01	-1.107	-1.107	-0.01	-1.111	-0.02	-1.107	-0.02	-1.115	-0.02	-1.111	-0.01	-1.119	-0.02	-2.893	-0.07	-2.642	-0.1	-3.396	-0.09	-2.644	-0.13	-2.947	-0.43	-4.323	-0.24	-2.22	-0.07	-3.978	-0.27	-2.623	-0.51	-2.41	-0.53	-3.178	-0.36	-3.8	-0.3
						-0.02	-1.114	-0.01	-1.108	-1.109	-0.02	-1.111	-0.02	-1.109	-0.02	-1.116	-0.02	-1.113	-0.01	-1.12	-0.02	-2.895	-0.07	-2.646	-0.1	-3.397	-0.08	-2.646	-0.13	-2.948	-0.43	-4.329	-0.25	-2.221	-0.07	-3.98	-0.27	-2.624	-0.51	-2.413	-0.55	-3.179	-0.35	-3.802	-0.3
						-0.02	-1.115	-0.01	-1.108	-1.109	-0.01	-1.112	-0.02	-1.11	-0.02	-1.117	-0.02	-1.113	-0.01	-1.121	-0.02	-2.897	-0.07	-2.648	-0.1	-3.399	-0.08	-2.649	-0.13	-2.949	-0.43	-4.334	-0.25	-2.222	-0.07	-3.982	-0.27	-2.626	-0.51	-2.416	-0.54	-3.181	-0.35	-3.804	-0.3
						-0.02	-1.116	-0.01	-1.108	-1.11	-0.02	-1.112	-0.02	-1.112	-0.02	-1.117	-0.02	-1.115	-0.01	-1.122	-0.02	-2.9	-0.07	-2.65	-0.1	-3.401	-0.09	-2.652	-0.13	-2.951	-0.43	-4.339	-0.26	-2.225	-0.07	-3.985	-0.27	-2.627	-0.51	-2.419	-0.53	-3.183	-0.36	-3.805	-0.3
						-0.02	-1.117	-0.01	-1.109	-1.111	-0.01	-1.113	-0.02	-1.113	-0.02	-1.117	-0.02	-1.116	-0.01	-1.123	-0.02	-2.902	-0.07	-2.653	-0.1	-3.405	-0.09	-2.655	-0.13	-2.952	-0.43	-4.343	-0.26	-2.227	-0.07	-3.987	-0.28	-2.628	-0.52	-2.421	-0.55	-3.186	-0.36	-3.808	-0.3
						-0.02	-1.118	-0.01	-1.109	-1.113	-0.01	-1.113	-0.02	-1.115	-0.02	-1.118	-0.02	-1.117	-0.01	-1.123	-0.02	-2.904	-0.07	-2.655	-0.1	-3.409	-0.09	-2.656	-0.13	-2.954	-0.43	-4.346	-0.26	-2.229	-0.07	-3.991	-0.28	-2.63	-0.52	-2.424	-0.56	-3.189	-0.37	-3.811	-0.3
						-0.02	-1.118	-0.01	-1.11	-1.114	-0.01	-1.114	-0.02	-1.116	-0.02	-1.118	-0.02	-1.119	-0.01	-1.124	-0.02	-2.907	-0.07	-2.657	-0.1	-3.414	-0.09	-2.658	-0.13	-2.956	-0.43	-4.349	-0.26	-2.231	-0.08	-3.996	-0.29	-2.632	-0.52	-2.426	-0.56	-3.192	-0.38	-3.817	-0.32
						-0.02	-1.119	-0.01	-1.11	-1.116	-0.01	-1.114	-0.02	-1.117	-0.02	-1.119	-0.02	-1.12	-0.01	-1.125	-0.02	-2.908	-0.07	-2.659	-0.11	-3.417	-0.09	-2.66	-0.13	-2.959	-0.44	-4.351	-0.26	-2.233	-0.08	-4	-0.29	-2.634	-0.54	-2.428	-0.57	-3.195	-0.38	-3.819	-0.32
						-0.02	-1.121	-0.02	-1.111	-1.117	-0.01	-1.115	-0.02	-1.119	-0.02	-1.119	-0.02	-1.121	-0.01	-1.126	-0.02	-2.909	-0.07	-2.66	-0.1	-3.42	-0.09	-2.661	-0.13	-2.962	-0.45	-4.353	-0.26	-2.235	-0.08	-4.005	-0.3	-2.638	-0.55	-2.429	-0.56	-3.198	-0.39	-3.823	-0.32
						-0.02	-1.122	-0.01	-1.112	-1.119	-0.01	-1.116	-0.02	-1.12	-0.02	-1.12	-0.02	-1.123	-0.01	-1.127	-0.02	-2.911	-0.07	-2.661	-0.1	-3.422	-0.09	-2.662	-0.13	-2.965	-0.46	-4.355	-0.26	-2.236	-0.08	-4.008	-0.3	-2.64	-0.56	-2.431	-0.56	-3.202	-0.4	-3.827	-0.33
						-0.02	-1.124	-0.01	-1.114	-1.12	-0.01	-1.116	-0.02	-1.121	-0.02	-1.12	-0.02	-1.124	-0.01	-1.127	-0.02	-2.912	-0.07	-2.662	-0.1	-3.425	-0.09	-2.664	-0.13	-2.969	-0.46	-4.358	-0.26	-2.239	-0.08	-4.011	-0.3	-2.642	-0.56	-2.432	-0.56	-3.205	-0.4	-3.83	-0.33
						-0.02	-1.125	-0.01	-1.115	-1.121	-0.02	-1.117	-0.02	-1.122	-0.02	-1.121	-0.02	-1.125	-0.01	-1.128	-0.02	-2.914	-0.07	-2.663	-0.1	-3.427	-0.09	-2.665	-0.13	-2.972	-0.47	-4.362	-0.27	-2.241	-0.08	-4.012	-0.3	-2.646	-0.57	-2.433	-0.56	-3.207	-0.4	-3.833	-0.33
						-0.02	-1.126	-0.01	-1.116	-1.123	-0.01	-1.118	-0.02	-1.123	-0.02	-1.121	-0.02	-1.126	-0.01	-1.128	-0.02	-2.915	-0.07	-2.665	-0.1	-3.429	-0.09	-2.666	-0.13	-2.975	-0.47	-4.367	-0.27	-2.243	-0.08	-4.014	-0.29	-2.648	-0.57	-2.434	-0.56	-3.209	-0.4	-3.835	-0.33
						-0.02	-1.127	-0.01	-1.117	-1.123	-0.01	-1.119	-0.02	-1.124	-0.02	-1.122	-0.02	-1.127	-0.01	-1.128	-0.02	-2.918	-0.07	-2.666	-0.1	-3.43	-0.09	-2.668	-0.13	-2.976	-0.47	-4.371	-0.27	-2.246	-0.08	-4.015	-0.29	-2.65	-0.58	-2.435	-0.56	-3.211	-0.4	-3.837	-0.33
						-0.02	-1.128	-0.02	-1.118	-1.125	-0.01	-1.12	-0.02	-1.125	-0.02	-1.122	-0.02	-1.128	-0.01	-1.129	-0.02	-2.92	-0.07	-2.668	-0.1	-3.432	-0.09	-2.669	-0.13	-2.979	-0.47	-4.375	-0.28	-2.247	-0.08	-4.018	-0.29	-2.653	-0.58	-2.436	-0.56	-3.212	-0.4	-3.839	-0.33
						-0.02	-1.128	-0.01	-1.12	-1.125	-0.01	-1.121	-0.02	-1.126	-0.02	-1.122	-0.02	-1.128	-0.01	-1.129	-0.02	-2.924	-0.07	-2.67	-0.11	-3.433	-0.09	-2.672	-0.13	-2.98	-0.47	-4.379	-0.28	-2.248	-0.08	-4.021	-0.3	-2.654	-0.59	-2.437	-0.55	-3.214	-0.4	-3.84	-0.33
						-0.02	-1.129	-0.01	-1.121	-1.126	-0.01	-1.123	-0.02	-1.127	-0.02	-1.123	-0.02	-1.129	-0.01	-1.13	-0.02	-2.928	-0.08	-2.672	-0.11	-3.435	-0.09	-2.674	-0.14	-2.982	-0.47	-4.383	-0.28	-2.249	-0.08	-4.024	-0.3	-2.656	-0.59	-2.438	-0.55	-3.215	-0.4	-3.843	-0.33
						-0.02	-1.129	-0.02	-1.122	-1.127	-0.01	-1.124	-0.02	-1.128	-0.02	-1.124	-0.02	-1.13	-0.01	-1.13	-0.02	-2.93	-0.08	-2.676	-0.11	-3.436	-0.09	-2.677	-0.14	-2.983	-0.47	-4.385	-0.28	-2.25	-0.08	-4.028	-0.31	-2.657	-0.58	-2.439	-0.55	-3.217	-0.4	-3.845	-0.33
						-0.02	-1.129	-0.02	-1.123	-1.128	-0.02	-1.125	-0.02	-1.129	-0.02	-1.124	-0.02	-1.13	-0.01	-1.13	-0.02	-2.935	-0.08	-2.679	-0.11	-3.439	-0.09	-2.681	-0.14	-2.985	-0.47	-4.387	-0.28	-2.251	-0.08	-4.031	-0.31	-2.658	-0.58	-2.44	-0.55	-3.219	-0.4	-3.849	-0.34
						-0.02	-1.13	-0.02	-1.124	-1.129	-0.01	-1.127	-0.02	-1.13	-0.02	-1.125	-0.02	-1.131	-0.01	-1.131	-0.02	-2.936	-0.08	-2.681	-0.11	-3.442	-0.09	-2.683	-0.14	-2.986	-0.47	-4.389	-0.28	-2.252	-0.08	-4.035	-0.31	-2.659	-0.58	-2.441	-0.56	-3.222	-0.41	-3.853	-0.35
						-0.02	-1.13	-0.01	-1.125	-1.13	-0.01	-1.128	-0.02	-1.13	-0.02	-1.126	-0.02	-1.131	-0.01	-1.131	-0.02	-2.939	-0.08	-2.684	-0.11	-3.445	-0.09	-2.686	-0.14	-2.987	-0.47	-4.391	-0.28	-2.253	-0.08	-4.038	-0.32	-2.66	-0.58	-2.443	-0.56	-3.225	-0.42	-3.856	-0.35
						-0.02	-1.131	-0.02	-1.126	-1.13	-0.01	-1.129	-0.02	-1.131	-0.02	-1.127	-0.02	-1.132	-0.01	-1.132	-0.02	-2.942	-0.08	-2.686	-0.11	-3.449	-0.09	-2.688	-0.14	-2.989	-0.47	-4.394	-0.28	-2.253	-0.08	-4.042	-0.32	-2.661	-0.57	-2.445	-0.58	-3.228	-0.43	-3.86	-0.35
						-0.02	-1.131	-0.01	-1.128	-1.131	-0.01	-1.13	-0.02	-1.132	-0.02	-1.128	-0.02	-1.132	-0.01	-1.132	-0.02	-2.943	-0.08	-2.689	-0.11	-3.452	-0.1	-2.689	-0.14	-2.991	-0.48	-4.398	-0.29	-2.255	-0.08	-4.045	-0.32	-2.662	-0.58	-2.449	-0.61	-3.231	-0.44	-3.863	-0.36
						-0.02	-1.132	-0.02	-1.129	-1.132	-0.02	-1.131	-0.02	-1.132	-0.02	-1.13	-0.02	-1.133	-0.01	-1.133	-0.02	-2.945	-0.08	-2.691	-0.11	-3.455	-0.1	-2.692	-0.14	-2.994	-0.48	-4.402	-0.29	-2.256	-0.08	-4.046	-0.32	-2.664	-0.58	-2.451	-0.61	-3.235	-0.45	-3.866	-0.36
						-0.02	-1.132	-0.01	-1.13	-1.132	-0.01	-1.132	-0.02	-1.132	-0.02	-1.131	-0.02	-1.133	-0.01	-1.133	-0.02	-2.946	-0.08	-2.692	-0.11	-3.458	-0.1	-2.693	-0.14	-2.996	-0.49	-4.406	-0.3	-2.257	-0.08	-4.048	-0.32	-2.665	-0.59	-2.453	-0.62	-3.238	-0.45	-3.868	-0.36
						-0.02	-1.132	-0.02	-1.131	-1.133	-0.02	-1.133	-0.02	-1.133	-0.02	-1.132	-0.02	-1.134	-0.01	-1.134	-0.02	-2.947	-0.08	-2.694	-0.11	-3.461	-0.1	-2.695	-0.14	-3	-0.5	-4.411	-0.3	-2.26	-0.08	-4.05	-0.32	-2.669	-0.61	-2.456	-0.63	-3.241	-0.46	-3.871	-0.36
						-0.02	-1.133	-0.02	-1.132	-1.133	-0.01	-1.134	-0.02	-1.133	-0.02	-1.133	-0.02	-1.134	-0.01	-1.135	-0.02	-2.949	-0.08	-2.695	-0.11	-3.463	-0.1	-2.696	-0.14	-3.003	-0.5	-4.415	-0.3	-2.263	-0.08	-4.052	-0.32	-2.673	-0.63	-2.458	-0.64	-3.244	-0.46	-3.873	-0.36
						-0.02	-1.134	-0.02	-1.133	-1.133	-0.01	-1.135	-0.02	-1.134	-0.02	-1.134	-0.02	-1.135	-0.01	-1.136	-0.02	-2.95	-0.08	-2.696	-0.11	-3.465	-0.1	-2.697	-0.14	-3.005	-0.51	-4.418	-0.3	-2.266	-0.08	-4.054	-0.32	-2.676	-0.64	-2.46	-0.65	-3.246	-0.46	-3.874	-0.36
						-0.02	-1.134	-0.02	-1.134	-1.134	-0.01	-1.136	-0.02	-1.134	-0.02	-1.135	-0.02	-1.135	-0.01	-1.136	-0.02	-2.952	-0.08	-2.698	-0.11	-3.467	-0.1	-2.699	-0.14	-3.009	-0.52	-4.42	-0.3	-2.269	-0.08	-4.058	-0.33	-2.679	-0.65	-2.464	-0.67	-3.247	-0.45	-3.876	-0.36
						-0.02	-1.135	-0.02	-1.135	-1.135	-0.01	-1.137	-0.02	-1.135	-0.02	-1.136	-0.02	-1.136	-0.01	-1.137	-0.02	-2.954	-0.08	-2.699	-0.11	-3.467	-0.1	-2.7	-0.14	-3.011	-0.52	-4.423	-0.3	-2.271	-0.08	-4.064	-0.34	-2.681	-0.65	-2.466	-0.67	-3.248	-0.45	-3.878	-0.36
						-0.02	-1.136	-0.02	-1.136	-1.135	-0.02	-1.138	-0.02	-1.135	-0.02	-1.138	-0.02	-1.136	-0.01	-1.138	-0.02	-2.957	-0.08	-2.7	-0.11	-3.469	-0.1	-2.701	-0.14	-3.013	-0.52	-4.424	-0.3	-2.274	-0.08	-4.068	-0.34	-2.684	-0.65	-2.467	-0.67	-3.249	-0.45	-3.881	-0.36
						-0.02	-1.137	-0.02	-1.137	-1.136	-0.01	-1.139	-0.02	-1.136	-0.02	-1.139	-0.02	-1.137	-0.01	-1.139	-0.02	-2.961	-0.08	-2.701	-0.11	-3.471	-0.1	-2.703	-0.14	-3.015	-0.52	-4.427	-0.3	-2.276	-0.08	-4.072	-0.34	-2.686	-0.66	-2.469	-0.66	-3.251	-0.45	-3.884	-0.37
						-0.02	-1.137	-0.02	-1.138	-1.136	-0.01	-1.14	-0.02	-1.136	-0.02	-1.14	-0.02	-1.137	-0.01	-1.14	-0.02	-2.963	-0.09	-2.703	-0.11	-3.473	-0.1	-2.705	-0.15	-3.017	-0.52	-4.429	-0.31	-2.278	-0.08	-4.075	-0.35	-2.688	-0.66	-2.47	-0.66	-3.252	-0.45	-3.89	-0.38
						-0.02	-1.138	-0.01	-1.138	-1.137	-0.01	-1.141	-0.02	-1.137	-0.02	-1.141	-0.02	-1.138	-0.01	-1.141	-0.02	-2.966	-0.09	-2.705	-0.12	-3.477	-0.1	-2.706	-0.15	-3.018	-0.52	-4.434	-0.31	-2.28	-0.08	-4.079	-0.35	-2.689	-0.66	-2.471	-0.66	-3.254	-0.45	-3.894	-0.39
						-0.02	-1.139	-0.01	-1.139	-1.137	-0.01	-1.142	-0.02	-1.137	-0.02	-1.143	-0.02	-1.138	-0.01	-1.142	-0.02	-2.969	-0.09	-2.708	-0.12	-3.482	-0.1	-2.71	-0.15	-3.02	-0.52	-4.439	-0.32	-2.281	-0.08	-4.081	-0.35	-2.691	-0.66	-2.472	-0.66	-3.256	-0.45	-3.898	-0.39
						-0.02	-1.141	-0.02	-1.14	-1.138	-0.01	-1.143	-0.02	-1.138	-0.02	-1.144	-0.02	-1.139	-0.01	-1.144	-0.02	-2.972	-0.09	-2.712	-0.12	-3.486	-0.1	-2.712	-0.15	-3.021	-0.52	-4.444	-0.32	-2.283	-0.08	-4.083	-0.35	-2.692	-0.66	-2.474	-0.66	-3.258	-0.46	-3.901	-0.4
						-0.02	-1.142	-0.02	-1.14	-1.138	-0.01	-1.144	-0.02	-1.139	-0.02	-1.145	-0.02	-1.14	-0.01	-1.145	-0.02	-2.975	-0.09	-2.714	-0.12	-3.489	-0.1	-2.715	-0.15	-3.023	-0.52	-4.447	-0.33	-2.284	-0.08	-4.084	-0.35	-2.693	-0.65	-2.475	-0.66	-3.261	-0.47	-3.904	-0.4
						-0.02	-1.144	-0.02	-1.141	-1.139	-0.02	-1.145	-0.02	-1.14	-0.02	-1.145	-0.02	-1.14	-0.01	-1.146	-0.02	-2.977	-0.09	-2.716	-0.12	-3.492	-0.1	-2.719	-0.16	-3.024	-0.52	-4.451	-0.33	-2.285	-0.08	-4.087	-0.35	-2.694	-0.65	-2.476	-0.66	-3.265	-0.48	-3.906	-0.4
						-0.02	-1.145	-0.02	-1.141	-1.14	-0.01	-1.145	-0.02	-1.14	-0.02	-1.146	-0.02	-1.141	-0.01	-1.148	-0.02	-2.979	-0.09	-2.72	-0.13	-3.495	-0.1	-2.721	-0.16	-3.026	-0.53	-4.454	-0.33	-2.285	-0.08	-4.088	-0.35	-2.695	-0.65	-2.477	-0.66	-3.268	-0.49	-3.908	-0.39
						-0.03	-1.147	-0.02	-1.141	-1.141	-0.01	-1.146	-0.02	-1.141	-0.02	-1.147	-0.02	-1.142	-0.01	-1.149	-0.02	-2.98	-0.09	-2.722	-0.12	-3.497	-0.1	-2.725	-0.16	-3.028	-0.53	-4.456	-0.33	-2.286	-0.08	-4.091	-0.35	-2.696	-0.65	-2.48	-0.68	-3.271	-0.5	-3.909	-0.39
						-0.02	-1.148	-0.02	-1.142	-1.142	-0.01	-1.146	-0.02	-1.142	-0.02	-1.148	-0.02	-1.143	-0.01	-1.15	-0.02	-2.982	-0.09	-2.725	-0.12	-3.499	-0.1	-2.727	-0.16	-3.03	-0.54	-4.458	-0.33	-2.287	-0.08	-4.094	-0.36	-2.697	-0.65	-2.482	-0.7	-3.274	-0.51	-3.911	-0.39
						-0.02	-1.149	-0.01	-1.142	-1.143	-0.01	-1.146	-0.02	-1.143	-0.02	-1.149	-0.02	-1.144	-0.01	-1.152	-0.02	-2.983	-0.09	-2.727	-0.12	-3.5	-0.1	-2.728	-0.16	-3.035	-0.55	-4.459	-0.33	-2.288	-0.08	-4.098	-0.36	-2.698	-0.65	-2.485	-0.72	-3.277	-0.52	-3.914	-0.4
						-0.03	-1.15	-0.02	-1.143	-1.144	-0.01	-1.147	-0.02	-1.145	-0.02	-1.15	-0.02	-1.145	-0.01	-1.153	-0.02	-2.984	-0.09	-2.729	-0.12	-3.502	-0.1	-2.731	-0.16	-3.038	-0.56	-4.462	-0.33	-2.289	-0.08	-4.102	-0.37	-2.7	-0.66	-2.488	-0.73	-3.28	-0.52	-3.916	-0.4
						-0.02	-1.151	-0.02	-1.143	-1.145	-0.01	-1.148	-0.02	-1.146	-0.02	-1.15	-0.02	-1.146	-0.01	-1.154	-0.02	-2.985	-0.09	-2.73	-0.12	-3.503	-0.1	-2.731	-0.16	-3.041	-0.57	-4.465	-0.33	-2.29	-0.08	-4.105	-0.37	-2.701	-0.66	-2.49	-0.74	-3.282	-0.52	-3.919	-0.41
						-0.02	-1.151	-0.02	-1.144	-1.146	-0.02	-1.148	-0.02	-1.147	-0.02	-1.151	-0.02	-1.148	-0.01	-1.155	-0.02	-2.987	-0.09	-2.731	-0.12	-3.504	-0.1	-2.732	-0.16	-3.044	-0.58	-4.47	-0.34	-2.291	-0.08	-4.11	-0.38	-2.703	-0.67	-2.492	-0.74	-3.283	-0.52	-3.924	-0.42
						-0.02	-1.152	-0.02	-1.144	-1.147	-0.01	-1.149	-0.02	-1.149	-0.02	-1.151	-0.02	-1.149	-0.01	-1.156	-0.02	-2.989	-0.09	-2.732	-0.12	-3.505	-0.1	-2.734	-0.16	-3.047	-0.58	-4.475	-0.35	-2.292	-0.08	-4.113	-0.38	-2.708	-0.7	-2.495	-0.75	-3.285	-0.51	-3.929	-0.43
						-0.02	-1.154	-0.02	-1.145	-1.149	-0.01	-1.149	-0.02	-1.15	-0.02	-1.152	-0.02	-1.15	-0.01	-1.156	-0.02	-2.992	-0.09	-2.733	-0.12	-3.507	-0.1	-2.735	-0.16	-3.049	-0.59	-4.48	-0.36	-2.293	-0.08	-4.116	-0.38	-2.71	-0.71	-2.497	-0.75	-3.286	-0.5	-3.932	-0.43
						-0.03	-1.155	-0.02	-1.145	-1.15	-0.01	-1.149	-0.02	-1.151	-0.02	-1.152	-0.02	-1.151	-0.01	-1.158	-0.02	-2.995	-0.09	-2.735	-0.12	-3.509	-0.1	-2.737	-0.16	-3.051	-0.59	-4.485	-0.36	-2.295	-0.08	-4.118	-0.38	-2.712	-0.71	-2.499	-0.76	-3.287	-0.5	-3.936	-0.44
						-0.02	-1.155	-0.02	-1.146	-1.151	-0.01	-1.15	-0.02	-1.152	-0.02	-1.153	-0.02	-1.152	-0.01	-1.159	-0.02	-2.999	-0.09	-2.736	-0.12	-3.511	-0.1	-2.738	-0.16	-3.052	-0.59	-4.487	-0.36	-2.297	-0.08	-4.12	-0.38	-2.715	-0.73	-2.5	-0.76	-3.288	-0.5	-3.939	-0.44
						-0.03	-1.157	-0.02	-1.146	-1.153	-0.01	-1.151	-0.02	-1.153	-0.02	-1.153	-0.02	-1.154	-0.01	-1.159	-0.02	-3.001	-0.09	-2.738	-0.12	-3.516	-0.11	-2.739	-0.16	-3.054	-0.58	-4.49	-0.36	-2.299	-0.08	-4.122	-0.38	-2.718	-0.74	-2.502	-0.76	-3.29	-0.5	-3.941	-0.44
						-0.03	-1.158	-0.02	-1.147	-1.154	-0.01	-1.151	-0.02	-1.154	-0.02	-1.154	-0.02	-1.155	-0.01	-1.16	-0.02	-3.004	-0.1	-2.739	-0.12	-3.518	-0.11	-2.742	-0.16	-3.055	-0.58	-4.492	-0.36	-2.301	-0.08	-4.124	-0.38	-2.72	-0.75	-2.503	-0.76	-3.292	-0.51	-3.943	-0.44
						-0.03	-1.159	-0.02	-1.148	-1.156	-0.01	-1.152	-0.02	-1.155	-0.02	-1.154	-0.02	-1.156	-0.01	-1.161	-0.02	-3.008	-0.1	-2.742	-0.13	-3.521	-0.11	-2.744	-0.16	-3.056	-0.58	-4.494	-0.36	-2.303	-0.08	-4.127	-0.39	-2.723	-0.75	-2.505	-0.75	-3.296	-0.54	-3.944	-0.44
						-0.02	-1.16	-0.02	-1.149	-1.157	-0.01	-1.153	-0.02	-1.156	-0.02	-1.155	-0.02	-1.157	-0.01	-1.162	-0.02	-3.009	-0.1	-2.745	-0.13	-3.525	-0.11	-2.745	-0.16	-3.058	-0.58	-4.496	-0.36	-2.305	-0.09	-4.13	-0.39	-2.724	-0.75	-2.506	-0.75	-3.301	-0.56	-3.946	-0.44
						-0.03	-1.161	-0.02	-1.15	-1.158	-0.01	-1.154	-0.02	-1.157	-0.02	-1.155	-0.02	-1.158	-0.01	-1.162	-0.02	-3.012	-0.1	-2.747	-0.13	-3.529	-0.11	-2.748	-0.16	-3.059	-0.58	-4.499	-0.36	-2.307	-0.09	-4.134	-0.4	-2.726	-0.76	-2.507	-0.75	-3.305	-0.57	-3.948	-0.44
						-0.03	-1.162	-0.02	-1.151	-1.159	-0.02	-1.154	-0.02	-1.159	-0.02	-1.155	-0.02	-1.16	-0.01	-1.163	-0.02	-3.013	-0.1	-2.75	-0.13	-3.532	-0.11	-2.751	-0.17	-3.06	-0.58	-4.502	-0.36	-2.31	-0.09	-4.138	-0.41	-2.728	-0.76	-2.508	-0.74	-3.309	-0.58	-3.95	-0.44
						-0.03	-1.163	-0.02	-1.152	-1.16	-0.01	-1.155	-0.02	-1.16	-0.02	-1.156	-0.02	-1.161	-0.01	-1.163	-0.02	-3.015	-0.1	-2.751	-0.13	-3.534	-0.11	-2.753	-0.17	-3.062	-0.59	-4.506	-0.37	-2.313	-0.09	-4.142	-0.41	-2.729	-0.76	-2.509	-0.74	-3.312	-0.59	-3.954	-0.45
						-0.02	-1.163	-0.02	-1.153	-1.161	-0.01	-1.155	-0.02	-1.161	-0.02	-1.156	-0.02	-1.162	-0.01	-1.164	-0.02	-3.017	-0.1	-2.753	-0.13	-3.536	-0.11	-2.755	-0.17	-3.065	-0.59	-4.51	-0.37	-2.316	-0.09	-4.145	-0.41	-2.731	-0.76	-2.511	-0.74	-3.314	-0.59	-3.959	-0.46
						-0.03	-1.164	-0.02	-1.155	-1.162	-0.01	-1.156	-0.02	-1.162	-0.02	-1.157	-0.02	-1.162	-0.01	-1.164	-0.02	-3.018	-0.1	-2.756	-0.13	-3.538	-0.11	-2.756	-0.17	-3.066	-0.6	-4.513	-0.38	-2.317	-0.09	-4.148	-0.41	-2.732	-0.76	-2.512	-0.74	-3.316	-0.58	-3.963	-0.47
						-0.03	-1.164	-0.02	-1.156	-1.163	-0.01	-1.158	-0.02	-1.163	-0.02	-1.157	-0.02	-1.163	-0.01	-1.164	-0.02	-3.019	-0.1	-2.758	-0.13	-3.54	-0.11	-2.76	-0.17	-3.07	-0.62	-4.517	-0.38	-2.319	-0.09	-4.151	-0.42	-2.733	-0.76	-2.514	-0.73	-3.317	-0.58	-3.967	-0.48
						-0.03	-1.165	-0.02	-1.157	-1.163	-0.02	-1.158	-0.02	-1.164	-0.02	-1.158	-0.02	-1.164	-0.01	-1.165	-0.02	-3.02	-0.09	-2.761	-0.14	-3.542	-0.11	-2.762	-0.17	-3.073	-0.62	-4.521	-0.39	-2.319	-0.09	-4.153	-0.42	-2.734	-0.76	-2.516	-0.74	-3.319	-0.58	-3.971	-0.49
						-0.03	-1.165	-0.02	-1.158	-1.164	-0.01	-1.159	-0.02	-1.165	-0.02	-1.159	-0.02	-1.164	-0.01	-1.165	-0.02	-3.022	-0.1	-2.763	-0.13	-3.543	-0.11	-2.763	-0.17	-3.076	-0.63	-4.524	-0.39	-2.321	-0.09	-4.155	-0.42	-2.736	-0.76	-2.519	-0.76	-3.32	-0.57	-3.973	-0.48
						-0.03	-1.166	-0.02	-1.159	-1.165	-0.02	-1.16	-0.02	-1.166	-0.02	-1.16	-0.02	-1.165	-0.01	-1.166	-0.02	-3.025	-0.1	-2.764	-0.13	-3.546	-0.11	-2.766	-0.17	-3.08	-0.64	-4.526	-0.38	-2.322	-0.09	-4.157	-0.42	-2.737	-0.77	-2.521	-0.79	-3.321	-0.57	-3.975	-0.48
						-0.03	-1.167	-0.02	-1.16	-1.166	-0.02	-1.161	-0.02	-1.166	-0.02	-1.16	-0.02	-1.166	-0.01	-1.166	-0.02	-3.026	-0.1	-2.766	-0.13	-3.55	-0.11	-2.766	-0.17	-3.081	-0.64	-4.528	-0.38	-2.323	-0.09	-4.159	-0.42	-2.741	-0.8	-2.526	-0.82	-3.322	-0.56	-3.977	-0.48
						-0.02	-1.167	-0.02	-1.161	-1.166	-0.01	-1.162	-0.02	-1.166	-0.02	-1.161	-0.02	-1.166	-0.01	-1.166	-0.02	-3.03	-0.1	-2.767	-0.13	-3.554	-0.12	-2.767	-0.17	-3.084	-0.65	-4.53	-0.38	-2.324	-0.09	-4.161	-0.42	-2.744	-0.82	-2.528	-0.83	-3.324	-0.56	-3.979	-0.48
						-0.03	-1.168	-0.02	-1.162	-1.167	-0.02	-1.163	-0.02	-1.167	-0.02	-1.162	-0.02	-1.167	-0.01	-1.167	-0.02	-3.033	-0.1	-2.768	-0.13	-3.557	-0.12	-2.769	-0.17	-3.087	-0.65	-4.533	-0.39	-2.325	-0.09	-4.164	-0.42	-2.747	-0.83	-2.53	-0.84	-3.325	-0.56	-3.981	-0.48
						-0.02	-1.168	-0.02	-1.164	-1.167	-0.01	-1.164	-0.02	-1.167	-0.02	-1.163	-0.02	-1.167	-0.01	-1.167	-0.02	-3.036	-0.1	-2.769	-0.13	-3.56	-0.12	-2.77	-0.17	-3.088	-0.64	-4.535	-0.39	-2.326	-0.09	-4.168	-0.43	-2.75	-0.84	-2.533	-0.85	-3.326	-0.57	-3.982	-0.48
						-0.03	-1.168	-0.02	-1.165	-1.168	-0.02	-1.165	-0.02	-1.168	-0.02	-1.164	-0.02	-1.168	-0.01	-1.168	-0.02	-3.04	-0.11	-2.77	-0.13	-3.563	-0.12	-2.772	-0.17	-3.09	-0.64	-4.542	-0.41	-2.328	-0.09	-4.174	-0.45	-2.752	-0.85	-2.535	-0.86	-3.329	-0.58	-3.984	-0.49
						-0.02	-1.169	-0.02	-1.166	-1.168	-0.01	-1.166	-0.02	-1.168	-0.02	-1.165	-0.02	-1.168	-0.01	-1.169	-0.02	-3.041	-0.11	-2.772	-0.13	-3.566	-0.12	-2.773	-0.17	-3.091	-0.64	-4.547	-0.41	-2.33	-0.09	-4.178	-0.45	-2.754	-0.86	-2.536	-0.86	-3.332	-0.6	-3.988	-0.49
						-0.02	-1.17	-0.02	-1.167	-1.169	-0.01	-1.167	-0.02	-1.169	-0.02	-1.167	-0.02	-1.169	-0.01	-1.169	-0.02	-3.044	-0.11	-2.773	-0.13	-3.568	-0.12	-2.774	-0.17	-3.092	-0.63	-4.551	-0.42	-2.332	-0.09	-4.182	-0.45	-2.757	-0.87	-2.538	-0.86	-3.336	-0.62	-3.991	-0.5
						-0.02	-1.17	-0.02	-1.168	-1.169	-0.01	-1.168	-0.02	-1.169	-0.02	-1.168	-0.02	-1.169	-0.01	-1.17	-0.02	-3.046	-0.11	-2.775	-0.14	-3.57	-0.12	-2.777	-0.17	-3.093	-0.63	-4.555	-0.42	-2.334	-0.09	-4.185	-0.45	-2.758	-0.87	-2.54	-0.82	-3.339	-0.62	-3.997	-0.52
						-0.02	-1.171	-0.02	-1.169	-1.169	-0.01	-1.169	-0.02	-1.17	-0.02	-1.169	-0.02	-1.169	-0.01	-1.171	-0.02	-3.048	-0.11	-2.78	-0.14	-3.572	-0.12	-2.781	-0.18	-3.094	-0.63	-4.558	-0.42	-2.337	-0.09	-4.187	-0.45	-2.76	-0.87	-2.541	-0.8	-3.342	-0.64	-4	-0.53
						-0.03	-1.171	-0.02	-1.17	-1.17	-0.02	-1.171	-0.02	-1.17	-0.02	-1.17	-0.02	-1.17	-0.01	-1.172	-0.02	-3.05	-0.11	-2.784	-0.14	-3.573	-0.12	-2.784	-0.18	-3.096	-0.63	-4.56	-0.42	-2.339	-0.09	-4.19	-0.45	-2.762	-0.87	-2.542	-0.8	-3.345	-0.67	-4.004	-0.53
						-0.03	-1.172	-0.02	-1.171	-1.171	-0.01	-1.171	-0.02	-1.171	-0.02	-1.171	-0.02	-1.17	-0.01	-1.172	-0.02	-3.051	-0.11	-2.787	-0.14	-3.575	-0.12	-2.787	-0.18	-3.098	-0.64	-4.563	-0.42	-2.342	-0.09	-4.191	-0.45	-2.764	-0.87	-2.543	-0.81	-3.35	-0.67	-4.007	-0.54
						-0.02	-1.173	-0.02	-1.172	-1.171	-0.02	-1.173	-0.02	-1.171	-0.02	-1.173	-0.02	-1.171	-0.01	-1.173	-0.02	-3.053	-0.11	-2.789	-0.14	-3.577	-0.12	-2.789	-0.18	-3.1	-0.65	-4.564	-0.42	-2.343	-0.09	-4.193	-0.45	-2.764	-0.87	-2.544	-0.81	-3.352	-0.67	-4.01	-0.54
						-0.03	-1.173	-0.02	-1.173	-1.171	-0.01	-1.174	-0.02	-1.172	-0.02	-1.174	-0.02	-1.172	-0.01	-1.174	-0.02	-3.054	-0.11	-2.791	-0.14	-3.578	-0.12	-2.793	-0.19	-3.105	-0.67	-4.566	-0.42	-2.345	-0.09	-4.195	-0.45	-2.766	-0.87	-2.545	-0.82	-3.354	-0.67	-4.012	-0.54
						-0.03	-1.174	-0.02	-1.174	-1.172	-0.01	-1.175	-0.02	-1.173	-0.02	-1.175	-0.02	-1.172	-0.01	-1.175	-0.02	-3.055	-0.11	-2.794	-0.15	-3.581	-0.12	-2.794	-0.19	-3.108	-0.69	-4.569	-0.42	-2.347	-0.09	-4.198	-0.46	-2.767	-0.87	-2.547	-0.83	-3.356	-0.66	-4.014	-0.54
						-0.03	-1.174	-0.02	-1.175	-1.172	-0.02	-1.176	-0.02	-1.173	-0.02	-1.176	-0.02	-1.173	-0.01	-1.177	-0.02	-3.057	-0.11	-2.796	-0.15	-3.585	-0.12	-2.796	-0.19	-3.112	-0.7	-4.571	-0.43	-2.349	-0.09	-4.201	-0.46	-2.769	-0.87	-2.548	-0.84	-3.357	-0.66	-4.016	-0.54
						-0.03	-1.175	-0.02	-1.175	-1.173	-0.01	-1.177	-0.02	-1.173	-0.02	-1.177	-0.02	-1.173	-0.01	-1.178	-0.02	-3.058	-0.11	-2.798	-0.15	-3.59	-0.13	-2.799	-0.19	-3.115	-0.71	-4.576	-0.44	-2.351	-0.09	-4.204	-0.47	-2.77	-0.88	-2.55	-0.86	-3.359	-0.66	-4.018	-0.54
						-0.03	-1.176	-0.02	-1.176	-1.173	-0.02	-1.178	-0.02	-1.174	-0.02	-1.178	-0.02	-1.174	-0.01	-1.179	-0.02	-3.061	-0.11	-2.799	-0.15	-3.594	-0.13	-2.8	-0.19	-3.118	-0.71	-4.581	-0.45	-2.352	-0.09	-4.21	-0.49	-2.771	-0.88	-2.552	-0.89	-3.36	-0.66	-4.019	-0.54
						-0.03	-1.177	-0.02	-1.177	-1.174	-0.01	-1.178	-0.02	-1.175	-0.02	-1.179	-0.02	-1.174	-0.01	-1.181	-0.02	-3.064	-0.11	-2.801	-0.15	-3.597	-0.13	-2.801	-0.19	-3.12	-0.72	-4.585	-0.45	-2.354	-0.09	-4.213	-0.49	-2.773	-0.9	-2.556	-0.92	-3.361	-0.66	-4.023	-0.55
						-0.02	-1.178	-0.02	-1.177	-1.175	-0.01	-1.179	-0.02	-1.176	-0.02	-1.18	-0.02	-1.176	-0.01	-1.182	-0.02	-3.068	-0.11	-2.802	-0.15	-3.6	-0.13	-2.803	-0.19	-3.122	-0.71	-4.59	-0.46	-2.355	-0.09	-4.218	-0.5	-2.776	-0.93	-2.558	-0.92	-3.364	-0.67	-4.026	-0.56
						-0.02	-1.179	-0.02	-1.177	-1.176	-0.01	-1.18	-0.02	-1.176	-0.02	-1.181	-0.02	-1.177	-0.01	-1.183	-0.02	-3.071	-0.12	-2.803	-0.15	-3.604	-0.13	-2.804	-0.19	-3.124	-0.71	-4.593	-0.46	-2.356	-0.09	-4.221	-0.5	-2.779	-0.95	-2.559	-0.94	-3.367	-0.7	-4.03	-0.57
						-0.03	-1.18	-0.02	-1.178	-1.176	-0.01	-1.181	-0.02	-1.177	-0.02	-1.182	-0.02	-1.178	-0.01	-1.184	-0.02	-3.074	-0.12	-2.804	-0.15	-3.606	-0.13	-2.805	-0.19	-3.125	-0.71	-4.595	-0.46	-2.357	-0.09	-4.223	-0.5	-2.783	-0.97	-2.562	-0.96	-3.372	-0.73	-4.034	-0.58
						-0.03	-1.181	-0.02	-1.178	-1.178	-0.02	-1.181	-0.02	-1.178	-0.02	-1.183	-0.02	-1.179	-0.01	-1.185	-0.02	-3.078	-0.12	-2.805	-0.15	-3.608	-0.13	-2.806	-0.19	-3.126	-0.7	-4.597	-0.46	-2.358	-0.09	-4.226	-0.5	-2.785	-0.99	-2.564	-0.98	-3.376	-0.74	-4.037	-0.59
						-0.03	-1.183	-0.02	-1.178	-1.179	-0.01	-1.181	-0.02	-1.179	-0.02	-1.184	-0.02	-1.18	-0.01	-1.186	-0.02	-3.08	-0.12	-2.806	-0.15	-3.609	-0.13	-2.807	-0.19	-3.127	-0.7	-4.6	-0.46	-2.359	-0.09	-4.227	-0.5	-2.788	-1	-2.567	-0.99	-3.378	-0.75	-4.042	-0.6
						-0.03	-1.184	-0.02	-1.179	-1.18	-0.01	-1.182	-0.02	-1.179	-0.02	-1.184	-0.02	-1.181	-0.01	-1.187	-0.02	-3.082	-0.12	-2.808	-0.15	-3.611	-0.13	-2.809	-0.19	-3.128	-0.7	-4.602	-0.46	-2.36	-0.09	-4.229	-0.5	-2.792	-1.01	-2.571	-1.02	-3.38	-0.76	-4.044	-0.6
						-0.03	-1.185	-0.02	-1.18	-1.181	-0.02	-1.182	-0.02	-1.181	-0.02	-1.185	-0.02	-1.183	-0.01	-1.188	-0.02	-3.084	-0.12	-2.81	-0.15	-3.612	-0.13	-2.811	-0.19	-3.129	-0.7	-4.605	-0.47	-2.361	-0.09	-4.231	-0.5	-2.794	-1.02	-2.572	-1.01	-3.383	-0.77	-4.047	-0.6
						-0.03	-1.186	-0.02	-1.18	-1.182	-0.01	-1.183	-0.02	-1.182	-0.02	-1.186	-0.02	-1.184	-0.01	-1.189	-0.02	-3.085	-0.12	-2.812	-0.15	-3.614	-0.13	-2.813	-0.19	-3.13	-0.69	-4.608	-0.47	-2.363	-0.09	-4.234	-0.5	-2.795	-1.03	-2.574	-1.01	-3.386	-0.77	-4.049	-0.6
						-0.03	-1.187	-0.02	-1.18	-1.183	-0.02	-1.183	-0.02	-1.183	-0.02	-1.187	-0.02	-1.185	-0.01	-1.19	-0.02	-3.087	-0.12	-2.816	-0.15	-3.617	-0.13	-2.817	-0.2	-3.132	-0.7	-4.612	-0.48	-2.365	-0.09	-4.237	-0.51	-2.798	-1.03	-2.575	-1.01	-3.388	-0.78	-4.05	-0.6
						-0.03	-1.188	-0.02	-1.181	-1.184	-0.01	-1.184	-0.02	-1.184	-0.02	-1.187	-0.02	-1.186	-0.01	-1.191	-0.02	-3.088	-0.12	-2.818	-0.16	-3.62	-0.13	-2.819	-0.2	-3.133	-0.7	-4.617	-0.49	-2.367	-0.09	-4.242	-0.53	-2.799	-1.02	-2.576	-1	-3.39	-0.77	-4.052	-0.59
						-0.03	-1.188	-0.02	-1.181	-1.186	-0.02	-1.184	-0.02	-1.185	-0.02	-1.187	-0.02	-1.187	-0.01	-1.192	-0.02	-3.089	-0.12	-2.82	-0.16	-3.624	-0.15	-2.822	-0.2	-3.135	-0.71	-4.62	-0.5	-2.37	-0.09	-4.247	-0.54	-2.8	-1.02	-2.577	-0.99	-3.391	-0.76	-4.054	-0.59
						-0.03	-1.19	-0.02	-1.182	-1.186	-0.01	-1.185	-0.02	-1.186	-0.02	-1.188	-0.02	-1.188	-0.01	-1.193	-0.02	-3.091	-0.12	-2.823	-0.16	-3.627	-0.14	-2.824	-0.2	-3.139	-0.73	-4.623	-0.5	-2.372	-0.1	-4.25	-0.55	-2.802	-1.02	-2.578	-0.99	-3.393	-0.76	-4.055	-0.59
						-0.03	-1.191	-0.02	-1.183	-1.188	-0.01	-1.185	-0.02	-1.187	-0.02	-1.188	-0.02	-1.19	-0.01	-1.194	-0.02	-3.092	-0.12	-2.825	-0.16	-3.63	-0.14	-2.826	-0.2	-3.141	-0.75	-4.627	-0.5	-2.375	-0.1	-4.254	-0.55	-2.802	-1.02	-2.579	-0.98	-3.394	-0.76	-4.057	-0.6
						-0.03	-1.192	-0.02	-1.183	-1.189	-0.02	-1.186	-0.02	-1.188	-0.02	-1.188	-0.02	-1.191	-0.01	-1.195	-0.02	-3.094	-0.12	-2.829	-0.16	-3.633	-0.14	-2.829	-0.2	-3.144	-0.75	-4.63	-0.51	-2.377	-0.1	-4.256	-0.55	-2.804	-1.02	-2.58	-0.98	-3.396	-0.76	-4.061	-0.62
						-0.03	-1.193	-0.02	-1.184	-1.191	-0.01	-1.187	-0.02	-1.189	-0.02	-1.189	-0.02	-1.192	-0.01	-1.196	-0.02	-3.096	-0.12	-2.831	-0.16	-3.637	-0.14	-2.831	-0.21	-3.146	-0.76	-4.633	-0.51	-2.379	-0.1	-4.259	-0.55	-2.806	-1.03	-2.582	-0.98	-3.398	-0.77	-4.065	-0.64
						-0.03	-1.194	-0.02	-1.184	-1.192	-0.02	-1.187	-0.02	-1.191	-0.02	-1.189	-0.02	-1.192	-0.01	-1.197	-0.02	-3.099	-0.12	-2.833	-0.16	-3.64	-0.14	-2.833	-0.21	-3.151	-0.79	-4.635	-0.51	-2.381	-0.1	-4.261	-0.55	-2.807	-1.03	-2.583	-0.98	-3.4	-0.79	-4.068	-0.65
						-0.03	-1.195	-0.02	-1.185	-1.192	-0.02	-1.188	-0.02	-1.192	-0.02	-1.19	-0.02	-1.194	-0.01	-1.197	-0.02	-3.102	-0.12	-2.834	-0.16	-3.642	-0.14	-2.835	-0.21	-3.155	-0.81	-4.637	-0.51	-2.383	-0.1	-4.263	-0.55	-2.809	-1.06	-2.585	-1	-3.404	-0.83	-4.072	-0.66
						-0.03	-1.196	-0.02	-1.186	-1.193	-0.02	-1.189	-0.02	-1.193	-0.02	-1.19	-0.02	-1.195	-0.01	-1.198	-0.02	-3.104	-0.13	-2.836	-0.16	-3.643	-0.14	-2.836	-0.21	-3.157	-0.81	-4.639	-0.51	-2.385	-0.1	-4.264	-0.55	-2.812	-1.09	-2.588	-1.03	-3.409	-0.86	-4.076	-0.67
						-0.03	-1.197	-0.02	-1.187	-1.194	-0.02	-1.19	-0.02	-1.195	-0.02	-1.191	-0.02	-1.196	-0.01	-1.198	-0.02	-3.107	-0.13	-2.837	-0.16	-3.645	-0.14	-2.838	-0.21	-3.159	-0.8	-4.642	-0.51	-2.387	-0.1	-4.267	-0.55	-2.814	-1.11	-2.59	-1.06	-3.412	-0.88	-4.08	-0.68
						-0.03	-1.198	-0.02	-1.188	-1.195	-0.01	-1.191	-0.02	-1.196	-0.02	-1.191	-0.02	-1.197	-0.01	-1.198	-0.02	-3.108	-0.13	-2.838	-0.16	-3.646	-0.14	-2.839	-0.21	-3.161	-0.8	-4.646	-0.53	-2.389	-0.1	-4.27	-0.56	-2.817	-1.12	-2.593	-1.09	-3.415	-0.89	-4.082	-0.69
						-0.03	-1.198	-0.02	-1.189	-1.196	-0.02	-1.191	-0.02	-1.197	-0.02	-1.191	-0.02	-1.197	-0.01	-1.199	-0.02	-3.111	-0.13	-2.84	-0.16	-3.648	-0.14	-2.841	-0.21	-3.162	-0.8	-4.652	-0.55	-2.39	-0.1	-4.272	-0.57	-2.819	-1.14	-2.595	-1.1	-3.418	-0.9	-4.085	-0.67
						-0.03	-1.199	-0.02	-1.19	-1.197	-0.01	-1.192	-0.02	-1.199	-0.02	-1.192	-0.02	-1.198	-0.01	-1.199	-0.02	-3.114	-0.13	-2.841	-0.16	-3.65	-0.14	-2.842	-0.21	-3.163	-0.8	-4.656	-0.55	-2.391	-0.1	-4.277	-0.58	-2.822	-1.16	-2.597	-1.11	-3.421	-0.9	-4.086	-0.69
						-0.03	-1.2	-0.02	-1.191	-1.198	-0.02	-1.193	-0.02	-1.199	-0.02	-1.193	-0.02	-1.199	-0.01	-1.199	-0.02	-3.116	-0.13	-2.843	-0.16	-3.652	-0.13	-2.843	-0.21	-3.164	-0.8	-4.66	-0.56	-2.392	-0.1	-4.28	-0.59	-2.825	-1.18	-2.6	-1.14	-3.423	-0.9	-4.088	-0.68
						-0.03	-1.2	-0.02	-1.193	-1.199	-0.01	-1.194	-0.02	-1.201	-0.02	-1.193	-0.02	-1.2	-0.01	-1.2	-0.02	-3.119	-0.13	-2.844	-0.17	-3.655	-0.14	-2.845	-0.21	-3.167	-0.8	-4.664	-0.56	-2.393	-0.1	-4.285	-0.6	-2.828	-1.2	-2.602	-1.15	-3.425	-0.9	-4.089	-0.67
						-0.03	-1.201	-0.02	-1.194	-1.2	-0.02	-1.195	-0.02	-1.201	-0.02	-1.194	-0.02	-1.2	-0.01	-1.2	-0.02	-3.12	-0.13	-2.846	-0.16	-3.66	-0.14	-2.847	-0.21	-3.168	-0.8	-4.667	-0.56	-2.394	-0.1	-4.288	-0.61	-2.83	-1.2	-2.604	-1.16	-3.426	-0.89	-4.091	-0.67
						-0.03	-1.201	-0.02	-1.195	-1.201	-0.02	-1.196	-0.02	-1.202	-0.02	-1.195	-0.02	-1.201	-0.01	-1.201	-0.02	-3.122	-0.13	-2.848	-0.17	-3.663	-0.15	-2.849	-0.21	-3.17	-0.8	-4.669	-0.56	-2.396	-0.1	-4.292	-0.61	-2.832	-1.2	-2.606	-1.16	-3.428	-0.89	-4.093	-0.67
						-0.03	-1.201	-0.02	-1.196	-1.202	-0.01	-1.197	-0.02	-1.202	-0.02	-1.196	-0.02	-1.201	-0.01	-1.201	-0.02	-3.123	-0.13	-2.851	-0.17	-3.667	-0.15	-2.851	-0.21	-3.173	-0.83	-4.671	-0.56	-2.397	-0.1	-4.295	-0.61	-2.833	-1.2	-2.608	-1.16	-3.43	-0.88	-4.098	-0.71
						-0.03	-1.202	-0.02	-1.197	-1.202	-0.02	-1.198	-0.02	-1.203	-0.02	-1.197	-0.02	-1.202	-0.01	-1.202	-0.02	-3.124	-0.13	-2.854	-0.17	-3.67	-0.15	-2.854	-0.22	-3.177	-0.86	-4.673	-0.56	-2.398	-0.1	-4.296	-0.61	-2.834	-1.2	-2.609	-1.16	-3.431	-0.89	-4.103	-0.72
						-0.03	-1.202	-0.02	-1.198	-1.203	-0.01	-1.2	-0.02	-1.204	-0.02	-1.197	-0.02	-1.202	-0.01	-1.202	-0.02	-3.126	-0.13	-2.857	-0.17	-3.673	-0.15	-2.857	-0.22	-3.18	-0.88	-4.675	-0.56	-2.4	-0.1	-4.299	-0.61	-2.836	-1.19	-2.611	-1.15	-3.433	-0.9	-4.108	-0.77
						-0.03	-1.203	-0.02	-1.2	-1.204	-0.02	-1.201	-0.02	-1.204	-0.02	-1.198	-0.02	-1.202	-0.01	-1.203	-0.02	-3.127	-0.13	-2.86	-0.17	-3.675	-0.15	-2.86	-0.22	-3.183	-0.88	-4.678	-0.57	-2.402	-0.1	-4.3	-0.61	-2.837	-1.19	-2.612	-1.14	-3.436	-0.92	-4.112	-0.78
						-0.03	-1.203	-0.02	-1.201	-1.204	-0.02	-1.202	-0.02	-1.204	-0.02	-1.199	-0.02	-1.202	-0.01	-1.203	-0.02	-3.129	-0.13	-2.861	-0.18	-3.677	-0.15	-2.862	-0.22	-3.186	-0.89	-4.682	-0.58	-2.404	-0.1	-4.303	-0.61	-2.838	-1.2	-2.613	-1.14	-3.439	-0.96	-4.115	-0.76
						-0.03	-1.204	-0.02	-1.202	-1.205	-0.01	-1.203	-0.02	-1.205	-0.02	-1.201	-0.02	-1.203	-0.01	-1.204	-0.02	-3.133	-0.14	-2.863	-0.18	-3.679	-0.15	-2.863	-0.22	-3.188	-0.89	-4.688	-0.6	-2.406	-0.1	-4.305	-0.62	-2.839	-1.2	-2.614	-1.14	-3.443	-0.98	-4.117	-0.76
						-0.03	-1.204	-0.02	-1.204	-1.205	-0.02	-1.204	-0.02	-1.205	-0.02	-1.202	-0.02	-1.204	-0.01	-1.205	-0.02	-3.137	-0.14	-2.865	-0.18	-3.681	-0.15	-2.866	-0.22	-3.191	-0.9	-4.693	-0.61	-2.408	-0.1	-4.309	-0.64	-2.841	-1.21	-2.615	-1.13	-3.445	-1	-4.119	-0.77
						-0.03	-1.204	-0.02	-1.204	-1.205	-0.01	-1.204	-0.02	-1.206	-0.02	-1.203	-0.02	-1.204	-0.01	-1.206	-0.02	-3.14	-0.14	-2.867	-0.18	-3.682	-0.15	-2.867	-0.23	-3.192	-0.9	-4.697	-0.62	-2.41	-0.1	-4.313	-0.65	-2.842	-1.22	-2.616	-1.13	-3.449	-1.02	-4.121	-0.76
						-0.03	-1.205	-0.02	-1.205	-1.206	-0.02	-1.205	-0.03	-1.206	-0.02	-1.204	-0.02	-1.204	-0.01	-1.206	-0.02	-3.142	-0.14	-2.869	-0.18	-3.684	-0.15	-2.869	-0.23	-3.194	-0.9	-4.7	-0.62	-2.412	-0.1	-4.317	-0.66	-2.844	-1.24	-2.618	-1.16	-3.451	-1.04	-4.122	-0.76
						-0.03	-1.206	-0.02	-1.206	-1.206	-0.01	-1.207	-0.02	-1.207	-0.02	-1.206	-0.02	-1.205	-0.01	-1.207	-0.02	-3.145	-0.14	-2.871	-0.18	-3.686	-0.15	-2.872	-0.23	-3.196	-0.9	-4.702	-0.62	-2.414	-0.1	-4.322	-0.68	-2.847	-1.28	-2.62	-1.18	-3.455	-1.08	-4.123	-0.75
						-0.03	-1.207	-0.02	-1.207	-1.207	-0.02	-1.207	-0.03	-1.207	-0.02	-1.207	-0.02	-1.205	-0.01	-1.208	-0.02	-3.148	-0.15	-2.872	-0.18	-3.688	-0.14	-2.873	-0.23	-3.197	-0.89	-4.705	-0.62	-2.416	-0.1	-4.325	-0.68	-2.851	-1.33	-2.621	-1.19	-3.458	-1.07	-4.125	-0.75
						-0.03	-1.208	-0.02	-1.208	-1.208	-0.02	-1.208	-0.02	-1.208	-0.02	-1.208	-0.02	-1.206	-0.01	-1.209	-0.02	-3.15	-0.15	-2.874	-0.18	-3.692	-0.16	-2.875	-0.23	-3.199	-0.89	-4.707	-0.62	-2.418	-0.1	-4.328	-0.68	-2.853	-1.34	-2.624	-1.23	-3.46	-1.06	-4.126	-0.75
						-0.03	-1.209	-0.02	-1.208	-1.208	-0.01	-1.209	-0.02	-1.209	-0.02	-1.209	-0.02	-1.206	-0.01	-1.21	-0.02	-3.152	-0.15	-2.875	-0.18	-3.696	-0.16	-2.876	-0.23	-3.201	-0.89	-4.709	-0.62	-2.421	-0.1	-4.33	-0.68	-2.855	-1.36	-2.626	-1.28	-3.461	-1.05	-4.128	-0.76
						-0.03	-1.21	-0.02	-1.209	-1.209	-0.02	-1.21	-0.02	-1.209	-0.02	-1.211	-0.02	-1.207	-0.01	-1.211	-0.02	-3.154	-0.15	-2.876	-0.18	-3.699	-0.16	-2.877	-0.23	-3.201	-0.89	-4.712	-0.62	-2.424	-0.11	-4.332	-0.68	-2.858	-1.38	-2.63	-1.31	-3.463	-1.04	-4.131	-0.78
						-0.03	-1.21	-0.02	-1.21	-1.209	-0.01	-1.211	-0.02	-1.21	-0.02	-1.212	-0.02	-1.208	-0.01	-1.212	-0.02	-3.156	-0.15	-2.878	-0.18	-3.702	-0.16	-2.879	-0.23	-3.204	-0.9	-4.715	-0.64	-2.425	-0.1	-4.333	-0.67	-2.86	-1.4	-2.633	-1.33	-3.464	-1.04	-4.137	-0.82
						-0.03	-1.211	-0.02	-1.211	-1.209	-0.01	-1.212	-0.03	-1.211	-0.02	-1.214	-0.02	-1.209	-0.01	-1.214	-0.02	-3.158	-0.15	-2.879	-0.18	-3.705	-0.16	-2.88	-0.23	-3.205	-0.9	-4.721	-0.65	-2.426	-0.1	-4.336	-0.67	-2.863	-1.42	-2.635	-1.35	-3.465	-1.04	-4.14	-0.82
						-0.03	-1.212	-0.02	-1.211	-1.21	-0.02	-1.213	-0.02	-1.211	-0.02	-1.215	-0.02	-1.209	-0.01	-1.215	-0.02	-3.158	-0.15	-2.881	-0.18	-3.708	-0.16	-2.881	-0.23	-3.208	-0.92	-4.725	-0.67	-2.427	-0.11	-4.337	-0.67	-2.865	-1.43	-2.637	-1.36	-3.467	-1.05	-4.143	-0.85
						-0.03	-1.213	-0.02	-1.212	-1.211	-0.01	-1.214	-0.03	-1.212	-0.02	-1.216	-0.02	-1.21	-0.01	-1.216	-0.02	-3.16	-0.15	-2.883	-0.18	-3.71	-0.16	-2.884	-0.23	-3.212	-0.97	-4.729	-0.68	-2.428	-0.1	-4.34	-0.68	-2.867	-1.44	-2.638	-1.37	-3.469	-1.06	-4.148	-0.87
						-0.03	-1.214	-0.02	-1.213	-1.212	-0.02	-1.214	-0.02	-1.212	-0.02	-1.217	-0.02	-1.211	-0.01	-1.217	-0.02	-3.161	-0.15	-2.885	-0.19	-3.712	-0.16	-2.886	-0.23	-3.215	-0.98	-4.733	-0.68	-2.429	-0.1	-4.343	-0.69	-2.868	-1.44	-2.64	-1.38	-3.472	-1.1	-4.151	-0.88
						-0.03	-1.215	-0.02	-1.213	-1.213	-0.01	-1.215	-0.02	-1.213	-0.02	-1.218	-0.02	-1.212	-0.01	-1.219	-0.02	-3.163	-0.15	-2.89	-0.19	-3.714	-0.16	-2.888	-0.24	-3.219	-1	-4.735	-0.68	-2.43	-0.11	-4.346	-0.71	-2.87	-1.43	-2.642	-1.38	-3.475	-1.14	-4.154	-0.88
						-0.03	-1.216	-0.02	-1.213	-1.214	-0.01	-1.216	-0.03	-1.214	-0.02	-1.219	-0.02	-1.213	-0.01	-1.22	-0.02	-3.165	-0.15	-2.893	-0.19	-3.715	-0.16	-2.893	-0.24	-3.223	-1.02	-4.738	-0.68	-2.431	-0.11	-4.351	-0.73	-2.871	-1.43	-2.644	-1.38	-3.479	-1.17	-4.156	-0.88
						-0.03	-1.217	-0.02	-1.213	-1.215	-0.02	-1.217	-0.02	-1.215	-0.02	-1.22	-0.02	-1.214	-0.01	-1.221	-0.02	-3.167	-0.15	-2.895	-0.2	-3.717	-0.16	-2.896	-0.25	-3.225	-1.02	-4.74	-0.69	-2.432	-0.1	-4.353	-0.73	-2.872	-1.43	-2.645	-1.38	-3.482	-1.19	-4.158	-0.88
						-0.03	-1.219	-0.02	-1.214	-1.216	-0.01	-1.217	-0.03	-1.216	-0.02	-1.221	-0.02	-1.215	-0.01	-1.222	-0.02	-3.17	-0.15	-2.898	-0.2	-3.718	-0.17	-2.899	-0.25	-3.228	-1.02	-4.743	-0.69	-2.433	-0.11	-4.358	-0.75	-2.873	-1.44	-2.646	-1.38	-3.484	-1.21	-4.16	-0.88
						-0.03	-1.22	-0.02	-1.214	-1.217	-0.02	-1.217	-0.02	-1.217	-0.02	-1.222	-0.02	-1.217	-0.01	-1.224	-0.02	-3.173	-0.16	-2.9	-0.2	-3.72	-0.16	-2.901	-0.25	-3.229	-1.02	-4.745	-0.69	-2.434	-0.1	-4.36	-0.74	-2.875	-1.44	-2.648	-1.38	-3.488	-1.24	-4.162	-0.88
						-0.03	-1.22	-0.02	-1.214	-1.218	-0.01	-1.218	-0.03	-1.219	-0.02	-1.222	-0.02	-1.218	-0.01	-1.225	-0.02	-3.176	-0.16	-2.903	-0.2	-3.723	-0.17	-2.902	-0.25	-3.231	-1.02	-4.747	-0.69	-2.436	-0.11	-4.365	-0.77	-2.876	-1.45	-2.649	-1.38	-3.491	-1.26	-4.165	-0.89
						-0.03	-1.221	-0.02	-1.215	-1.219	-0.02	-1.218	-0.02	-1.22	-0.02	-1.223	-0.02	-1.219	-0.01	-1.226	-0.02	-3.179	-0.16	-2.904	-0.2	-3.727	-0.17	-2.905	-0.25	-3.233	-1.01	-4.751	-0.71	-2.438	-0.11	-4.367	-0.77	-2.878	-1.48	-2.65	-1.37	-3.493	-1.26	-4.168	-0.92
						-0.03	-1.222	-0.02	-1.215	-1.221	-0.01	-1.218	-0.02	-1.221	-0.02	-1.223	-0.02	-1.22	-0.01	-1.228	-0.02	-3.181	-0.16	-2.906	-0.2	-3.731	-0.17	-2.907	-0.25	-3.234	-1.01	-4.754	-0.72	-2.441	-0.11	-4.369	-0.76	-2.879	-1.5	-2.651	-1.37	-3.495	-1.25	-4.173	-0.96
						-0.03	-1.223	-0.02	-1.216	-1.222	-0.01	-1.219	-0.02	-1.222	-0.02	-1.224	-0.02	-1.222	-0.01	-1.229	-0.02	-3.184	-0.16	-2.908	-0.2	-3.735	-0.17	-2.908	-0.25	-3.235	-1.01	-4.759	-0.73	-2.443	-0.11	-4.371	-0.76	-2.882	-1.53	-2.652	-1.38	-3.496	-1.24	-4.176	-0.97
						-0.03	-1.224	-0.02	-1.216	-1.223	-0.02	-1.22	-0.02	-1.223	-0.02	-1.224	-0.02	-1.223	-0.01	-1.23	-0.02	-3.186	-0.16	-2.909	-0.2	-3.738	-0.18	-2.91	-0.25	-3.237	-1.01	-4.764	-0.75	-2.445	-0.11	-4.372	-0.76	-2.886	-1.62	-2.654	-1.4	-3.498	-1.23	-4.179	-0.98
						-0.03	-1.225	-0.02	-1.217	-1.224	-0.01	-1.22	-0.03	-1.224	-0.02	-1.224	-0.02	-1.224	-0.01	-1.231	-0.02	-3.189	-0.16	-2.91	-0.2	-3.742	-0.18	-2.911	-0.25	-3.238	-1.01	-4.767	-0.76	-2.447	-0.11	-4.374	-0.76	-2.889	-1.65	-2.655	-1.42	-3.499	-1.23	-4.183	-1
						-0.03	-1.226	-0.02	-1.217	-1.225	-0.02	-1.22	-0.02	-1.225	-0.02	-1.225	-0.02	-1.225	-0.01	-1.231	-0.02	-3.19	-0.16	-2.911	-0.2	-3.745	-0.18	-2.912	-0.25	-3.24	-1.02	-4.771	-0.76	-2.45	-0.11	-4.376	-0.77	-2.892	-1.67	-2.658	-1.47	-3.501	-1.23	-4.186	-1.01
						-0.03	-1.227	-0.02	-1.218	-1.227	-0.01	-1.221	-0.03	-1.226	-0.02	-1.225	-0.02	-1.227	-0.01	-1.232	-0.02	-3.192	-0.16	-2.913	-0.2	-3.747	-0.18	-2.913	-0.25	-3.243	-1.05	-4.774	-0.76	-2.451	-0.11	-4.382	-0.81	-2.894	-1.67	-2.66	-1.5	-3.502	-1.25	-4.189	-1.01
						-0.03	-1.228	-0.02	-1.219	-1.228	-0.02	-1.222	-0.02	-1.228	-0.02	-1.226	-0.02	-1.228	-0.01	-1.233	-0.02	-3.193	-0.16	-2.914	-0.2	-3.748	-0.18	-2.914	-0.25	-3.246	-1.07	-4.776	-0.77	-2.454	-0.11	-4.386	-0.83	-2.896	-1.68	-2.663	-1.56	-3.505	-1.27	-4.191	-1.01
						-0.03	-1.229	-0.02	-1.22	-1.229	-0.02	-1.223	-0.03	-1.229	-0.02	-1.226	-0.02	-1.23	-0.01	-1.233	-0.02	-3.195	-0.16	-2.916	-0.2	-3.75	-0.18	-2.916	-0.25	-3.249	-1.08	-4.778	-0.76	-2.456	-0.11	-4.391	-0.85	-2.898	-1.69	-2.665	-1.6	-3.507	-1.3	-4.193	-1.01
						-0.03	-1.23	-0.02	-1.22	-1.23	-0.01	-1.224	-0.02	-1.229	-0.02	-1.227	-0.02	-1.231	-0.01	-1.234	-0.02	-3.196	-0.17	-2.917	-0.2	-3.751	-0.18	-2.918	-0.25	-3.251	-1.09	-4.78	-0.76	-2.458	-0.11	-4.395	-0.86	-2.9	-1.7	-2.668	-1.64	-3.511	-1.37	-4.195	-1.01
						-0.03	-1.231	-0.02	-1.221	-1.231	-0.02	-1.224	-0.02	-1.231	-0.02	-1.227	-0.02	-1.232	-0.01	-1.234	-0.02	-3.198	-0.17	-2.92	-0.2	-3.753	-0.18	-2.92	-0.26	-3.254	-1.12	-4.782	-0.77	-2.46	-0.11	-4.398	-0.87	-2.901	-1.7	-2.67	-1.65	-3.515	-1.42	-4.196	-1.01
						-0.03	-1.232	-0.02	-1.221	-1.232	-0.01	-1.225	-0.03	-1.232	-0.02	-1.227	-0.02	-1.233	-0.01	-1.235	-0.02	-3.2	-0.17	-2.923	-0.21	-3.755	-0.18	-2.923	-0.26	-3.258	-1.15	-4.787	-0.79	-2.461	-0.11	-4.401	-0.86	-2.904	-1.69	-2.674	-1.7	-3.517	-1.44	-4.199	-1.02
						-0.03	-1.233	-0.02	-1.223	-1.233	-0.02	-1.226	-0.02	-1.232	-0.02	-1.228	-0.02	-1.234	-0.01	-1.235	-0.02	-3.202	-0.17	-2.926	-0.21	-3.757	-0.18	-2.925	-0.27	-3.261	-1.17	-4.791	-0.81	-2.462	-0.11	-4.403	-0.86	-2.905	-1.69	-2.676	-1.75	-3.52	-1.48	-4.201	-1.04
						-0.03	-1.234	-0.02	-1.224	-1.234	-0.02	-1.227	-0.03	-1.233	-0.02	-1.229	-0.02	-1.234	-0.01	-1.235	-0.02	-3.203	-0.17	-2.928	-0.21	-3.76	-0.18	-2.929	-0.27	-3.264	-1.17	-4.796	-0.83	-2.463	-0.12	-4.404	-0.85	-2.906	-1.69	-2.677	-1.74	-3.523	-1.5	-4.207	-1.1
						-0.03	-1.234	-0.02	-1.225	-1.235	-0.02	-1.228	-0.02	-1.234	-0.02	-1.23	-0.02	-1.235	-0.01	-1.236	-0.02	-3.207	-0.17	-2.931	-0.21	-3.762	-0.18	-2.932	-0.27	-3.266	-1.15	-4.8	-0.85	-2.464	-0.11	-4.406	-0.85	-2.907	-1.68	-2.679	-1.74	-3.526	-1.51	-4.21	-1.12
						-0.03	-1.235	-0.02	-1.227	-1.236	-0.02	-1.229	-0.03	-1.235	-0.02	-1.23	-0.02	-1.236	-0.01	-1.236	-0.02	-3.211	-0.18	-2.934	-0.22	-3.766	-0.18	-2.934	-0.27	-3.267	-1.15	-4.804	-0.86	-2.465	-0.11	-4.407	-0.84	-2.909	-1.68	-2.681	-1.74	-3.528	-1.51	-4.214	-1.15
						-0.03	-1.236	-0.02	-1.228	-1.237	-0.01	-1.23	-0.02	-1.236	-0.02	-1.231	-0.02	-1.236	-0.01	-1.237	-0.02	-3.213	-0.18	-2.936	-0.22	-3.768	-0.19	-2.937	-0.28	-3.268	-1.14	-4.807	-0.86	-2.466	-0.11	-4.409	-0.84	-2.91	-1.67	-2.682	-1.74	-3.53	-1.51	-4.219	-1.17
						-0.03	-1.236	-0.02	-1.229	-1.238	-0.02	-1.23	-0.02	-1.237	-0.02	-1.232	-0.02	-1.237	-0.01	-1.237	-0.02	-3.216	-0.18	-2.938	-0.22	-3.771	-0.19	-2.939	-0.28	-3.269	-1.13	-4.809	-0.86	-2.467	-0.11	-4.411	-0.85	-2.911	-1.69	-2.683	-1.71	-3.532	-1.5	-4.222	-1.18
						-0.03	-1.236	-0.02	-1.23	-1.238	-0.02	-1.231	-0.03	-1.238	-0.02	-1.233	-0.02	-1.237	-0.01	-1.238	-0.02	-3.218	-0.18	-2.941	-0.22	-3.773	-0.19	-2.941	-0.28	-3.271	-1.13	-4.812	-0.86	-2.469	-0.11	-4.414	-0.86	-2.913	-1.7	-2.684	-1.7	-3.533	-1.5	-4.225	-1.19
						-0.03	-1.237	-0.02	-1.231	-1.239	-0.02	-1.233	-0.02	-1.238	-0.02	-1.234	-0.02	-1.238	-0.01	-1.238	-0.02	-3.22	-0.18	-2.942	-0.22	-3.777	-0.19	-2.943	-0.28	-3.272	-1.12	-4.813	-0.85	-2.47	-0.12	-4.417	-0.89	-2.914	-1.72	-2.685	-1.69	-3.534	-1.49	-4.227	-1.18
						-0.03	-1.237	-0.02	-1.232	-1.24	-0.02	-1.234	-0.03	-1.238	-0.02	-1.234	-0.02	-1.238	-0.01	-1.239	-0.02	-3.223	-0.18	-2.944	-0.22	-3.78	-0.19	-2.944	-0.28	-3.273	-1.13	-4.815	-0.85	-2.472	-0.11	-4.422	-0.91	-2.917	-1.79	-2.686	-1.7	-3.536	-1.48	-4.229	-1.18
						-0.03	-1.237	-0.02	-1.233	-1.24	-0.02	-1.235	-0.02	-1.239	-0.02	-1.235	-0.02	-1.238	-0.01	-1.24	-0.02	-3.224	-0.18	-2.945	-0.22	-3.782	-0.19	-2.946	-0.28	-3.275	-1.14	-4.817	-0.86	-2.473	-0.11	-4.425	-0.92	-2.92	-1.84	-2.687	-1.69	-3.538	-1.51	-4.231	-1.17
						-0.03	-1.238	-0.02	-1.234	-1.241	-0.02	-1.237	-0.03	-1.239	-0.02	-1.236	-0.02	-1.239	-0.01	-1.24	-0.02	-3.226	-0.18	-2.946	-0.22	-3.783	-0.19	-2.947	-0.28	-3.278	-1.17	-4.82	-0.87	-2.475	-0.11	-4.429	-0.94	-2.922	-1.91	-2.688	-1.71	-3.54	-1.54	-4.232	-1.18
						-0.03	-1.238	-0.02	-1.236	-1.241	-0.02	-1.238	-0.03	-1.239	-0.02	-1.237	-0.02	-1.24	-0.01	-1.241	-0.02	-3.227	-0.18	-2.948	-0.22	-3.785	-0.19	-2.948	-0.28	-3.28	-1.2	-4.824	-0.89	-2.478	-0.11	-4.434	-0.97	-2.927	-2	-2.691	-1.76	-3.543	-1.6	-4.235	-1.2
						-0.03	-1.239	-0.02	-1.237	-1.241	-0.02	-1.24	-0.02	-1.24	-0.02	-1.239	-0.02	-1.24	-0.01	-1.242	-0.02	-3.229	-0.18	-2.948	-0.22	-3.786	-0.19	-2.95	-0.28	-3.284	-1.25	-4.829	-0.92	-2.481	-0.11	-4.437	-0.96	-2.929	-2.12	-2.692	-1.81	-3.547	-1.67	-4.238	-1.24
						-0.03	-1.239	-0.03	-1.238	-1.242	-0.02	-1.24	-0.03	-1.241	-0.02	-1.24	-0.02	-1.241	-0.01	-1.242	-0.02	-3.231	-0.18	-2.951	-0.22	-3.789	-0.19	-2.951	-0.28	-3.288	-1.26	-4.833	-0.93	-2.483	-0.12	-4.439	-0.95	-2.932	-2.26	-2.694	-1.88	-3.55	-1.74	-4.243	-1.29
						-0.03	-1.24	-0.02	-1.239	-1.242	-0.01	-1.241	-0.02	-1.241	-0.02	-1.242	-0.02	-1.241	-0.01	-1.243	-0.02	-3.232	-0.19	-2.952	-0.22	-3.79	-0.19	-2.952	-0.28	-3.29	-1.28	-4.837	-0.95	-2.485	-0.12	-4.441	-0.95	-2.935	-2.34	-2.697	-1.94	-3.553	-1.78	-4.245	-1.29
						-0.03	-1.24	-0.02	-1.24	-1.243	-0.02	-1.243	-0.03	-1.242	-0.02	-1.243	-0.02	-1.242	-0.01	-1.244	-0.02	-3.234	-0.18	-2.954	-0.22	-3.793	-0.19	-2.955	-0.28	-3.293	-1.31	-4.84	-0.96	-2.487	-0.11	-4.443	-0.95	-2.936	-2.35	-2.699	-1.96	-3.557	-1.85	-4.248	-1.35
						-0.03	-1.241	-0.02	-1.24	-1.243	-0.01	-1.243	-0.02	-1.242	-0.02	-1.244	-0.02	-1.242	-0.01	-1.245	-0.02	-3.235	-0.18	-2.958	-0.23	-3.799	-0.2	-2.957	-0.29	-3.295	-1.32	-4.844	-0.97	-2.489	-0.12	-4.445	-0.96	-2.939	-2.39	-2.701	-1.98	-3.56	-1.89	-4.253	-1.36
						-0.03	-1.242	-0.02	-1.241	-1.244	-0.02	-1.244	-0.03	-1.243	-0.02	-1.245	-0.02	-1.243	-0.01	-1.246	-0.02	-3.237	-0.19	-2.96	-0.24	-3.803	-0.2	-2.96	-0.29	-3.298	-1.34	-4.847	-0.97	-2.491	-0.12	-4.448	-0.97	-2.94	-2.4	-2.703	-2	-3.563	-1.9	-4.257	-1.41
						-0.03	-1.242	-0.02	-1.242	-1.244	-0.02	-1.246	-0.03	-1.243	-0.02	-1.246	-0.02	-1.243	-0.01	-1.247	-0.02	-3.241	-0.19	-2.963	-0.24	-3.806	-0.2	-2.963	-0.3	-3.301	-1.33	-4.848	-0.96	-2.493	-0.12	-4.451	-0.98	-2.941	-2.39	-2.705	-2.01	-3.565	-1.9	-4.26	-1.4
						-0.03	-1.243	-0.02	-1.243	-1.245	-0.02	-1.247	-0.03	-1.244	-0.02	-1.247	-0.02	-1.244	-0.01	-1.248	-0.02	-3.244	-0.2	-2.966	-0.24	-3.809	-0.2	-2.965	-0.3	-3.302	-1.33	-4.85	-0.95	-2.495	-0.12	-4.456	-1.03	-2.942	-2.39	-2.706	-2.03	-3.567	-1.89	-4.262	-1.4
						-0.03	-1.244	-0.02	-1.243	-1.245	-0.02	-1.247	-0.03	-1.245	-0.02	-1.248	-0.02	-1.245	-0.01	-1.249	-0.02	-3.248	-0.2	-2.969	-0.24	-3.811	-0.21	-2.969	-0.31	-3.303	-1.32	-4.852	-0.96	-2.496	-0.12	-4.46	-1.04	-2.943	-2.39	-2.708	-2.11	-3.568	-1.85	-4.263	-1.39
						-0.03	-1.245	-0.02	-1.244	-1.246	-0.01	-1.248	-0.02	-1.246	-0.02	-1.249	-0.02	-1.246	-0.01	-1.25	-0.02	-3.25	-0.2	-2.972	-0.25	-3.814	-0.21	-2.971	-0.31	-3.305	-1.31	-4.855	-0.97	-2.497	-0.12	-4.464	-1.05	-2.944	-2.4	-2.711	-2.18	-3.569	-1.85	-4.265	-1.38
						-0.03	-1.246	-0.02	-1.245	-1.247	-0.02	-1.249	-0.03	-1.247	-0.02	-1.25	-0.02	-1.246	-0.01	-1.252	-0.02	-3.253	-0.2	-2.973	-0.25	-3.817	-0.21	-2.973	-0.31	-3.306	-1.31	-4.858	-1	-2.499	-0.12	-4.468	-1.07	-2.946	-2.42	-2.714	-2.2	-3.571	-1.85	-4.267	-1.38
						-0.03	-1.247	-0.02	-1.246	-1.247	-0.01	-1.25	-0.02	-1.248	-0.02	-1.251	-0.02	-1.247	-0.01	-1.253	-0.02	-3.256	-0.21	-2.975	-0.25	-3.819	-0.21	-2.975	-0.31	-3.307	-1.31	-4.865	-1.05	-2.5	-0.12	-4.47	-1.08	-2.947	-2.45	-2.715	-2.17	-3.572	-1.84	-4.269	-1.4
						-0.03	-1.248	-0.02	-1.247	-1.248	-0.02	-1.25	-0.03	-1.249	-0.02	-1.252	-0.02	-1.248	-0.01	-1.254	-0.02	-3.258	-0.21	-2.977	-0.25	-3.82	-0.21	-2.977	-0.31	-3.309	-1.31	-4.87	-1.07	-2.5	-0.12	-4.473	-1.06	-2.949	-2.5	-2.717	-2.16	-3.574	-1.86	-4.271	-1.42
						-0.03	-1.249	-0.02	-1.247	-1.249	-0.02	-1.251	-0.03	-1.25	-0.02	-1.253	-0.02	-1.249	-0.01	-1.255	-0.02	-3.261	-0.21	-2.978	-0.25	-3.821	-0.21	-2.978	-0.31	-3.31	-1.33	-4.874	-1.09	-2.502	-0.12	-4.475	-1.06	-2.951	-2.6	-2.718	-2.15	-3.577	-1.92	-4.274	-1.48
						-0.03	-1.25	-0.02	-1.247	-1.25	-0.01	-1.252	-0.03	-1.251	-0.02	-1.253	-0.02	-1.25	-0.01	-1.256	-0.02	-3.262	-0.21	-2.979	-0.25	-3.823	-0.21	-2.98	-0.31	-3.313	-1.34	-4.877	-1.1	-2.503	-0.12	-4.477	-1.05	-2.953	-2.75	-2.719	-2.13	-3.579	-2	-4.28	-1.55
						-0.03	-1.25	-0.02	-1.248	-1.251	-0.02	-1.253	-0.03	-1.252	-0.02	-1.255	-0.02	-1.251	-0.01	-1.257	-0.02	-3.263	-0.21	-2.981	-0.25	-3.825	-0.21	-2.981	-0.31	-3.315	-1.38	-4.88	-1.09	-2.503	-0.12	-4.479	-1.05	-2.956	-2.97	-2.72	-2.13	-3.583	-2.09	-4.283	-1.58
						-0.03	-1.252	-0.02	-1.248	-1.252	-0.01	-1.253	-0.02	-1.253	-0.02	-1.255	-0.02	-1.252	-0.01	-1.258	-0.02	-3.265	-0.21	-2.982	-0.24	-3.827	-0.21	-2.983	-0.31	-3.319	-1.45	-4.882	-1.09	-2.505	-0.12	-4.481	-1.06	-2.959	-3.22	-2.722	-2.14	-3.585	-2.11	-4.287	-1.63
						-0.03	-1.253	-0.02	-1.249	-1.253	-0.02	-1.253	-0.03	-1.254	-0.02	-1.256	-0.02	-1.253	-0.01	-1.259	-0.02	-3.266	-0.21	-2.983	-0.25	-3.829	-0.21	-2.984	-0.31	-3.323	-1.48	-4.884	-1.09	-2.506	-0.12	-4.483	-1.07	-2.96	-3.36	-2.722	-2.16	-3.588	-2.15	-4.291	-1.66
						-0.03	-1.254	-0.02	-1.249	-1.254	-0.01	-1.254	-0.02	-1.255	-0.02	-1.257	-0.02	-1.255	-0.01	-1.26	-0.02	-3.268	-0.21	-2.984	-0.24	-3.832	-0.21	-2.984	-0.31	-3.325	-1.5	-4.885	-1.08	-2.508	-0.12	-4.488	-1.11	-2.962	-3.49	-2.724	-2.21	-3.59	-2.17	-4.294	-1.68
						-0.03	-1.255	-0.02	-1.25	-1.255	-0.02	-1.254	-0.03	-1.257	-0.02	-1.258	-0.02	-1.256	-0.01	-1.262	-0.02	-3.269	-0.21	-2.986	-0.24	-3.836	-0.22	-2.986	-0.31	-3.328	-1.52	-4.887	-1.08	-2.51	-0.12	-4.493	-1.14	-2.964	-3.65	-2.725	-2.3	-3.594	-2.27	-4.297	-1.67
						-0.03	-1.256	-0.02	-1.25	-1.256	-0.02	-1.254	-0.03	-1.258	-0.02	-1.258	-0.02	-1.257	-0.01	-1.262	-0.02	-3.271	-0.2	-2.988	-0.25	-3.839	-0.22	-2.988	-0.31	-3.33	-1.53	-4.889	-1.09	-2.513	-0.12	-4.497	-1.17	-2.966	-3.83	-2.727	-2.4	-3.597	-2.32	-4.298	-1.66
						-0.03	-1.257	-0.02	-1.25	-1.258	-0.02	-1.255	-0.02	-1.26	-0.02	-1.259	-0.02	-1.258	-0.01	-1.263	-0.02	-3.274	-0.21	-2.99	-0.25	-3.842	-0.22	-2.989	-0.31	-3.333	-1.54	-4.892	-1.11	-2.515	-0.12	-4.501	-1.19	-2.97	-4.22	-2.732	-2.98	-3.6	-2.32	-4.3	-1.65
						-0.03	-1.259	-0.02	-1.251	-1.258	-0.02	-1.256	-0.03	-1.261	-0.02	-1.259	-0.02	-1.259	-0.01	-1.264	-0.02	-3.276	-0.21	-2.992	-0.25	-3.845	-0.22	-2.992	-0.32	-3.335	-1.55	-4.896	-1.14	-2.518	-0.12	-4.504	-1.2	-2.972	-4.41	-2.735	-3.46	-3.602	-2.28	-4.301	-1.66
						-0.03	-1.26	-0.02	-1.252	-1.26	-0.02	-1.256	-0.03	-1.262	-0.02	-1.259	-0.02	-1.26	-0.01	-1.265	-0.02	-3.279	-0.22	-2.995	-0.26	-3.849	-0.22	-2.994	-0.32	-3.337	-1.55	-4.9	-1.17	-2.52	-0.12	-4.507	-1.2	-2.973	-4.58	-2.737	-3.76	-3.602	-2.27	-4.304	-1.68
						-0.03	-1.261	-0.02	-1.252	-1.261	-0.02	-1.257	-0.03	-1.264	-0.02	-1.26	-0.02	-1.261	-0.01	-1.266	-0.02	-3.282	-0.23	-2.998	-0.26	-3.851	-0.22	-2.998	-0.33	-3.339	-1.54	-4.904	-1.2	-2.523	-0.12	-4.51	-1.19	-2.976	-4.75	-2.739	-4.04	-3.604	-2.23	-4.306	-1.7
						-0.03	-1.262	-0.02	-1.253	-1.262	-0.02	-1.257	-0.02	-1.265	-0.02	-1.26	-0.02	-1.262	-0.01	-1.267	-0.02	-3.285	-0.23	-3.001	-0.27	-3.853	-0.22	-3	-0.33	-3.34	-1.53	-4.91	-1.25	-2.524	-0.12	-4.511	-1.19	-2.976	-4.82	-2.741	-4.29	-3.605	-2.23	-4.309	-1.75
						-0.03	-1.263	-0.02	-1.254	-1.264	-0.02	-1.258	-0.03	-1.266	-0.02	-1.26	-0.02	-1.263	-0.01	-1.268	-0.02	-3.288	-0.23	-3.003	-0.27	-3.855	-0.22	-3.002	-0.34	-3.341	-1.53	-4.914	-1.26	-2.527	-0.12	-4.514	-1.17	-2.977	-4.9	-2.743	-4.62	-3.607	-2.25	-4.314	-1.85
						-0.03	-1.264	-0.02	-1.255	-1.265	-0.02	-1.258	-0.03	-1.267	-0.02	-1.261	-0.02	-1.264	-0.01	-1.268	-0.02	-3.29	-0.23	-3.006	-0.27	-3.857	-0.22	-3.006	-0.34	-3.343	-1.52	-4.916	-1.25	-2.529	-0.13	-4.515	-1.17	-2.979	-5.05	-2.746	-5.12	-3.609	-2.27	-4.318	-1.89
						-0.03	-1.265	-0.02	-1.256	-1.266	-0.02	-1.259	-0.03	-1.268	-0.02	-1.262	-0.02	-1.265	-0.01	-1.269	-0.02	-3.293	-0.23	-3.008	-0.27	-3.859	-0.22	-3.008	-0.34	-3.344	-1.52	-4.918	-1.25	-2.531	-0.13	-4.518	-1.18	-2.98	-5.13	-2.747	-5.41	-3.611	-2.32	-4.322	-1.95
						-0.03	-1.266	-0.02	-1.257	-1.267	-0.02	-1.26	-0.03	-1.27	-0.02	-1.262	-0.02	-1.266	-0.01	-1.269	-0.02	-3.295	-0.23	-3.01	-0.28	-3.861	-0.22	-3.009	-0.35	-3.346	-1.53	-4.921	-1.26	-2.532	-0.12	-4.522	-1.22	-2.981	-5.24	-2.749	-5.69	-3.614	-2.46	-4.325	-1.97
						-0.03	-1.267	-0.02	-1.257	-1.268	-0.02	-1.261	-0.02	-1.271	-0.02	-1.263	-0.02	-1.267	-0.01	-1.27	-0.02	-3.297	-0.24	-3.013	-0.28	-3.863	-0.23	-3.012	-0.35	-3.347	-1.56	-4.923	-1.25	-2.533	-0.13	-4.527	-1.25	-2.983	-5.45	-2.75	-5.94	-3.618	-2.7	-4.328	-1.99
						-0.03	-1.269	-0.02	-1.258	-1.268	-0.02	-1.261	-0.03	-1.271	-0.02	-1.263	-0.02	-1.268	-0.01	-1.27	-0.02	-3.299	-0.23	-3.014	-0.28	-3.865	-0.23	-3.014	-0.35	-3.35	-1.6	-4.926	-1.27	-2.534	-0.13	-4.529	-1.25	-2.985	-5.6	-2.752	-6.15	-3.623	-2.8	-4.331	-2
						-0.03	-1.27	-0.02	-1.259	-1.269	-0.02	-1.262	-0.02	-1.272	-0.02	-1.264	-0.02	-1.269	-0.01	-1.271	-0.02	-3.3	-0.23	-3.015	-0.28	-3.868	-0.23	-3.016	-0.35	-3.354	-1.68	-4.93	-1.32	-2.535	-0.13	-4.533	-1.28	-2.987	-5.8	-2.753	-6.33	-3.625	-2.94	-4.332	-2
						-0.03	-1.27	-0.02	-1.26	-1.27	-0.02	-1.263	-0.03	-1.273	-0.02	-1.265	-0.02	-1.269	-0.01	-1.271	-0.02	-3.302	-0.23	-3.017	-0.28	-3.872	-0.24	-3.017	-0.35	-3.357	-1.74	-4.935	-1.36	-2.536	-0.13	-4.536	-1.3	-2.992	-6.62	-2.754	-6.57	-3.628	-3.16	-4.335	-2
						-0.03	-1.271	-0.02	-1.262	-1.271	-0.02	-1.264	-0.03	-1.274	-0.02	-1.266	-0.02	-1.27	-0.01	-1.271	-0.02	-3.303	-0.23	-3.018	-0.27	-3.875	-0.24	-3.018	-0.35	-3.36	-1.78	-4.939	-1.39	-2.537	-0.13	-4.542	-1.35	-2.995	-6.86	-2.755	-6.76	-3.631	-3.36	-4.336	-1.99
						-0.03	-1.272	-0.02	-1.263	-1.272	-0.01	-1.265	-0.03	-1.274	-0.02	-1.266	-0.02	-1.271	-0.01	-1.271	-0.02	-3.304	-0.23	-3.019	-0.27	-3.878	-0.24	-3.019	-0.35	-3.364	-1.85	-4.942	-1.4	-2.538	-0.13	-4.544	-1.32	-2.997	-7.05	-2.756	-6.95	-3.634	-3.51	-4.339	-2
						-0.03	-1.272	-0.02	-1.265	-1.273	-0.02	-1.266	-0.03	-1.275	-0.02	-1.267	-0.02	-1.271	-0.01	-1.272	-0.02	-3.307	-0.24	-3.02	-0.27	-3.881	-0.24	-3.021	-0.34	-3.368	-1.89	-4.946	-1.42	-2.538	-0.13	-4.546	-1.31	-3	-7.37	-2.757	-7.15	-3.636	-3.61	-4.341	-2.03
						-0.03	-1.272	-0.02	-1.266	-1.273	-0.02	-1.266	-0.03	-1.275	-0.02	-1.268	-0.02	-1.272	-0.01	-1.273	-0.02	-3.309	-0.24	-3.021	-0.27	-3.883	-0.24	-3.022	-0.35	-3.369	-1.88	-4.949	-1.43	-2.54	-0.13	-4.548	-1.29	-3.002	-7.64	-2.759	-7.38	-3.637	-3.67	-4.342	-2.06
						-0.03	-1.273	-0.02	-1.268	-1.274	-0.02	-1.268	-0.03	-1.275	-0.02	-1.269	-0.02	-1.273	-0.01	-1.273	-0.02	-3.312	-0.25	-3.024	-0.28	-3.886	-0.24	-3.024	-0.35	-3.372	-1.87	-4.952	-1.44	-2.542	-0.13	-4.549	-1.29	-3.004	-7.87	-2.76	-7.66	-3.638	-3.71	-4.347	-2.19
						-0.03	-1.273	-0.03	-1.269	-1.275	-0.02	-1.269	-0.02	-1.276	-0.02	-1.27	-0.02	-1.273	-0.01	-1.274	-0.02	-3.314	-0.25	-3.025	-0.28	-3.888	-0.24	-3.026	-0.35	-3.373	-1.86	-4.955	-1.45	-2.544	-0.13	-4.551	-1.29	-3.006	-8.19	-2.763	-8.19	-3.64	-3.76	-4.35	-2.39
						-0.03	-1.273	-0.03	-1.27	-1.275	-0.02	-1.271	-0.03	-1.277	-0.02	-1.272	-0.02	-1.273	-0.01	-1.274	-0.02	-3.318	-0.25	-3.028	-0.29	-3.89	-0.24	-3.028	-0.36	-3.374	-1.85	-4.957	-1.45	-2.545	-0.13	-4.553	-1.32	-3.008	-8.41	-2.765	-8.66	-3.641	-3.81	-4.356	-2.58
						-0.03	-1.273	-0.02	-1.272	-1.276	-0.02	-1.273	-0.03	-1.277	-0.02	-1.273	-0.02	-1.274	-0.01	-1.275	-0.02	-3.321	-0.26	-3.032	-0.3	-3.892	-0.24	-3.031	-0.36	-3.375	-1.82	-4.959	-1.46	-2.548	-0.13	-4.557	-1.37	-3.01	-8.73	-2.767	-9.22	-3.643	-3.91	-4.36	-2.71
						-0.03	-1.274	-0.02	-1.273	-1.276	-0.02	-1.274	-0.03	-1.278	-0.02	-1.275	-0.02	-1.274	-0.01	-1.276	-0.02	-3.324	-0.26	-3.035	-0.3	-3.893	-0.24	-3.033	-0.37	-3.376	-1.83	-4.962	-1.47	-2.55	-0.13	-4.56	-1.42	-3.011	-8.91	-2.769	-9.63	-3.644	-4.03	-4.363	-2.81
						-0.03	-1.275	-0.03	-1.274	-1.276	-0.02	-1.276	-0.03	-1.278	-0.02	-1.276	-0.02	-1.275	-0.01	-1.277	-0.02	-3.327	-0.26	-3.037	-0.3	-3.895	-0.24	-3.037	-0.38	-3.378	-1.82	-4.965	-1.52	-2.552	-0.13	-4.566	-1.47	-3.012	-9.08	-2.771	-10	-3.647	-4.28	-4.366	-2.85
						-0.03	-1.275	-0.03	-1.276	-1.277	-0.02	-1.277	-0.03	-1.278	-0.02	-1.278	-0.02	-1.275	-0.01	-1.278	-0.02	-3.329	-0.26	-3.04	-0.31	-3.897	-0.24	-3.039	-0.38	-3.379	-1.81	-4.97	-1.58	-2.553	-0.13	-4.57	-1.51	-3.014	-9.27	-2.774	-10.62	-3.649	-4.51	-4.368	-2.89
						-0.03	-1.276	-0.03	-1.277	-1.277	-0.02	-1.278	-0.03	-1.279	-0.02	-1.279	-0.02	-1.276	-0.01	-1.279	-0.02	-3.331	-0.26	-3.042	-0.31	-3.899	-0.25	-3.042	-0.39	-3.381	-1.84	-4.975	-1.62	-2.555	-0.13	-4.573	-1.54	-3.015	-9.39	-2.776	-11.07	-3.653	-5.01	-4.37	-2.91
						-0.03	-1.276	-0.03	-1.278	-1.277	-0.02	-1.279	-0.03	-1.28	-0.02	-1.28	-0.02	-1.276	-0.01	-1.28	-0.02	-3.333	-0.27	-3.044	-0.31	-3.902	-0.25	-3.044	-0.39	-3.383	-1.89	-4.979	-1.67	-2.556	-0.13	-4.577	-1.55	-3.016	-9.55	-2.778	-11.61	-3.656	-5.31	-4.371	-2.97
						-0.03	-1.276	-0.03	-1.279	-1.278	-0.02	-1.28	-0.03	-1.281	-0.02	-1.282	-0.02	-1.277	-0.01	-1.281	-0.02	-3.334	-0.27	-3.046	-0.31	-3.906	-0.26	-3.046	-0.39	-3.385	-1.95	-4.983	-1.69	-2.559	-0.13	-4.579	-1.54	-3.017	-9.8	-2.781	-12.1	-3.659	-5.64	-4.373	-3.06
						-0.03	-1.277	-0.03	-1.279	-1.278	-0.02	-1.281	-0.03	-1.281	-0.02	-1.283	-0.02	-1.277	-0.01	-1.282	-0.02	-3.336	-0.26	-3.048	-0.31	-3.91	-0.26	-3.048	-0.39	-3.389	-2.04	-4.986	-1.69	-2.562	-0.13	-4.581	-1.52	-3.019	-10.03	-2.783	-12.54	-3.663	-6.12	-4.375	-3.21
						-0.03	-1.278	-0.03	-1.28	-1.279	-0.02	-1.282	-0.03	-1.282	-0.02	-1.284	-0.02	-1.278	-0.01	-1.283	-0.02	-3.337	-0.27	-3.05	-0.31	-3.914	-0.26	-3.05	-0.39	-3.392	-2.05	-4.989	-1.69	-2.564	-0.13	-4.583	-1.51	-3.02	-10.28	-2.784	-12.84	-3.667	-6.56	-4.377	-3.43
						-0.03	-1.279	-0.03	-1.281	-1.279	-0.01	-1.283	-0.03	-1.282	-0.02	-1.285	-0.02	-1.279	-0.01	-1.285	-0.02	-3.339	-0.27	-3.051	-0.31	-3.917	-0.27	-3.051	-0.39	-3.393	-2.05	-4.991	-1.69	-2.566	-0.13	-4.585	-1.51	-3.022	-10.75	-2.786	-13.26	-3.669	-6.76	-4.381	-3.79
						-0.03	-1.28	-0.03	-1.282	-1.28	-0.02	-1.283	-0.03	-1.283	-0.02	-1.286	-0.02	-1.28	-0.01	-1.286	-0.02	-3.34	-0.26	-3.052	-0.31	-3.92	-0.27	-3.053	-0.39	-3.396	-2.12	-4.993	-1.69	-2.566	-0.13	-4.587	-1.53	-3.025	-11.25	-2.788	-13.54	-3.671	-6.92	-4.385	-4.18
						-0.03	-1.28	-0.02	-1.282	-1.28	-0.02	-1.284	-0.03	-1.284	-0.02	-1.287	-0.02	-1.281	-0.01	-1.288	-0.02	-3.341	-0.27	-3.053	-0.31	-3.922	-0.27	-3.053	-0.39	-3.399	-2.16	-4.996	-1.71	-2.568	-0.13	-4.59	-1.55	-3.028	-11.83	-2.789	-13.78	-3.672	-7.06	-4.388	-4.49
						-0.03	-1.281	-0.02	-1.283	-1.281	-0.02	-1.285	-0.03	-1.284	-0.02	-1.288	-0.02	-1.281	-0.01	-1.289	-0.02	-3.343	-0.27	-3.054	-0.31	-3.925	-0.27	-3.054	-0.38	-3.402	-2.24	-4.999	-1.75	-2.568	-0.13	-4.594	-1.62	-3.031	-12.45	-2.79	-14	-3.674	-7.23	-4.391	-4.76
						-0.03	-1.282	-0.03	-1.283	-1.281	-0.02	-1.286	-0.03	-1.285	-0.02	-1.289	-0.02	-1.282	-0.01	-1.291	-0.02	-3.345	-0.27	-3.056	-0.31	-3.927	-0.27	-3.056	-0.38	-3.405	-2.29	-5.004	-1.84	-2.569	-0.13	-4.597	-1.7	-3.033	-12.84	-2.791	-14.23	-3.676	-7.39	-4.394	-5.08
						-0.03	-1.283	-0.02	-1.283	-1.282	-0.02	-1.286	-0.03	-1.285	-0.02	-1.29	-0.02	-1.283	-0.01	-1.292	-0.02	-3.348	-0.28	-3.056	-0.31	-3.928	-0.27	-3.057	-0.38	-3.407	-2.27	-5.007	-1.85	-2.57	-0.13	-4.602	-1.76	-3.035	-13.28	-2.792	-14.46	-3.678	-7.53	-4.399	-5.63
						-0.03	-1.284	-0.03	-1.284	-1.283	-0.02	-1.287	-0.03	-1.286	-0.02	-1.291	-0.02	-1.284	-0.01	-1.293	-0.02	-3.352	-0.28	-3.058	-0.31	-3.929	-0.27	-3.058	-0.38	-3.408	-2.24	-5.011	-1.91	-2.572	-0.13	-4.605	-1.78	-3.038	-13.98	-2.794	-14.89	-3.679	-7.76	-4.401	-5.89
						-0.03	-1.285	-0.02	-1.284	-1.284	-0.02	-1.288	-0.03	-1.287	-0.02	-1.292	-0.02	-1.285	-0.01	-1.294	-0.02	-3.354	-0.29	-3.06	-0.31	-3.931	-0.27	-3.06	-0.39	-3.41	-2.23	-5.016	-1.98	-2.573	-0.13	-4.609	-1.81	-3.04	-14.33	-2.795	-15.16	-3.681	-7.98	-4.404	-6.07
						-0.03	-1.286	-0.03	-1.285	-1.285	-0.02	-1.289	-0.03	-1.288	-0.02	-1.292	-0.02	-1.287	-0.01	-1.295	-0.02	-3.357	-0.29	-3.061	-0.31	-3.934	-0.27	-3.061	-0.39	-3.41	-2.21	-5.021	-2.03	-2.574	-0.13	-4.612	-1.83	-3.042	-14.65	-2.797	-15.48	-3.683	-8.32	-4.405	-6.14
						-0.03	-1.288	-0.02	-1.285	-1.286	-0.02	-1.289	-0.03	-1.288	-0.02	-1.293	-0.02	-1.289	-0.01	-1.296	-0.02	-3.36	-0.3	-3.065	-0.32	-3.936	-0.27	-3.064	-0.4	-3.412	-2.2	-5.024	-2.01	-2.576	-0.13	-4.615	-1.83	-3.044	-15.07	-2.798	-15.87	-3.686	-8.72	-4.406	-6.25
						-0.03	-1.289	-0.02	-1.286	-1.287	-0.02	-1.289	-0.03	-1.289	-0.02	-1.293	-0.02	-1.29	-0.01	-1.298	-0.02	-3.363	-0.3	-3.067	-0.33	-3.939	-0.28	-3.067	-0.41	-3.413	-2.2	-5.025	-2	-2.577	-0.13	-4.617	-1.82	-3.045	-15.33	-2.801	-16.42	-3.689	-9.39	-4.408	-6.48
						-0.04	-1.291	-0.02	-1.286	-1.288	-0.02	-1.29	-0.03	-1.29	-0.02	-1.294	-0.02	-1.292	-0.01	-1.299	-0.02	-3.366	-0.3	-3.07	-0.33	-3.943	-0.28	-3.07	-0.41	-3.414	-2.2	-5.027	-1.98	-2.579	-0.13	-4.618	-1.81	-3.047	-15.69	-2.804	-17.32	-3.693	-9.91	-4.41	-6.65
						-0.04	-1.293	-0.02	-1.286	-1.29	-0.01	-1.29	-0.03	-1.291	-0.02	-1.294	-0.02	-1.293	-0.01	-1.3	-0.02	-3.367	-0.3	-3.073	-0.34	-3.946	-0.29	-3.072	-0.42	-3.417	-2.24	-5.029	-1.99	-2.582	-0.14	-4.621	-1.81	-3.049	-15.9	-2.807	-17.88	-3.696	-10.37	-4.412	-6.88
						-0.04	-1.294	-0.03	-1.287	-1.291	-0.02	-1.291	-0.03	-1.292	-0.02	-1.295	-0.02	-1.294	-0.01	-1.301	-0.02	-3.369	-0.3	-3.075	-0.34	-3.95	-0.29	-3.074	-0.42	-3.419	-2.3	-5.031	-2.02	-2.585	-0.14	-4.622	-1.83	-3.049	-16.12	-2.809	-18.37	-3.699	-10.67	-4.416	-7.39
						-0.04	-1.295	-0.02	-1.288	-1.292	-0.02	-1.291	-0.03	-1.293	-0.02	-1.295	-0.02	-1.295	-0.01	-1.302	-0.02	-3.37	-0.3	-3.077	-0.35	-3.953	-0.29	-3.077	-0.43	-3.422	-2.48	-5.035	-2.08	-2.587	-0.14	-4.625	-1.86	-3.051	-16.43	-2.811	-18.85	-3.701	-11.04	-4.422	-8.31
						-0.04	-1.296	-0.02	-1.289	-1.293	-0.02	-1.292	-0.03	-1.294	-0.02	-1.296	-0.02	-1.297	-0.01	-1.302	-0.02	-3.372	-0.3	-3.08	-0.35	-3.956	-0.29	-3.08	-0.43	-3.427	-2.69	-5.04	-2.2	-2.59	-0.14	-4.628	-1.93	-3.052	-16.68	-2.812	-19.22	-3.703	-11.4	-4.426	-8.67
						-0.04	-1.297	-0.02	-1.289	-1.294	-0.02	-1.292	-0.03	-1.295	-0.02	-1.296	-0.02	-1.298	-0.01	-1.303	-0.02	-3.374	-0.3	-3.082	-0.35	-3.959	-0.29	-3.082	-0.44	-3.43	-2.7	-5.044	-2.26	-2.592	-0.14	-4.633	-2.04	-3.054	-17	-2.814	-19.57	-3.705	-11.62	-4.429	-9.05
						-0.04	-1.298	-0.03	-1.29	-1.295	-0.02	-1.293	-0.03	-1.296	-0.02	-1.297	-0.02	-1.299	-0.01	-1.304	-0.02	-3.375	-0.3	-3.084	-0.35	-3.96	-0.29	-3.084	-0.44	-3.432	-2.75	-5.048	-2.31	-2.593	-0.14	-4.637	-2.12	-3.056	-17.43	-2.816	-20.11	-3.707	-11.92	-4.433	-9.56
						-0.04	-1.299	-0.02	-1.291	-1.296	-0.02	-1.293	-0.03	-1.297	-0.02	-1.297	-0.02	-1.3	-0.01	-1.304	-0.02	-3.376	-0.3	-3.086	-0.35	-3.962	-0.29	-3.086	-0.44	-3.435	-2.94	-5.052	-2.36	-2.595	-0.14	-4.642	-2.21	-3.057	-17.79	-2.818	-20.49	-3.709	-12.24	-4.436	-9.87
						-0.04	-1.3	-0.02	-1.292	-1.298	-0.02	-1.294	-0.03	-1.298	-0.02	-1.298	-0.02	-1.301	-0.01	-1.305	-0.02	-3.378	-0.31	-3.087	-0.35	-3.964	-0.29	-3.088	-0.44	-3.438	-3.03	-5.056	-2.39	-2.597	-0.14	-4.646	-2.29	-3.06	-18.31	-2.819	-20.87	-3.71	-12.43	-4.439	-10.17
						-0.04	-1.301	-0.02	-1.292	-1.299	-0.02	-1.295	-0.03	-1.299	-0.02	-1.298	-0.02	-1.302	-0.01	-1.305	-0.02	-3.38	-0.31	-3.088	-0.35	-3.966	-0.29	-3.089	-0.44	-3.44	-3.07	-5.058	-2.38	-2.6	-0.14	-4.649	-2.27	-3.064	-19.3	-2.821	-21.21	-3.712	-12.66	-4.44	-10.37
						-0.04	-1.302	-0.03	-1.293	-1.3	-0.02	-1.296	-0.03	-1.3	-0.02	-1.299	-0.02	-1.303	-0.01	-1.306	-0.02	-3.384	-0.32	-3.089	-0.35	-3.967	-0.29	-3.089	-0.43	-3.442	-3.07	-5.061	-2.38	-2.601	-0.14	-4.652	-2.26	-3.066	-19.83	-2.822	-21.53	-3.714	-12.92	-4.442	-10.55
						-0.04	-1.303	-0.02	-1.293	-1.301	-0.02	-1.296	-0.03	-1.302	-0.02	-1.299	-0.02	-1.304	-0.01	-1.306	-0.02	-3.386	-0.32	-3.09	-0.35	-3.969	-0.29	-3.09	-0.43	-3.443	-3.08	-5.063	-2.37	-2.602	-0.14	-4.653	-2.22	-3.068	-20.31	-2.824	-21.85	-3.716	-13.3	-4.444	-10.86
						-0.04	-1.303	-0.03	-1.294	-1.301	-0.02	-1.297	-0.03	-1.304	-0.02	-1.3	-0.02	-1.305	-0.01	-1.307	-0.02	-3.39	-0.33	-3.091	-0.34	-3.971	-0.29	-3.091	-0.43	-3.445	-3.15	-5.065	-2.38	-2.604	-0.14	-4.655	-2.2	-3.071	-20.97	-2.825	-22.21	-3.717	-13.56	-4.446	-11.08
						-0.04	-1.304	-0.02	-1.295	-1.302	-0.02	-1.298	-0.03	-1.305	-0.02	-1.301	-0.02	-1.306	-0.01	-1.307	-0.02	-3.392	-0.34	-3.092	-0.34	-3.975	-0.3	-3.092	-0.43	-3.446	-3.17	-5.067	-2.43	-2.604	-0.14	-4.656	-2.19	-3.073	-21.3	-2.826	-22.45	-3.72	-14.14	-4.448	-11.49
						-0.04	-1.305	-0.02	-1.296	-1.303	-0.02	-1.299	-0.03	-1.306	-0.02	-1.302	-0.02	-1.307	-0.01	-1.308	-0.02	-3.395	-0.34	-3.094	-0.35	-3.979	-0.31	-3.094	-0.43	-3.448	-3.27	-5.071	-2.52	-2.606	-0.14	-4.659	-2.2	-3.074	-21.66	-2.827	-22.73	-3.724	-14.95	-4.45	-11.88
						-0.04	-1.306	-0.03	-1.298	-1.304	-0.02	-1.3	-0.03	-1.307	-0.02	-1.302	-0.02	-1.307	-0.01	-1.308	-0.02	-3.398	-0.34	-3.095	-0.35	-3.984	-0.31	-3.095	-0.44	-3.45	-3.4	-5.076	-2.66	-2.607	-0.14	-4.662	-2.29	-3.076	-22.19	-2.829	-22.98	-3.728	-16.03	-4.455	-12.87
						-0.04	-1.307	-0.03	-1.299	-1.304	-0.02	-1.301	-0.03	-1.308	-0.02	-1.303	-0.02	-1.308	-0.01	-1.309	-0.02	-3.4	-0.34	-3.097	-0.36	-3.987	-0.32	-3.098	-0.44	-3.451	-3.51	-5.08	-2.73	-2.608	-0.14	-4.664	-2.35	-3.077	-22.55	-2.83	-23.28	-3.732	-16.85	-4.459	-13.58
						-0.04	-1.307	-0.03	-1.3	-1.305	-0.02	-1.302	-0.03	-1.308	-0.02	-1.304	-0.02	-1.308	-0.01	-1.309	-0.02	-3.402	-0.34	-3.104	-0.38	-3.99	-0.32	-3.102	-0.47	-3.452	-3.79	-5.084	-2.81	-2.608	-0.14	-4.669	-2.48	-3.079	-22.95	-2.831	-23.65	-3.735	-17.5	-4.462	-14.12
						-0.04	-1.308	-0.03	-1.302	-1.306	-0.02	-1.303	-0.03	-1.309	-0.02	-1.305	-0.02	-1.309	-0.01	-1.31	-0.02	-3.404	-0.35	-3.106	-0.38	-3.992	-0.32	-3.106	-0.48	-3.455	-4.08	-5.088	-2.85	-2.61	-0.14	-4.672	-2.54	-3.081	-23.56	-2.834	-24.3	-3.738	-18.1	-4.467	-15.1
						-0.04	-1.308	-0.03	-1.303	-1.307	-0.02	-1.305	-0.03	-1.309	-0.02	-1.306	-0.02	-1.309	-0.01	-1.31	-0.02	-3.405	-0.35	-3.109	-0.39	-3.994	-0.32	-3.108	-0.49	-3.457	-4.44	-5.091	-2.89	-2.611	-0.14	-4.675	-2.58	-3.083	-23.91	-2.836	-24.89	-3.739	-18.41	-4.47	-15.67
						-0.04	-1.309	-0.03	-1.304	-1.308	-0.02	-1.306	-0.03	-1.31	-0.02	-1.307	-0.02	-1.31	-0.01	-1.311	-0.02	-3.407	-0.35	-3.112	-0.4	-3.996	-0.32	-3.112	-0.49	-3.461	-5.23	-5.094	-2.91	-2.612	-0.14	-4.679	-2.67	-3.084	-24.28	-2.839	-25.57	-3.742	-18.88	-4.471	-16.09
						-0.04	-1.309	-0.03	-1.305	-1.308	-0.02	-1.308	-0.03	-1.31	-0.02	-1.309	-0.02	-1.31	-0.01	-1.312	-0.02	-3.408	-0.34	-3.114	-0.4	-3.998	-0.32	-3.113	-0.49	-3.464	-5.77	-5.096	-2.9	-2.614	-0.14	-4.684	-2.78	-3.086	-24.54	-2.842	-26.39	-3.744	-19.29	-4.474	-16.54
						-0.04	-1.31	-0.03	-1.306	-1.309	-0.02	-1.309	-0.03	-1.311	-0.02	-1.31	-0.02	-1.311	-0.01	-1.312	-0.02	-3.409	-0.34	-3.117	-0.4	-4	-0.32	-3.115	-0.49	-3.466	-6.14	-5.098	-2.88	-2.616	-0.14	-4.685	-2.72	-3.087	-24.82	-2.844	-27.13	-3.745	-19.6	-4.476	-16.92
						-0.04	-1.31	-0.03	-1.307	-1.31	-0.02	-1.311	-0.03	-1.311	-0.02	-1.311	-0.02	-1.311	-0.01	-1.313	-0.02	-3.411	-0.34	-3.118	-0.4	-4.001	-0.31	-3.117	-0.5	-3.47	-6.9	-5.1	-2.89	-2.619	-0.14	-4.688	-2.66	-3.088	-25.23	-2.847	-27.94	-3.747	-19.88	-4.478	-17.36
						-0.04	-1.311	-0.03	-1.308	-1.31	-0.02	-1.312	-0.03	-1.311	-0.02	-1.312	-0.02	-1.311	-0.01	-1.314	-0.02	-3.412	-0.34	-3.119	-0.4	-4.003	-0.32	-3.119	-0.5	-3.472	-7.31	-5.102	-2.93	-2.621	-0.15	-4.689	-2.65	-3.09	-25.62	-2.85	-28.45	-3.748	-20.21	-4.48	-17.68
						-0.04	-1.311	-0.03	-1.309	-1.311	-0.02	-1.313	-0.03	-1.312	-0.02	-1.314	-0.02	-1.312	-0.01	-1.314	-0.02	-3.414	-0.35	-3.121	-0.4	-4.005	-0.32	-3.121	-0.5	-3.475	-7.79	-5.105	-3.02	-2.623	-0.15	-4.691	-2.68	-3.091	-25.99	-2.852	-28.98	-3.75	-20.61	-4.482	-18.23
						-0.04	-1.312	-0.03	-1.31	-1.311	-0.02	-1.315	-0.03	-1.312	-0.02	-1.315	-0.02	-1.313	-0.01	-1.316	-0.02	-3.415	-0.35	-3.122	-0.39	-4.007	-0.32	-3.123	-0.5	-3.477	-8.1	-5.111	-3.21	-2.625	-0.15	-4.693	-2.69	-3.094	-26.71	-2.853	-29.42	-3.752	-20.97	-4.484	-18.7
						-0.04	-1.312	-0.03	-1.311	-1.311	-0.02	-1.316	-0.03	-1.313	-0.02	-1.316	-0.02	-1.313	-0.01	-1.317	-0.02	-3.418	-0.36	-3.123	-0.39	-4.01	-0.33	-3.123	-0.49	-3.478	-8.26	-5.115	-3.36	-2.627	-0.15	-4.696	-2.77	-3.096	-27.45	-2.855	-29.84	-3.754	-21.5	-4.488	-19.44
						-0.04	-1.313	-0.03	-1.312	-1.312	-0.02	-1.316	-0.03	-1.313	-0.02	-1.316	-0.02	-1.314	-0.01	-1.318	-0.02	-3.421	-0.37	-3.124	-0.39	-4.014	-0.33	-3.124	-0.49	-3.48	-8.62	-5.121	-3.5	-2.629	-0.15	-4.7	-2.98	-3.1	-28.39	-2.857	-30.28	-3.757	-22.3	-4.492	-20.64
						-0.04	-1.313	-0.03	-1.313	-1.313	-0.02	-1.317	-0.03	-1.314	-0.02	-1.318	-0.02	-1.314	-0.01	-1.319	-0.02	-3.424	-0.37	-3.125	-0.39	-4.017	-0.34	-3.125	-0.49	-3.482	-8.97	-5.125	-3.58	-2.632	-0.15	-4.705	-3.15	-3.103	-29.41	-2.859	-30.83	-3.76	-23.19	-4.496	-21.44
						-0.04	-1.314	-0.03	-1.314	-1.313	-0.02	-1.318	-0.03	-1.314	-0.02	-1.319	-0.02	-1.315	-0.01	-1.32	-0.02	-3.427	-0.38	-3.126	-0.39	-4.021	-0.34	-3.126	-0.49	-3.483	-9.17	-5.128	-3.58	-2.634	-0.15	-4.709	-3.22	-3.106	-29.97	-2.86	-31.09	-3.764	-24.16	-4.5	-22.33
						-0.04	-1.315	-0.03	-1.315	-1.314	-0.02	-1.319	-0.03	-1.315	-0.02	-1.32	-0.02	-1.316	-0.01	-1.322	-0.02	-3.43	-0.39	-3.127	-0.39	-4.024	-0.34	-3.128	-0.49	-3.485	-9.46	-5.131	-3.59	-2.636	-0.15	-4.712	-3.28	-3.108	-30.45	-2.861	-31.36	-3.767	-25.09	-4.502	-22.93
						-0.04	-1.316	-0.03	-1.315	-1.314	-0.02	-1.32	-0.03	-1.316	-0.02	-1.322	-0.02	-1.316	-0.01	-1.323	-0.03	-3.433	-0.39	-3.128	-0.39	-4.026	-0.35	-3.129	-0.49	-3.486	-9.73	-5.132	-3.54	-2.637	-0.15	-4.716	-3.42	-3.111	-31.31	-2.862	-31.63	-3.771	-25.98	-4.505	-23.49
						-0.04	-1.317	-0.03	-1.316	-1.315	-0.02	-1.32	-0.03	-1.317	-0.02	-1.323	-0.02	-1.317	-0.01	-1.324	-0.02	-3.435	-0.39	-3.13	-0.39	-4.029	-0.35	-3.13	-0.49	-3.488	-10.12	-5.134	-3.53	-2.638	-0.15	-4.719	-3.47	-3.112	-31.79	-2.863	-31.92	-3.773	-26.54	-4.508	-24.24
						-0.04	-1.318	-0.03	-1.316	-1.315	-0.02	-1.321	-0.03	-1.317	-0.02	-1.324	-0.02	-1.318	-0.01	-1.325	-0.03	-3.438	-0.4	-3.132	-0.4	-4.032	-0.35	-3.132	-0.49	-3.49	-10.6	-5.136	-3.52	-2.639	-0.15	-4.722	-3.45	-3.114	-32.23	-2.864	-32.26	-3.776	-27.29	-4.509	-24.7
						-0.04	-1.319	-0.03	-1.317	-1.316	-0.01	-1.322	-0.03	-1.318	-0.02	-1.325	-0.02	-1.319	-0.01	-1.326	-0.02	-3.44	-0.4	-3.135	-0.42	-4.033	-0.35	-3.134	-0.5	-3.493	-11.03	-5.139	-3.6	-2.641	-0.15	-4.723	-3.42	-3.116	-32.92	-2.866	-32.82	-3.778	-27.96	-4.512	-25.22
						-0.04	-1.32	-0.03	-1.318	-1.317	-0.02	-1.322	-0.03	-1.32	-0.02	-1.326	-0.02	-1.32	-0.01	-1.327	-0.02	-3.441	-0.4	-3.138	-0.42	-4.035	-0.34	-3.137	-0.52	-3.496	-11.92	-5.142	-3.77	-2.642	-0.15	-4.725	-3.54	-3.118	-33.25	-2.868	-33.25	-3.78	-28.51	-4.513	-25.6
						-0.04	-1.321	-0.03	-1.318	-1.317	-0.02	-1.323	-0.03	-1.321	-0.02	-1.327	-0.02	-1.321	-0.01	-1.328	-0.02	-3.443	-0.4	-3.139	-0.43	-4.036	-0.34	-3.14	-0.53	-3.5	-12.59	-5.146	-3.91	-2.643	-0.15	-4.727	-3.71	-3.119	-33.57	-2.869	-33.63	-3.782	-28.95	-4.515	-26.01
						-0.04	-1.322	-0.03	-1.319	-1.318	-0.02	-1.323	-0.03	-1.323	-0.02	-1.328	-0.02	-1.322	-0.01	-1.33	-0.02	-3.444	-0.39	-3.142	-0.43	-4.038	-0.34	-3.141	-0.53	-3.502	-13.03	-5.15	-4.04	-2.644	-0.15	-4.729	-3.9	-3.12	-34.01	-2.871	-34.19	-3.783	-29.33	-4.518	-26.7
						-0.04	-1.323	-0.03	-1.319	-1.319	-0.02	-1.324	-0.03	-1.324	-0.02	-1.328	-0.02	-1.324	-0.01	-1.331	-0.02	-3.445	-0.39	-3.145	-0.44	-4.04	-0.34	-3.144	-0.54	-3.504	-13.54	-5.154	-4.14	-2.645	-0.15	-4.732	-4.26	-3.122	-34.31	-2.873	-34.72	-3.785	-29.74	-4.519	-27.26
						-0.04	-1.325	-0.03	-1.319	-1.32	-0.02	-1.324	-0.03	-1.326	-0.02	-1.329	-0.02	-1.325	-0.01	-1.332	-0.02	-3.446	-0.39	-3.149	-0.46	-4.043	-0.35	-3.147	-0.55	-3.507	-14.07	-5.159	-4.31	-2.646	-0.15	-4.735	-4.85	-3.123	-34.77	-2.877	-35.85	-3.787	-30.19	-4.524	-28.51
						-0.04	-1.327	-0.03	-1.32	-1.321	-0.02	-1.325	-0.03	-1.327	-0.02	-1.329	-0.02	-1.326	-0.01	-1.334	-0.02	-3.447	-0.39	-3.152	-0.46	-4.047	-0.36	-3.149	-0.56	-3.509	-14.44	-5.162	-4.41	-2.648	-0.15	-4.739	-5.71	-3.124	-35.12	-2.879	-36.46	-3.788	-30.63	-4.529	-29.9
						-0.04	-1.328	-0.03	-1.32	-1.322	-0.02	-1.325	-0.03	-1.328	-0.02	-1.329	-0.02	-1.327	-0.01	-1.335	-0.02	-3.449	-0.4	-3.154	-0.46	-4.051	-0.36	-3.153	-0.57	-3.511	-14.91	-5.164	-4.56	-2.649	-0.15	-4.743	-6.37	-3.126	-35.56	-2.881	-37.09	-3.791	-31.32	-4.534	-31.29
[truncated: 3,107 more rows]

## Sheet: Supplementary Figure 7A
Compressive modulus (n=5) of 6 mg/mL-1 fibrin gels after 24 hours formed by 200 nM thrombin, sc_thrombin or [sc_thrombin][ox890]. Data reported as the means ± s.d.
[truncated: 3,269 more rows]

[truncated: 2 more sheets: Supplementary Figure 10, Supplementary Figure 13]
